# Supplementary material for: Missed opportunities for vaccination among children aged 0–23 months visiting health facilities in a southwest State of Nigeria, December 2019
Source: PLoS One. 2021 Aug 27;16(8):e0252798. doi: 10.1371/journal.pone.0252798 (PMC8396738; doi:10.1371/journal.pone.0252798)
Supplement: S1 File — (ZIP) [file pone.0252798.s001.zip]

Archive with 9 entries (9 files):
- Ondo State_Caregiver Exit Interview Form.xlsx
- MOV Focus Group Discussion For Health workers Form.xlsx
- MOV_Focus_Group_Discussion_Guides__Health_workers_-_latest_version_-_labels_-_2021-02-02-13-03-41.xlsx
- Caregivers_-_latest_version_-_labels_-_2021-02-02-13-00-28.xlsx
- Ondo_State_Caregiver_Exit_Interview_-_all_versions_-_labels_-_2021-02-02-13-06-18.xlsx
- FINAL VALID DATA FOR CAREGIVER EXIT INTERVIEW.xlsx
- MOV Group Discussion for Mothers Caregiver Form.xlsx
- ONDO_Health Worker KAP Survey Form.xlsx
- ONDO_Health_Worker_KAP_Survey_-_all_versions_-_labels_-_2021-02-02-12-58-04.xlsx
