# Supplementary material for: Missed opportunities for vaccination among children aged 0–23 months visiting health facilities in a southwest State of Nigeria, December 2019
Source: PLoS One. 2021 Aug 27;16(8):e0252798. doi: 10.1371/journal.pone.0252798 (PMC8396738; doi:10.1371/journal.pone.0252798)
Supplement: S1 File — (ZIP) [file pone.0252798.s001.zip › Ondo State_Caregiver Exit Interview Form.xlsx]

## Sheet: survey
type	name	label::English	hint::English	required	appearance		choice_filter	relevant	calculation	constraint_message	constraint
start	starttime	start	start
end	endtime	end	end
today	today	today	today
deviceid	deviceid	deviceid	deviceid
note	health_facility_exit_survey	HEALTH FACILITY EXIT SURVEY. Please swipe to continue.
date	date_of_interview	Date of Interview:		true	no-calendar
geopoint	gps_beginning	Start Geo coordinate	Better GPS coordinates are gotten when you are outside .	true
begin_group	supervisor_interviewer				field-list
text	name.of.interviewer	Name of interviewers:		true
text	interviewer.phone	Interviewer Phone Number	e.g 080XXXXX	true
text	supervisor	Name of Supervisor		true
end_group	supervisor_interviewer
select_one LGA	LGA	Choose your LGA		true
select_one ward	ward	Name of Ward		true		district=${district}	LGA=${LGA}
select_one healthfacility	name_of_facility_visited	Name of Facility Visited:	Select the Name of facility/site visited	true	minimal		ward=${ward}
text	other_facilityvisited	If Facility is not in the list, Type the Name of Facility visited		true				${name_of_facility_visited}='other'
select_one health_facility	type_of_health_facility	A. Level of Health Facility		true
text	other_type_of_health_facility	type other level of health facility		true				${type_of_health_facility}='Others'
select_one classification_health_facility	classification_health_facility	B. Classification of this health facility:		true
text	other_classification_health_facility	If Classification is not in the list, Type the Name of Classification		true				${classification_health_facility}='Others'
note	consent	Good morning/afternoon. My name is (${name.of.interviewer}) and I am working on a programme assessment of the vaccination of children and women of childbearing age in this locality. Our goal is to help improve the health programme in general. I would like to respectfully ask for your help in answering the questions in this survey. I know you are busy, so we will interview you for only a few minut…
select_one yes_no	child_age_less_than_24months	C. The child appears to be 0 - 23 months		true
select_one age_group	child_age_group	Age group of child		true				${child_age_less_than_24months}='yes'
select_one yes_no	care_giver_consent	C. Caregiver has given consent to participate		true				${child_age_less_than_24months}='yes'
note	data_on_child	SECTION 1: DATA ON THE CHILD	(IN CASE OF MORE THAN ONE CHILD, CHOOSE THE YOUNGEST CHILD)					${child_age_less_than_24months}='yes' and ${care_giver_consent}='yes'	care_giver_consent
text	Id_Number	Respondent's ID Number	(E.g. AKR-01-001)	true				${child_age_less_than_24months}='yes' and ${care_giver_consent}='yes'
select_one yes_no	date_of_known	1. Date of birth known?		true				${child_age_less_than_24months}='yes' and ${care_giver_consent}='yes'
date	date_of_birth	1a. Date of Birth:	(Date of Birth should be less or equal to the date of interview; <Dec 2017 and Dec 2019>)	true	no-calendar			${child_age_less_than_24months}='yes' and ${care_giver_consent}='yes' and ${date_of_known}='yes'		error; date of birth should be less than or equal to today's date
integer	age_years	2b. What is child age in years?						${child_age_less_than_24months}='yes' and ${care_giver_consent}='yes' and ${date_of_known}='no'		Age in years cannot be more than 2 years	.<2
decimal	age_months	1c. What is child age in months?						${child_age_less_than_24months}='yes' and ${care_giver_consent}='yes' and ${date_of_known}='no'		Age in Months cannot be more than 11 months	.<=11
integer	age_weeks	1d. What is child age in weeks?						${child_age_less_than_24months}='yes' and ${care_giver_consent}='yes' and ${date_of_known}='no'			.<=4
integer	age_days	1e. What is child age in days?						${child_age_less_than_24months}='yes' and ${care_giver_consent}='yes' and ${date_of_known}='no'			.<=7
note	age_years_month	This child is : ${age_years} years, ${age_months} months, ${age_weeks} weeks, ${age_days}days.						${child_age_less_than_24months}='yes' and ${care_giver_consent}='yes' and ${date_of_known}='no'
select_one sex	sex_child	2. Sex or Gender of child		true				${child_age_less_than_24months}='yes' and ${care_giver_consent}='yes'
select_one reasons	reasons_child_hf	3. What was the purpose of your visit to this Health Facility today?	(DO NOT READ OUT THE CHOICES)	true				${child_age_less_than_24months}='yes' and ${care_giver_consent}='yes'
text	reasons_child_hf_other	3b. Please specify the other purpose to this health facility		true				${child_age_less_than_24months}='yes' and ${care_giver_consent}='yes' and ${reasons_child_hf}='other'	reasons_child_hf
note	data_on_child_caregiver	SECTION 2: DATA ON THE CHILD'S CAREGIVER, PARENT/GUARDIAN						${child_age_less_than_24months}='yes' and ${care_giver_consent}='yes'
select_one sex	sex_caregiver	4. Sex or Gender of Caregiver		true				${child_age_less_than_24months}='yes' and ${care_giver_consent}='yes'
select_one caregiver_relationship_to_child	caregiver_relationship_to_child	5. What is your relationship to the child?		true				${child_age_less_than_24months}='yes' and ${care_giver_consent}='yes'
text	other.caregiver.relationship	5b. Please specify the other relationship to the child:		true				${child_age_less_than_24months}='yes' and ${care_giver_consent}='yes' and ${caregiver_relationship_to_child}='other'
select_one yes_no	caregiver_can_read_write	6. Can you read and write?		true				${child_age_less_than_24months}='yes' and ${care_giver_consent}='yes'
select_one level_education	caregiver_level_formal_education	7. Level of formal education		true				${child_age_less_than_24months}='yes' and ${care_giver_consent}='yes'
text	caregiver_level_formal_education_other	7b. Please specify your other formal education		true				${child_age_less_than_24months}='yes' and ${care_giver_consent}='yes' and ${caregiver_level_formal_education}='other'	caregiver_level_formal_education
select_one what_caregiver_do_living	what_caregiver_do_for_living	8. What do you do for a living?		true				${child_age_less_than_24months}='yes' and ${care_giver_consent}='yes'
text	other_what_caregiver_do_living	8b. Please specify the other thing that you do for living?		true				${child_age_less_than_24months}='yes' and ${care_giver_consent}='yes' and ${what_caregiver_do_for_living}='other'
select_multiple transportation_used	means_of_transportation_to_this_facility	9. By what means of transportation do you usually come to this facility?	PLEASE CHECK ALL THAT APPLY	true				${child_age_less_than_24months}='yes' and ${care_giver_consent}='yes'
text	other_transportation_used	9b. Please specify the other transporation you usually come to this facility?		true				${child_age_less_than_24months}='yes' and ${care_giver_consent}='yes' and selected(${means_of_transportation_to_this_facility},'other')
select_one minutes	distance_to_health_facility	10. How long does it take you to get here?		true				${child_age_less_than_24months}='yes' and ${care_giver_consent}='yes'
text	distance_to_health_facility_longer	10b. Longer: specify length of time.	ANSWER MUST BE IN HOURS AND MINTUES	true				${child_age_less_than_24months}='yes' and ${care_giver_consent}='yes' and ${distance_to_health_facility}='longer'
select_one yes_no	heard_messages_on_vaccination	11. Have you heard or seen messages on vaccination in the last one month?		true				${child_age_less_than_24months}='yes' and ${care_giver_consent}='yes'
select_multiple messages_on_vaccination	heard_seen_messages_on_vaccination_last_month	12. Where/how did you hear or see the message?	(DO NOT READ OUT THE OPTIONS. CHECK ALL THAT APPLY)	true				${child_age_less_than_24months}='yes' and ${care_giver_consent}='yes' and ${heard_messages_on_vaccination}='yes'
text	heard_seen_messages_on_vaccination_last_month_where_other	12b. Please specify the other place where you heard or saw the messages:		true				${child_age_less_than_24months}='yes' and ${care_giver_consent}='yes' and ${heard_messages_on_vaccination}='yes' and selected(${heard_seen_messages_on_vaccination_last_month},'other')
select_one yes_no_sure	caregiver_feels_that_he_know_vaccines_that_child_needs	13. Do you feel that you know the vaccines your child needs?		true				${child_age_less_than_24months}='yes' and ${care_giver_consent}='yes'
select_one yes_no_not	caregiver_feels_that_he_know_vaccines_that_child_needs_yes_when	13b. If yes, do you feel that you know WHEN the vaccines should be given?		true				${child_age_less_than_24months}='yes' and ${care_giver_consent}='yes' and ${caregiver_feels_that_he_know_vaccines_that_child_needs}='yes'
select_one yes_no_sure	child_ever_been_vaccinate	14. Has this child ever been vaccinated?		true				${child_age_less_than_24months}='yes' and ${care_giver_consent}='yes'
select_multiple reasons_not_vaccinated	child_ever_been_vaccinate_no_why	14c. If no, why not?		true				${child_age_less_than_24months}='yes' and ${care_giver_consent}='yes' and ${child_ever_been_vaccinate}='no'
select_one yes_no_don't	child_get_their_vaccines_at_health_facility	14b. Does your child get all their vaccines at this Health Facility?		true				${child_age_less_than_24months}='yes' and ${care_giver_consent}='yes' and ${child_ever_been_vaccinate}='yes'
text	where_child_gets_their_vaccines	If No, please specify where the child gets their vaccines		true				${child_age_less_than_24months}='yes' and ${care_giver_consent}='yes' and ${child_get_their_vaccines_at_health_facility}='no'
text	child_ever_been_vaccinate_no_why_other	Please specify the other reason for never vaccinating this child?		true				${child_age_less_than_24months}='yes' and ${care_giver_consent}='yes' and ${child_ever_been_vaccinate}='no' and ${child_ever_been_vaccinate_no_why}='other'
select_one yes_no_don't	caregiver_requested_vaccines_for_child_and_was_refused	15. Have you ever requested vaccination service for this child and been refused?		true				${child_age_less_than_24months}='yes' and ${care_giver_consent}='yes'
select_multiple didn't_vaccinate_child	caregiver_requested_vaccines_for_child_and_was_refused_yes_why	15b. If so, why didn't they vaccinate the child?		true				${child_age_less_than_24months}='yes' and ${care_giver_consent}='yes' and ${caregiver_requested_vaccines_for_child_and_was_refused}='yes'
text	caregiver_requested_vaccines_for_child_and_was_refused_yes_why_other	15c. Please specify the other reason for being refused vaccine services?		true				${child_age_less_than_24months}='yes' and ${care_giver_consent}='yes' and ${caregiver_requested_vaccines_for_child_and_was_refused}='yes' and selected(${caregiver_requested_vaccines_for_child_and_was_refused_yes_why},'other')
select_one decisions_about_vaccinating_children	who_makes_decisions_about_vaccinating_children	16. In your home, who primarily makes the decision to vaccinate the children?		true				${child_age_less_than_24months}='yes' and ${care_giver_consent}='yes'
text	who_makes_decisions_about_vaccinating_children_other	16b. Please specify the other person who primarily makes the decision to vaccinate the children?		true				${child_age_less_than_24months}='yes' and ${care_giver_consent}='yes' and ${who_makes_decisions_about_vaccinating_children}='other'
note	use_vaccination_card	SECTION 3: USE OF VACCINATION CARD AND INFORMATION ON VACCINES ADMINISTERED						${child_age_less_than_24months}='yes' and ${care_giver_consent}='yes'
select_one yes_no_have	child_has_vaccination_card	17. Does your child have a vaccination card?		true				${child_age_less_than_24months}='yes' and ${care_giver_consent}='yes'
image	vaccination_card_image	17a. Take your time to take a CLEAR picture		true				${child_age_less_than_24months}='yes' and ${care_giver_consent}='yes' and ${child_has_vaccination_card}='yes_and_i_have_it_with_me'
image	vaccination_card_image_2	17b. Take your time to take a CLEAR picture	ONLY take additional photos if you need					${child_age_less_than_24months}='yes' and ${care_giver_consent}='yes' and ${child_has_vaccination_card}='yes_and_i_have_it_with_me'
image	vaccination_card_image_3	17c. Take your time to take a CLEAR picture	ONLY take additional photos if you need					${child_age_less_than_24months}='yes' and ${care_giver_consent}='yes' and ${child_has_vaccination_card}='yes_and_i_have_it_with_me'
select_one source_vaccination_dates	source_vaccination_dates	18. What is the source of the vaccination dates?	Note to the interviewer:	true				${child_age_less_than_24months}='yes' and ${care_giver_consent}='yes' and ${child_has_vaccination_card}='yes_and_i_have_it_with_me'
note	review_child_health_care	18b. Please review the entire child health booklet or vaccination card and indicate which recording areas are available and which ones have been filled. A recording area is considered filled or marked if ANY deliberate mark or information is included. If it is unclear whether there are deliberate markings or recorded information, perhaps due to damage to the document, then mark that you are unsur…						${child_age_less_than_24months}='yes' and ${care_giver_consent}='yes' and ${child_has_vaccination_card}='yes_and_i_have_it_with_me'
select_multiple recording_area	recording_area	19. Is there a recording area for the following: Check all that apply		true				${child_age_less_than_24months}='yes' and ${care_giver_consent}='yes' and ${child_has_vaccination_card}='yes_and_i_have_it_with_me'
select_one vaccination_card_passport	child_has_vaccination_card_yes_doesnt_have_it_today_why	20. Could you tell us why you do not have the vaccination card with you today?		true				${child_age_less_than_24months}='yes' and ${care_giver_consent}='yes' and ${child_has_vaccination_card}='yes_but_i_do_not_have_it_with_me'
text	child.has.vaccination.card.yes.doesnt.have.it.today.why.other	20b. Please specify the other reason for not having the child vaccination card with you today?		true				${child_age_less_than_24months}='yes' and ${care_giver_consent}='yes' and ${child_has_vaccination_card}='yes_but_i_do_not_have_it_with_me' and ${child_has_vaccination_card_yes_doesnt_have_it_today_why}='other'
select_one why_not_vaccination_card	child_has_vaccination_card_no	21. Why don't you have a child vaccination card?		true				${child_age_less_than_24months}='yes' and ${care_giver_consent}='yes' and ${child_has_vaccination_card}='no'
text	child.has.vaccination.card.no.other	21b. Please specify the other reason for not having a vaccination card?		true				${child_age_less_than_24months}='yes' and ${care_giver_consent}='yes' and ${child_has_vaccination_card}='no' and ${child_has_vaccination_card_no}='other'
note	instuctions.note.caregiver.doesnt.have.a.card	Whenever the vaccination card is not with the mother or caregiver today, request to complete the information in Annex 3B (Health Facility Register Follow-Up Form). Assure them that this information will only be used to match the records in the health facility register. At the end of all the interviews, use the information from Annex 3B to complete the table below. Remember to ALSO take a picture …						${child_age_less_than_24months}='yes' and ${care_giver_consent}='yes'
image	child_has_vaccination_card_yes_has_it_with_me	22. Remember to ALSO take a picture of the relevant pages/lines of the register.	(this is applicable to those without child health cards with them)					${child_age_less_than_24months}='yes' and ${care_giver_consent}='yes'
image	child_has_vaccination_card_yes_has_it_with_me_2	22b. Remember to ALSO take a picture of the Health Facility Register Follow-Up Form.	(this is applicable to those without child health cards with them)					${child_age_less_than_24months}='yes' and ${care_giver_consent}='yes'
image	child_has_vaccination_card_yes_has_it_with_me_3	22c. Remember to ALSO take a picture of the relevant pages/lines of the register.	(this is applicable to those without child health cards with them)					${child_age_less_than_24months}='yes' and ${care_giver_consent}='yes'
begin_group	reviewing_vaccination_cards	23. Vaccination cards		true
select_one yes_no	lost_vaccination_card	21. Have you ever lost a vaccination card/health passport for this child?		true				${child_age_less_than_24months}='yes' and ${care_giver_consent}='yes' and ${child_has_vaccination_card}='yes_and_i_have_it_with_me' and ${child_has_vaccination_card}='yes_but_i_do_not_have_it_with_me'
select_one yes_no	encounter_difficulty	22. Did you encounter difficulty getting it replaced?		true				${child_age_less_than_24months}='yes' and ${care_giver_consent}='yes' and ${child_has_vaccination_card}='yes_and_i_have_it_with_me' and ${child_has_vaccination_card}='yes_but_i_do_not_have_it_with_me' and ${lost_vaccination_card}='yes'
select_multiple knows_purpose_vaccination_card	cargiver_knows_purpose_of_vaccine_card	23. Could you tell me what purpose the vaccination card/health passport serves?		true				${child_age_less_than_24months}='yes' and ${care_giver_consent}='yes'
text	cargiver_knows_purpose_of_vaccine_card_other	23b. Please specify the other purpose of your vaccination card?		true				${child_age_less_than_24months}='yes' and ${care_giver_consent}='yes' and ${child_has_vaccination_card}='yes_but_i_do_not_have_it_with_me' and ${child_has_vaccination_card}='no' and ${child_has_vaccination_card_no}='i_have_never_been_given_one' and ${child_has_vaccination_card}='yes_and_i_have_it_with_me' and ${cargiver_knows_purpose_of_vaccine_card}='other'
end_group	reviewing_vaccination_cards
note	note.to.start.section.4	SECTION 4: TODAY'S VACCINATION						${child_age_less_than_24months}='yes' and ${care_giver_consent}='yes'
select_one yes_no	during_todays_visit_caregiver_was_asked_about_child_vaccination_card	24. During today's visit, did the personnel/staff ask you for the child's vaccination card?		true				${child_age_less_than_24months}='yes' and ${care_giver_consent}='yes'
select_one yes_no	during.todays.visit.caregiver.was.asked.about.child.vaccination.card.no.checked.status.of.child	25. Did they ask for the vaccination status of the child?		true				${child_age_less_than_24months}='yes' and ${care_giver_consent}='yes' and ${during_todays_visit_caregiver_was_asked_about_child_vaccination_card}='no'
select_one yes_no	child_was_vaccinated_today	26. Was your child vaccinated here today?		true				${child_age_less_than_24months}='yes' and ${care_giver_consent}='yes'
select_multiple vaccines	vaccines_administered	26b. Please select all vaccines received today		true				${child_was_vaccinated_today}='yes'
begin_group	child.was.vaccinated.today.no.group	Child was not vaccinated today			field-list			${child_age_less_than_24months}='yes' and ${care_giver_consent}='yes' and ${child_was_vaccinated_today}='no'
note	child.was.vaccinated.today.no.why	27. Why was your child not vaccinated today?						${child_age_less_than_24months}='yes' and ${care_giver_consent}='yes'
note	note.to.select.right.answer.child.was.vaccinated	FIRST LISTEN TO THE REASONS GIVEN BY THE CAREGIVER AND THEN TRY TO CHOOSE THE RIGHT OPTION FROM BLOCK A, B OR C BELOW						${child_age_less_than_24months}='yes' and ${care_giver_consent}='yes'
select_multiple reason_related_hw	why_child_didnt_received_vaccine_block_a_1	BLOCK A (1): REASONS RELATED TO THE HEALTH WORKERS						${child_age_less_than_24months}='yes' and ${care_giver_consent}='yes'
select_one medical_condition	specify_medical_condition_why_child_didnt_receive_vaccine	Specify medical condition		true				${child_age_less_than_24months}='yes' and ${care_giver_consent}='yes' and ${why_child_didnt_received_vaccine_block_a_1}='the_doctor/nurse_said_that_the_child_could_not_be_vaccinated_because_s/he_was_sick'
text	other_medical_condition	Sepcify other medical condition not in the list		true				${child_age_less_than_24months}='yes' and ${care_giver_consent}='yes' and ${why_child_didnt_received_vaccine_block_a_1}='the_doctor/nurse_said_that_the_child_could_not_be_vaccinated_because_s/he_was_sick' and ${specify_medical_condition_why_child_didnt_receive_vaccine}='other'
select_one medical_condition	why_child_didnt_received_vaccine_block_a_2	BLOCK A (2): IF BECAUSE OF MEDICAL CONDITION, WHAT TYPE OF CONDITION, DISEASE OR TREATMENT DID THE WOMAN RECEIVE TODAY?						${child_age_less_than_24months}='yes' and ${care_giver_consent}='yes' and ${why_child_didnt_received_vaccine_block_a_1}='the_doctor_nurse_said_that_the_child_could_not_be_vaccinated_because_s_he_was_sick'
text	why_child_didnt_received_vaccine_block_a_2_taking_medications	Write down generic name of the medications?						${child_age_less_than_24months}='yes' and ${care_giver_consent}='yes' and ${why_child_didnt_received_vaccine_block_a_1}='the_doctor_nurse_said_that_the_child_could_not_be_vaccinated_because_s_he_was_sick' and ${why_child_didnt_received_vaccine_block_a_2}='child_is_taking_medications'
text	why_child_didnt_received_vaccine_block_a_2_other	Please specify the other reason for the child not bieng vaccinated today (REASONS RELATED TO THE HEALTH WORKERS)?						${child_age_less_than_24months}='yes' and ${care_giver_consent}='yes' and ${why_child_didnt_received_vaccine_block_a_1}='the_doctor_nurse_said_that_the_child_could_not_be_vaccinated_because_s_he_was_sick' and ${why_child_didnt_received_vaccine_block_a_2}='other'
select_multiple reasons_related_caregiver	why_child_didnt_received_vaccine_block_b	BLOCK B: REASONS RELATED TO THE CAREGIVER						${child_age_less_than_24months}='yes'and ${care_giver_consent}='yes'
text	why_child_didnt_received_vaccine_block_b_other	Please specify the other reason for not bieng vaccinated today (REASONS RELATED TO THE CAREGIVER)?						${child_age_less_than_24months}='yes' and ${care_giver_consent}='yes' and ${why_child_didnt_received_vaccine_block_b}='other'
select_multiple reasons_related_health_worker	why_child_didnt_received_vaccine_block_c	BLOCK C: REASONS RELATED TO THE HEALTH FACILITY (LOGISTICS & ORGANIZATION)						${child_age_less_than_24months}='yes' and ${care_giver_consent}='yes'
text	why_child_didnt_received_vaccine_block_c_other	Please specify the other reason for not being vaccinated today (REASONS RELATED TO THE HEALTH FACILITY (LOGISTICS & ORGANIZATION))?						${child_age_less_than_24months}='yes' and ${care_giver_consent}='yes' and ${why_child_didnt_received_vaccine_block_c}='other'
end_group	child.was.vaccinated.today.no.group.end							${child_age_less_than_24months}='yes' and ${care_giver_consent}='yes'
note	note.to.start.section.5	SECTION 5: QUALITY OF THE VACCINATION SERVICE						${child_age_less_than_24months}='yes' and ${care_giver_consent}='yes' and ${child_was_vaccinated_today}='yes'
select_one minutes	how_long_caregiver_waited_to_vaccinate_mins	28. How long did you wait today for your child to be vaccinated?		true				${child_age_less_than_24months}='yes' and ${care_giver_consent}='yes' and ${child_was_vaccinated_today}='yes'
text	how.long.caregiver.waited.to.vaccinate.mins.longer	28b. Please specify how long did you wait for your child to be vaccinated?		true				${child_age_less_than_24months}='yes' and ${care_giver_consent}='yes' and ${child_was_vaccinated_today}='yes' and ${how_long_caregiver_waited_to_vaccinate_mins}='longer'
begin_group	vaccination.info.shared.group	Vaccination information shared			field-list			${child_age_less_than_24months}='yes' and ${care_giver_consent}='yes' and ${child_was_vaccinated_today}='yes'
select_one yes_no	caregiver.was.informed.which.vaccines.child.had.received	30. Did they tell you today what vaccines they gave the child?		true				${child_age_less_than_24months}='yes' and ${care_giver_consent}='yes' and ${child_was_vaccinated_today}='yes'
select_one yes_no	caregiver.was.told.the.date.of.next.vaccination.for.child	31. Today, did they tell you the date of the next vaccination appointment?		true				${child_age_less_than_24months}='yes' and ${care_giver_consent}='yes' and ${child_was_vaccinated_today}='yes'
select_one yes_no	hw.wrote.down.when.child.should.come.back	32. Today, did they write down when you should come back for your next vaccine?		true				${child_age_less_than_24months}='yes' and ${care_giver_consent}='yes' and ${child_was_vaccinated_today}='yes'
select_one yes_no	caregiver_received_info_about_reactions_and_side_effects_after_vaccinations	33. Did you receive information today on the reactions or side effects that can occur following vaccination?		true				${child_age_less_than_24months}='yes' and ${care_giver_consent}='yes' and ${child_was_vaccinated_today}='yes'
select_multiple reaction_side_effects	caregiver_received_info_about_reactions_and_side_effects_after_vaccinations_yes_what	34. What did they mention (reactions or side effects that can occur following vaccination)?		true				${child_age_less_than_24months}='yes' and ${care_giver_consent}='yes' and ${child_was_vaccinated_today}='yes' and ${caregiver_received_info_about_reactions_and_side_effects_after_vaccinations}='yes'
text	caregiver.received.info.about.reactions.and.side.effects.after.vaccinations.yes.what.other	34b. Please specify the other thing that they mentioned (reactions or side effects that can occur following vaccination)?		true				${child_age_less_than_24months}='yes' and ${care_giver_consent}='yes' and ${caregiver_received_info_about_reactions_and_side_effects_after_vaccinations}='yes' and selected(${caregiver_received_info_about_reactions_and_side_effects_after_vaccinations_yes_what},'other')
select_one yes_no	caregiver.received.info.on.what.to.do.in.case.of.side.effects	35. Did you receive information today on what you should do if the child has reactions or side effects to the vaccines?		true				${child_age_less_than_24months}='yes' and ${care_giver_consent}='yes' and ${child_was_vaccinated_today}='yes'
end_group	vaccination.info.shared.group							${child_age_less_than_24months}='yes' and ${care_giver_consent}='yes' and ${child_was_vaccinated_today}='yes'
select_one yes_no	caregiver_satisfied_with_the_service_provided	36. Are you satisfied with the service provided today?		true				${child_age_less_than_24months}='yes' and ${care_giver_consent}='yes' and ${child_was_vaccinated_today}='yes'
select_multiple satisfied_with_service	caregiver_satisfied_with_the_service_provided_yes_why	37. Why were you satisfied with the service?		true				${child_age_less_than_24months}='yes' and ${care_giver_consent}='yes' and ${child_was_vaccinated_today}='yes' and ${caregiver_satisfied_with_the_service_provided}='yes'
text	caregiver.satisfied.with.the.service.provided.why.other	37b. Please specify the other reason for being satisfied with the service?		true				${child_age_less_than_24months}='yes' and ${care_giver_consent}='yes' and ${child_was_vaccinated_today}='yes' and ${caregiver_satisfied_with_the_service_provided}='yes' and selected(${caregiver_satisfied_with_the_service_provided_yes_why},'other')
select_multiple why_not_satisfied	caregiver_satisfied_with_the_service_provided_no_why	38. Why were you NOT satisfied?		true				${child_age_less_than_24months}='yes' and ${care_giver_consent}='yes' and ${child_was_vaccinated_today}='yes' and ${caregiver_satisfied_with_the_service_provided}='no'
text	caregiver.satisfied.with.the.service.provided.no.why.other	38b. Please specify the other reason for not being satisfied with the service?		true				${child_age_less_than_24months}='yes' and ${care_giver_consent}='yes' and ${child_was_vaccinated_today}='yes' and ${caregiver_satisfied_with_the_service_provided}='no' and selected(${caregiver_satisfied_with_the_service_provided_no_why},'other')
select_one yes_no	ever_asked_to_pay_for_vaccines	39a. Have you ever been asked to pay for vaccines given to a child?		true				${child_age_less_than_24months}='yes' and ${care_giver_consent}='yes'
select_one health_facility_asked_to_pay	health_facility_asked_to_pay	39b. What type of health facility asked you to pay?		true				${child_age_less_than_24months}='yes' and ${care_giver_consent}='yes' and ${ever_asked_to_pay_for_vaccines}='yes'
select_one yes_no	ever_asked_to_pay_for_health_care_passport	40a. Have you ever been asked to pay for a health card/passport for a child?		true				${child_age_less_than_24months}='yes' and ${care_giver_consent}='yes'
select_one type_health_facility_asked_to_pay_for_health_card	health_facility_asked_to_pay_for_health_card	40b. What type of health facility asked you to pay?		true				${child_age_less_than_24months}='yes' and ${care_giver_consent}='yes' and ${ever_asked_to_pay_for_health_care_passport}='yes'	ever_asked_to_pay_for_health_care_passport
note	note.to.start.section	SECTION 6: REASONS TO VACCINATE CHILDREN						${child_age_less_than_24months}='yes' and ${care_giver_consent}='yes'
select_multiple purpose_of_vaccines	caregiver_knows_purpose_of_vaccines	41. Could you tell me the purpose of vaccines?	Check all that apply: Please DO NOT read out the options	true				${child_age_less_than_24months}='yes' and ${care_giver_consent}='yes'
text	caregiver_knows_purpose_of_vaccines_other	41b. Please specify the other purpose of vaccines?		true				${child_age_less_than_24months}='yes' and ${care_giver_consent}='yes' and selected(${caregiver_knows_purpose_of_vaccines},'other')
select_one yes_no	caregiver_thinks_child_will_get_diseases_if_vaccinations_not_received	42. Do you think your child could get diseases if you don't vaccinate him/her?		true				${child_age_less_than_24months}='yes' and ${care_giver_consent}='yes'
select_one yes_no	how_to_improve_vaccination_services	43. Do you have any suggestions that will help improve vaccination services?		true				${child_age_less_than_24months}='yes' and ${care_giver_consent}='yes'
select_multiple improve_vaccination_services_for_child	improve_vaccination_services_for_child	43b. If yes, Check all that Apply:	Check all that apply: Please DO NOT read out the options	true				${child_age_less_than_24months}='yes' and ${care_giver_consent}='yes' and ${how_to_improve_vaccination_services}='yes'	how_to_improve_vaccination_services
text	how.to.improve.vaccination.services.other	Please specify the other suggestion that you have which can improve vaccination services?		true				${child_age_less_than_24months}='yes' and ${care_giver_consent}='yes' and selected(${improve_vaccination_services_for_child},'other')
note	Child_vaccination_History	Child Vaccination History	(Complete this immediately after interviewing the caregiver using the immunization card or register)					${child_age_less_than_24months}='yes' and ${care_giver_consent}='yes'
select_one sex	Sex_Child1	Sex of Child Checked						${child_age_less_than_24months}='yes' and ${care_giver_consent}='yes'
select_one age	age_Child1	Age of Child Checked						${child_age_less_than_24months}='yes' and ${care_giver_consent}='yes'
select_multiple vacc	vacc_Child1	Select antigen administered to child based on evidence of card/history					age1=${age_Child1} or age2=${age_Child1} or age3=${age_Child1} or age4=${age_Child1} or age5=${age_Child1} or age6=${age_Child1} or age7=${age_Child1} or age8=${age_Child1} or age9=${age_Child1} or age10=${age_Child1} or age11=${age_Child1}	${child_age_less_than_24months}='yes' and ${care_giver_consent}='yes'		Cannot select "None" with other options	(not(selected(.,'None') and count-selected(.) >=2))
calculate	FI_Child1								if((selected(${age_Child1},'24hrs') and count-selected(${vacc_Child1})<3) or (selected(${age_Child1},'0-2wk') and count-selected(${vacc_Child1})<3) or (selected(${age_Child1},'3-5wk') and count-selected(${vacc_Child1})<3) or (selected(${age_Child1}, '6-9wk') and count-selected(${vacc_Child1})<6) or (selected(${age_Child1},'10-13wk') and count-selected(${vacc_Child1})<9) or (selected(${age_Child1}…
note	comment1_immStatus_Child1	This child is appropriately/fully immunized for age						${FI_Child1}='Y'
note	comment2_immStatus_Child1	This child is NOT appropriately/fully immunized for age						${FI_Child1}='N'
note	note.to.end.form	Interviewer: Please make sure to thank the interviewee and read the following statement: "Remember that vaccination is a right for all people. Demand this right and remember to bring your vaccination card to the health facility each time you visit the centre, for any reason."
text	interviewer_remarks	Interviewer's remarks:		true
select_multiple supervisor	supervisor_check	Please check the completed form for accuracy and completeness		true
geopoint	gps_final	End Geo coordinate	Better GPS coordinates are gotten when you are outside .	true
calculate	__version__								'vu5UEkevFrJovCqhK5wvh6'

## Sheet: choices
list_name	name	label::English	LGA	ward	age1	age2	age3	age4	age5	age6	age7	age8	age9	age10	age11
health_facility	Tertiary Health facility	Tertiary Health facility
health_facility	Secondary/General hospital	Secondary/General hospital
health_facility	Primary health care center	Primary health care center
health_facility	Others	Others
classification_health_facility	PUBLIC_GOVERNMENT_SERVICE	Government
classification_health_facility	PRIVATE_FOR_PROFIT	Private for profit
classification_health_facility	PRIVATE_NON_PROFIT	Private not for profit
classification_health_facility	Others	Others
yes_no	yes	Yes
yes_no	no	No
sex	male	Male
sex	female	Female
reasons	for_medical_consultation	For medical consultation (child is sick)
reasons	for_vaccination	For vaccination
reasons	healthy_child_visit_or_ growth_development_check_up	Healthy child visit or growth/development check-up
reasons	Child_only_accompanying	Child is only accompanying (not for treatment, vaccination)
reasons	hospitalization	Hospitalization (child was admitted or is still on admission)
reasons	other	Other
caregiver_relationship_to_child	mother	Mother
caregiver_relationship_to_child	father	Father
caregiver_relationship_to_child	grandparent	Grandparent
caregiver_relationship_to_child	uncle/aunt	Uncle/aunt
caregiver_relationship_to_child	brother/sister	Brother/sister
caregiver_relationship_to_child	other	Other
level_education	no_formal_education	No formal education
level_education	Did not complete primary (less than 6 years)	Did not complete primary (less than 6 years)
level_education	Completed primary	Completed primary
level_education	Completed secondary school	Completed secondary school
level_education	More than secondary	More than secondary
level_education	other	Other
what_caregiver_do_living	housewife	Housewife (work is housekeeping)
what_caregiver_do_living	employee_laborer	Employee or laborer
what_caregiver_do_living	farming	Farming
what_caregiver_do_living	self_employed	Self-employed
what_caregiver_do_living	boss_employer	Boss or employer
what_caregiver_do_living	teacher	Teacher
what_caregiver_do_living	student	Student
what_caregiver_do_living	other	Other
transportation_used	walk	Walk
transportation_used	bicycle	Bicycle
transportation_used	motorcycle	Motorcycle
transportation_used	car	Car
transportation_used	bus	Bus
transportation_used	other	Other
messages_on_vaccination	radio	Radio
messages_on_vaccination	Television	Television
messages_on_vaccination	newspaper	Newspaper
messages_on_vaccination	health_facility	Health facility
messages_on_vaccination	telephone_message	Telephone message
messages_on_vaccination	facebook_internet	Facebook or internet
messages_on_vaccination	children's_school	Children's school
messages_on_vaccination	place_worship	Place of worship
messages_on_vaccination	during_home_visit_by_health_workers/health_outreaches	During home visit by health workers/health outreaches
messages_on_vaccination	community_meetings	Community meetings
messages_on_vaccination	friend_family_member	Friend or family member
messages_on_vaccination	other	Other
yes_no_not	yes	Yes
yes_no_not	no	No
yes_no_not	not sure	Not sure
reasons_not_vaccinated	the_necessary_vaccines_supplies_were_not_available	The necessary vaccines or supplies were not available
reasons_not_vaccinated	i_am_not_in_favour_of_vaccination	I am not in favour of vaccination
reasons_not_vaccinated	my_husband_decision_maker_not_in_favour_of_vaccination	My husband/the decision maker is not in favour of vaccination
reasons_not_vaccinated	i_have_not_visited_the_health_facility_vaccination_day	I have not visited the health facility on a vaccination day
reasons_not_vaccinated	i_did_not_know_that_child_was_eligible_to_be_vaccinated	I did not know that the child was eligible to be vaccinated
reasons_not_vaccinated	other	Other
didn't_vaccinate_child	the_doctor_or_nurse_said_it_couldn't_be_done_because_the_child_was_sick	The doctor or nurse said it couldn't be done because the child was sick
didn't_vaccinate_child	there_were_no_vaccines_there_were_no_syringes_some	There were no vaccines, or there were no syringes
didn't_vaccinate_child	it_was_not_a_vaccination_day	It was not a vaccination day
didn't_vaccinate_child	the_vaccination_area_was_closed	The vaccination area was closed
didn't_vaccinate_child	the_person_in_charge_of_vaccination_was_not_there	The person in charge of vaccination was not there
didn't_vaccinate_child	we_didn't_have_the_vaccination_card/passport	We didn't have the vaccination card/passport
didn't_vaccinate_child	the_hours_for_vaccination_are_limited	The hours for vaccination are limited
didn't_vaccinate_child	child_was_too_old	Child was too old
didn't_vaccinate_child	other	Other
decisions_about_vaccinating_children	father	Father
decisions_about_vaccinating_children	mother	Mother
decisions_about_vaccinating_children	other_relatives	Other relatives
decisions_about_vaccinating_children	consensus_of_father_and_mother	Consensus of father and mother
decisions_about_vaccinating_children	other	Other
yes_no_have	yes_and_i_have_it_with_me	Yes and I have it with me
yes_no_have	yes_but_I_do_not_have_it_with_me	Yes but I do not have it with me
yes_no_have	No	No
vaccination_card_passport	it_is_at_the_nursery_school/day_care_center	It is at the nursery school/day care center
vaccination_card_passport	i_left_it at_home_because_forgot_to_bring_it	I left it at home (because I forgot to bring it)
vaccination_card_passport	i_left_it_home_because_I_didn't_know_it_was_important_to_bring_it_along	I left it home (because I didn't know it was important to bring it along)
vaccination_card_passport	thecard/health_passport_has_been_damaged	The card/health passport has been damaged
vaccination_card_passport	because_vaccination_was_not_the_reason_for_this_visit	Because vaccination was not the reason for this visit
vaccination_card_passport	other	Other
why_not_vaccination_card	i_lost_it	I lost it
why_not_vaccination_card	i_have_never_been_given_one	I have never been given one
why_not_vaccination_card	i_don't_know	I don't know
why_not_vaccination_card	other	Other
knows_purpose_vaccination_card	to_know_what_vaccine_the_child_has_had_and_which_ones_are_missing	To know what vaccines the child has had and which ones are missing
knows_purpose_vaccination_card	birth_certificate_and/or_identification	Birth certificate and/or identification
knows_purpose_vaccination_card	overall_health_record_and_growth_monitoring	Overall health record and growth monitoring
knows_purpose_vaccination_card	record_and_remind_for_return_visit_dates	Record and remind for return visit dates
knows_purpose_vaccination_card	other	Other
knows_purpose_vaccination_card	don't_know/no_response	Don't Know/No Response
reason_related_hw	the_doctor/nurse_said_that_the_child_was_not_eligible_for_vaccination_today	The doctor/nurse said that the child was not eligible for vaccination today
reason_related_hw	the_health_worker_who_saw_us_did_not_tell_me_about_vaccinating_the_child_today	The health worker who saw us did not tell me about vaccinating the child today
reason_related_hw	the_doctor/nurse_said_that_the_child_could_not_be_vaccinated_because_s/he_was_sick	The doctor/nurse said that the child could not be vaccinated because s/he was sick
medical_condition	minor_illnesses_such_as_mild_fever_cold_cough_diahrroea	Minor illnesses such as mild fever, cold, cough, or diahrroea
medical_condition	major_illnesses_requiring_admission_such_severe_pneumonia	Major illnesses requiring admission, such as severe pneumonia
medical_condition	other_illnesses_such_as_intestinal_parasitosis_malnutrition_anaemia_dehydration_urinary_tract_infection	Other illnesses such as intestinal parasitosis, malnutrition, anaemia, dehydration, urinary tract infection
medical_condition	child_is_taking_medications	Child is taking medications:
medical_condition	hiv_aids	HIV or AIDS
medical_condition	none_of_the_above	None of the above
medical_condition	other	Other
reasons_related_caregiver	the_last_time_the_child_was_vaccinated_he/she_got_sick_or_had_a_reaction	The last time the child was vaccinated, he/she got sick or had a reaction.
reasons_related_caregiver	my_religion_doesn't_permit_vaccination_or_I_don't_believe_in_vaccines	My religion doesn't permit vaccination or I don't believe in vaccines
reasons_related_caregiver	vaccination_was_not_the_purpose_of_this_visit	Vaccination was not the purpose of this visit
reasons_related_caregiver	this_child_is_already_fully_vaccinated_for_his/her_age	This child is already fully vaccinated for his/her age
reasons_related_caregiver	i_don't_trust_the_health_workers/the_vaccines_in_this_health_facility	I don't trust the health workers/the vaccines in this health facility
reasons_related_caregiver	i_forgot_to_take_my_child_to_the_vaccination_area	I forgot to take my child to the vaccination area
reasons_related_caregiver	i_didn't_have_time_today_to_wait_for_vaccination	I didn't have time today to wait for vaccination
reasons_related_caregiver	none_of_the_above	None of the above
reasons_related_caregiver	other	Other
reasons_related_health_worker	there_were_no_vaccines_in_the_health_facility_today	There were no vaccines in the health facility today
reasons_related_health_worker	there_were_no_syringes_or_other_vaccination_supplies	There were no syringes or other vaccination supplies
reasons_related_health_worker	today_is_not_a_vaccination_day_in_this_health_facility	Today is not a vaccination day in this health facility
reasons_related_health_worker	the_vaccination_area_was_closed	The vaccination area was closed
reasons_related_health_worker	the_person_in_charge_of_vaccinations_was_not_there	The person in charge of vaccinations was not there
reasons_related_health_worker	there_would_have_been_a_long_wait	There would have been a long wait
reasons_related_health_worker	the_staff_treated_us_badly	The staff treated us badly
reasons_related_health_worker	none_of_the_above	None of the above
reasons_related_health_worker	other	Other
minutes	0_15_mins	0-15 mins
minutes	15_30_mins	15-30 mins
minutes	30_45_mins	30-45 mins
minutes	45_60_mins	45-60 mins
minutes	60_120_mins	60-120 mins
minutes	>_120_mins	>120 mins
minutes	longer	Longer: specify length of time.
reaction_side_effects	pain_at_injection_site	Pain at injection site
reaction_side_effects	vomiting	Vomiting
reaction_side_effects	fever	Fever
reaction_side_effects	rash	Rash
reaction_side_effects	diarrhea	Diarrhea
reaction_side_effects	other	Other
satisfied_with_service	immediate_attention	Immediate attention
satisfied_with_service	friendly_treatment_by_staff	Friendly treatment by staff
satisfied_with_service	no_charge_for_service	No charge for service
satisfied_with_service	the_necessary_vaccines_and_supplies_were_available	The necessary vaccines and supplies were available
satisfied_with_service	other	Other
why_not_satisfied	had_to_wait_a_long_time	Had to wait a long time
why_not_satisfied	the_staff_was_discourteous	The staff was discourteous
why_not_satisfied	the_language_that_the_health_workers_use_is_not_clear	The language that the health workers use is not clear
why_not_satisfied	they_did_not_explain_what_vaccines_they_had_given	They did not explain what vaccines they had given
why_not_satisfied	the_necessary_vaccines_or_supplies_were_not_available	The necessary vaccines or supplies were not available
why_not_satisfied	other	Other
health_facility_asked_to_pay	public	Public
health_facility_asked_to_pay	private_non_profit	Private For Profit (PFP)
health_facility_asked_to_pay	private_for_profit	Private Non for Profit (PNFP)
health_facility_asked_to_pay	don't_know	Don't know
type_health_facility_asked_to_pay_for_health_card	public	Public
type_health_facility_asked_to_pay_for_health_card	private_non_profit	Private For Profit (PFP)
type_health_facility_asked_to_pay_for_health_card	private_for_profit	Private Non for Profit (PNFP)
type_health_facility_asked_to_pay_for_health_card	don't_know	Don't know
purpose_of_vaccines	to_prevent_diseases	To prevent diseases
purpose_of_vaccines	so_children_will_grow_up_healthy	So children will grow up healthy
purpose_of_vaccines	to_cure/heal_diseases	To cure/heal diseases
purpose_of_vaccines	they_don't_do_any_good	They don't do any good
purpose_of_vaccines	not_sure_what_they_are_for	Not sure what they are for
purpose_of_vaccines	other	Other
improve_vaccination_services_for_child	there_should_be_more_vaccination_personnel	There should be more vaccination personnel
improve_vaccination_services_for_child	there_should_be_less_of_a_wait	There should be less of a wait
improve_vaccination_services_for_child	hours_and_days_when_vaccination_services_are_available_should_not_be_limited	Hours and days when vaccination services are available should not be limited
improve_vaccination_services_for_child	vaccination_should_remain_free	Vaccination should remain free
improve_vaccination_services_for_child	the_treatment_of_the_public_and_of_the_women_being_vaccinated_should_be_friendlier	The treatment of the public, and of the women being vaccinated, should be friendlier
improve_vaccination_services_for_child	vaccines_should_always_be_in_stock	Vaccines should always be in stock
improve_vaccination_services_for_child	they_should_provide_information_on_the_vaccines_that_are_being_given_on_the_diseases_that_they_prevent_and_on_the_reactions_that_they_produce	They should provide information on the vaccines that are being given, on the diseases that they prevent, and on the reactions that they produce.
improve_vaccination_services_for_child	more_outreach_services	More outreach services
improve_vaccination_services_for_child	other	Other
yes_no_don't	yes	Yes
yes_no_don't	no	No
yes_no_don't	don’t_know	Don't Know
yes_no_sure	yes	Yes
yes_no_sure	no	No
yes_no_sure	not_sure	Not sure
source_vaccination_dates	official_vaccination_card_passport	Official Vaccination card/health passport
source_vaccination_dates	temporary_vaccination_card/health_passport	Temporary vaccination card/health passport
source_vaccination_dates	health_facility_register	Health facility register
recording_area	child_background_info	Child background information
recording_area	vaccination_histrory	Vaccination history
recording_area	vitamin_a	Vitamin A
recording_area	growth_monitoring_cha	Growth monitoring chart
recording_area	early_eye_or_vision_p	Early eye or vision problems
recording_area	newborn_child_deliver	Newborn child delivery
recording_area	not_applicable_document_is_not_an_official_country_issued_b	Not applicable (Document is not an official country-issued booklet)
supervisor	form_is_completed	Form is completed and accuracy
supervisor	there_are_error	There are no error or inconsistencies on the form
LGA	Akoko North East	Akoko North East
LGA	Akoko North West	Akoko North West
LGA	Akoko South East	Akoko South East
LGA	Akoko South West	Akoko South West
LGA	Akure North	Akure North
LGA	Akure South	Akure South
LGA	Ese Odo	Ese Odo
LGA	Idanre	Idanre
LGA	Ifedore	Ifedore
LGA	Ilaje	Ilaje
LGA	Ileoluji Okeigbo	Ileoluji Okeigbo
LGA	Irele	Irele
LGA	Odigbo	Odigbo
LGA	Okitipupa	Okitipupa
LGA	Ondo East	Ondo East
LGA	Ondo West	Ondo West
LGA	Ose	Ose
LGA	Owo	Owo
ward	Edo	Edo	Akoko North East	Edo
ward	Ekan	Ekan	Akoko North East	Ekan
ward	Ikado 1	Ikado 1	Akoko North East	Ikado 1
ward	Ikado 2	Ikado 2	Akoko North East	Ikado 2
ward	Ilepa 1	Ilepa 1	Akoko North East	Ilepa 1
ward	Ilepa 2	Ilepa 2	Akoko North East	Ilepa 2
ward	Isowopo 1	Isowopo 1	Akoko North East	Isowopo 1
ward	Isowopo 2	Isowopo 2	Akoko North East	Isowopo 2
ward	Iyometa 1	Iyometa 1	Akoko North East	Iyometa 1
ward	Iyometa 2	Iyometa 2	Akoko North East	Iyometa 2
ward	Orun 1	Orun 1	Akoko North East	Orun 1
ward	Orun 2	Orun 2	Akoko North East	Orun 2
ward	Oyinmo	Oyinmo	Akoko North East	Oyinmo
ward	Ajowa/Igasi/Gedegede	Ajowa/Igasi/Gedegede	Akoko North West	Ajowa/Igasi/Gedegede
ward	Arigidi 1	Arigidi 1	Akoko North West	Arigidi 1
ward	Arigidi 2	Arigidi 2	Akoko North West	Arigidi 2
ward	Ata/Aje/Ido	Ata/Aje/Ido	Akoko North West	Ata/Aje/Ido
ward	Ese/Afin	Ese/Afin	Akoko North West	Ese/Afin
ward	Ikaram/Erusu	Ikaram/Erusu	Akoko North West	Ikaram/Erusu
ward	Odo-Irun/Oyinmo	Odo-Irun/Oyinmo	Akoko North West	Odo-Irun/Oyinmo
ward	Ogbagi	Ogbagi	Akoko North West	Ogbagi
ward	Oke-Irun/Surulere	Oke-Irun/Surulere	Akoko North West	Oke-Irun/Surulere
ward	Oyin/Oge	Oyin/Oge	Akoko North West	Oyin/Oge
ward	Epinmi 1	Epinmi 1	Akoko South East	Epinmi 1
ward	Epinmi 2	Epinmi 2	Akoko South East	Epinmi 2
ward	Ifira 3	Ifira 3	Akoko South East	Ifira 3
ward	Ipe 1	Ipe 1	Akoko South East	Ipe 1
ward	Ipe 2	Ipe 2	Akoko South East	Ipe 2
ward	Ipesi 6	Ipesi 6	Akoko South East	Ipesi 6
ward	Isua 1	Isua 1	Akoko South East	Isua 1
ward	Isua 2	Isua 2	Akoko South East	Isua 2
ward	Isua 3	Isua 3	Akoko South East	Isua 3
ward	Isua-Oke	Isua-Oke	Akoko South East	Isua-Oke
ward	Sosan	Sosan	Akoko South East	Sosan
ward	Agba	Agba	Akoko South West	Agba
ward	Akungba 1	Akungba 1	Akoko South West	Akungba 1
ward	Akungba 2	Akungba 2	Akoko South West	Akungba 2
ward	Ayegunle	Ayegunle	Akoko South West	Ayegunle
ward	Ibaka	Ibaka	Akoko South West	Ibaka
ward	Ikanmu	Ikanmu	Akoko South West	Ikanmu
ward	Ikese	Ikese	Akoko South West	Ikese
ward	Ikun	Ikun	Akoko South West	Ikun
ward	Oba 1	Oba 1	Akoko South West	Oba 1
ward	Oba 2	Oba 2	Akoko South West	Oba 2
ward	Oka-Odo	Oka-Odo	Akoko South West	Oka-Odo
ward	Okia	Okia	Akoko South West	Okia
ward	Owalusi	Owalusi	Akoko South West	Owalusi
ward	Supare 1	Supare 1	Akoko South West	Supare 1
ward	Supare 2	Supare 2	Akoko South West	Supare 2
ward	Ayetoro	Ayetoro	Akure North	Ayetoro
ward	Igbatoro	Igbatoro	Akure North	Igbatoro
ward	Ilu-Abo	Ilu-Abo	Akure North	Ilu-Abo
ward	Isimija	Isimija	Akure North	Isimija
ward	Moferere	Moferere	Akure North	Moferere
ward	Oba-Ile	Oba-Ile	Akure North	Oba-Ile
ward	Odo Oja	Odo Oja	Akure North	Odo Oja
ward	Ogbese	Ogbese	Akure North	Ogbese
ward	Oke-Afa	Oke-Afa	Akure North	Oke-Afa
ward	Oke-Iju	Oke-Iju	Akure North	Oke-Iju
ward	Oke-Ore	Oke-Ore	Akure North	Oke-Ore
ward	Osi/Igoba	Osi/Igoba	Akure North	Osi/Igoba
ward	Aponmu	Aponmu	Akure South	Aponmu
ward	Gbogi/Isikan 1	Gbogi/Isikan 1	Akure South	Gbogi/Isikan 1
ward	Gbogi/Isikan 2	Gbogi/Isikan 2	Akure South	Gbogi/Isikan 2
ward	Ijomu/Oba Nla	Ijomu/Oba Nla	Akure South	Ijomu/Oba Nla
ward	Ilisa	Ilisa	Akure South	Ilisa
ward	Irowo	Irowo	Akure South	Irowo
ward	Oda	Oda	Akure South	Oda
ward	Odopetu	Odopetu	Akure South	Odopetu
ward	Oke-Aro	Oke-Aro	Akure South	Oke-Aro
ward	Oshodi/Isolo	Oshodi/Isolo	Akure South	Oshodi/Isolo
ward	Owode Imuagun	Owode Imuagun	Akure South	Owode Imuagun
ward	Apoi 1	Apoi 1	Ese Odo	Apoi 1
ward	Apoi 2	Apoi 2	Ese Odo	Apoi 2
ward	Apoi 3	Apoi 3	Ese Odo	Apoi 3
ward	Apoi 4	Apoi 4	Ese Odo	Apoi 4
ward	Apoi 5	Apoi 5	Ese Odo	Apoi 5
ward	Arogbo 1	Arogbo 1	Ese Odo	Arogbo 1
ward	Arogbo 2	Arogbo 2	Ese Odo	Arogbo 2
ward	Arogbo 3	Arogbo 3	Ese Odo	Arogbo 3
ward	Ukparama 1	Ukparama 1	Ese Odo	Ukparama 1
ward	Ukparama 2	Ukparama 2	Ese Odo	Ukparama 2
ward	Ala Elefosan	Ala Elefosan	Idanre	Ala Elefosan
ward	Alade Atosin	Alade Atosin	Idanre	Alade Atosin
ward	Idale/Lemikan	Idale/Lemikan	Idanre	Idale/Lemikan
ward	Idale/Logbosere	Idale/Logbosere	Idanre	Idale/Logbosere
ward	Ijomu/Isurin	Ijomu/Isurin	Idanre	Ijomu/Isurin
ward	Irowo	Irowo	Idanre	Irowo
ward	Isalu Ehinpeti	Isalu Ehinpeti	Idanre	Isalu Ehinpeti
ward	Isalu Jigbokin	Isalu Jigbokin	Idanre	Isalu Jigbokin
ward	Ofosu/Onisere	Ofosu/Onisere	Idanre	Ofosu/Onisere
ward	Owena/Aponmu	Owena/Aponmu	Idanre	Owena/Aponmu
ward	Ero/Ibuji	Ero/Ibuji	Ifedore	Ero/Ibuji
ward	Igbara-Oke 1	Igbara-Oke 1	Ifedore	Igbara-Oke 1
ward	Igbara-Oke 2	Igbara-Oke 2	Ifedore	Igbara-Oke 2
ward	Ijare 1	Ijare 1	Ifedore	Ijare 1
ward	Ijare 2	Ijare 2	Ifedore	Ijare 2
ward	Ikota/Irese	Ikota/Irese	Ifedore	Ikota/Irese
ward	Ilara 1	Ilara 1	Ifedore	Ilara 1
ward	Ilara 2	Ilara 2	Ifedore	Ilara 2
ward	Ipogun/Ibule	Ipogun/Ibule	Ifedore	Ipogun/Ibule
ward	Isarun/Owena	Isarun/Owena	Ifedore	Isarun/Owena
ward	Aheri	Aheri	Ilaje	Aheri
ward	Etikan	Etikan	Ilaje	Etikan
ward	Mahin 1	Mahin 1	Ilaje	Mahin 1
ward	Mahin 2	Mahin 2	Ilaje	Mahin 2
ward	Mahin 3	Mahin 3	Ilaje	Mahin 3
ward	Mahin 4	Mahin 4	Ilaje	Mahin 4
ward	Ugbo 1	Ugbo 1	Ilaje	Ugbo 1
ward	Ugbo 2	Ugbo 2	Ilaje	Ugbo 2
ward	Ugbo 3	Ugbo 3	Ilaje	Ugbo 3
ward	Ugbo 4	Ugbo 4	Ilaje	Ugbo 4
ward	Ugbo 5	Ugbo 5	Ilaje	Ugbo 5
ward	Ugbo 6	Ugbo 6	Ilaje	Ugbo 6
ward	Ile-Oluji 5	Ile-Oluji 5	Ileoluji Okeigbo	Ile-Oluji 5
ward	Ile-Oluji 1	Ile-Oluji 1	Ileoluji Okeigbo	Ile-Oluji 1
ward	Ile-Oluji 2	Ile-Oluji 2	Ileoluji Okeigbo	Ile-Oluji 2
ward	Ile-Oluji 3	Ile-Oluji 3	Ileoluji Okeigbo	Ile-Oluji 3
ward	Ile-Oluji 4	Ile-Oluji 4	Ileoluji Okeigbo	Ile-Oluji 4
ward	Ile-Oluji 6	Ile-Oluji 6	Ileoluji Okeigbo	Ile-Oluji 6
ward	Oke-Igbo 2	Oke-Igbo 2	Ileoluji Okeigbo	Oke-Igbo 2
ward	Oke-Igbo 1	Oke-Igbo 1	Ileoluji Okeigbo	Oke-Igbo 1
ward	Oke-Igbo 3	Oke-Igbo 3	Ileoluji Okeigbo	Oke-Igbo 3
ward	Oke-Igbo 4	Oke-Igbo 4	Ileoluji Okeigbo	Oke-Igbo 4
ward	Ajagba 1	Ajagba 1	Irele	Ajagba 1
ward	Ajagba 2	Ajagba 2	Irele	Ajagba 2
ward	Akotogbo 1	Akotogbo 1	Irele	Akotogbo 1
ward	Akotogbo 2	Akotogbo 2	Irele	Akotogbo 2
ward	Irele 1	Irele 1	Irele	Irele 1
ward	Irele 2	Irele 2	Irele	Irele 2
ward	Irele 3	Irele 3	Irele	Irele 3
ward	Irele 4	Irele 4	Irele	Irele 4
ward	Irele 5	Irele 5	Irele	Irele 5
ward	Iyansan/Omi	Iyansan/Omi	Irele	Iyansan/Omi
ward	Agbabu	Agbabu	Odigbo	Agbabu
ward	Ago-Alaye	Ago-Alaye	Odigbo	Ago-Alaye
ward	Ajue	Ajue	Odigbo	Ajue
ward	Araromi-Obu	Araromi-Obu	Odigbo	Araromi-Obu
ward	Ayesan	Ayesan	Odigbo	Ayesan
ward	Ebijaw	Ebijaw	Odigbo	Ebijaw
ward	Koseru	Koseru	Odigbo	Koseru
ward	Odigbo	Odigbo	Odigbo	Odigbo
ward	Oniparaga	Oniparaga	Odigbo	Oniparaga
ward	Ore 1	Ore 1	Odigbo	Ore 1
ward	Ore 2	Ore 2	Odigbo	Ore 2
ward	Ayeka	Ayeka	Okitipupa	Ayeka
ward	Erekiti	Erekiti	Okitipupa	Erekiti
ward	Erinje	Erinje	Okitipupa	Erinje
ward	Igbotako 1	Igbotako 1	Okitipupa	Igbotako 1
ward	Igbotako 2	Igbotako 2	Okitipupa	Igbotako 2
ward	Ikoya	Ikoya	Okitipupa	Ikoya
ward	Ilutitun 1	Ilutitun 1	Okitipupa	Ilutitun 1
ward	Ilutitun 2	Ilutitun 2	Okitipupa	Ilutitun 2
ward	Ilutitun 3	Ilutitun 3	Okitipupa	Ilutitun 3
ward	Ode-Aye 1	Ode-Aye 1	Okitipupa	Ode-Aye 1
ward	Ode-Aye 2	Ode-Aye 2	Okitipupa	Ode-Aye 2
ward	OkitipupaI 2	OkitipupaI 2	Okitipupa	OkitipupaI 2
ward	OkitipupaI 1	OkitipupaI 1	Okitipupa	OkitipupaI 1
ward	Asantan	Asantan	Ondo East	Asantan
ward	Bolorunduro	Bolorunduro	Ondo East	Bolorunduro
ward	Epe	Epe	Ondo East	Epe
ward	Fagbo	Fagbo	Ondo East	Fagbo
ward	Igba	Igba	Ondo East	Igba
ward	Kolawole	Kolawole	Ondo East	Kolawole
ward	Oboto	Oboto	Ondo East	Oboto
ward	Olorunsogo	Olorunsogo	Ondo East	Olorunsogo
ward	Owena	Owena	Ondo East	Owena
ward	Tekuile	Tekuile	Ondo East	Tekuile
ward	Igbindo	Igbindo	Ondo West	Igbindo
ward	Igunshin	Igunshin	Ondo West	Igunshin
ward	Ilunla	Ilunla	Ondo West	Ilunla
ward	Jilalu	Jilalu	Ondo West	Jilalu
ward	Laje	Laje	Ondo West	Laje
ward	Lekere/Abusoro	Lekere/Abusoro	Ondo West	Lekere/Abusoro
ward	Maroko	Maroko	Ondo West	Maroko
ward	Mofere	Mofere	Ondo West	Mofere
ward	Oka	Oka	Ondo West	Oka
ward	Okelisa/Okedoko	Okelisa/Okedoko	Ondo West	Okelisa/Okedoko
ward	Surulere	Surulere	Ondo West	Surulere
ward	Yaba	Yaba	Ondo West	Yaba
ward	Afo	Afo	Ose	Afo
ward	Idoani 1	Idoani 1	Ose	Idoani 1
ward	Idoani 2	Idoani 2	Ose	Idoani 2
ward	Idogun	Idogun	Ose	Idogun
ward	Ifon 1	Ifon 1	Ose	Ifon 1
ward	Ifon 2	Ifon 2	Ose	Ifon 2
ward	Ijagba	Ijagba	Ose	Ijagba
ward	Ikaro/Elegbeka	Ikaro/Elegbeka	Ose	Ikaro/Elegbeka
ward	Imeri	Imeri	Ose	Imeri
ward	Imoru/Arinmogija	Imoru/Arinmogija	Ose	Imoru/Arinmogija
ward	Okeluse	Okeluse	Ose	Okeluse
ward	Ute	Ute	Ose	Ute
ward	Ehinogbe	Ehinogbe	Owo	Ehinogbe
ward	Idasen	Idasen	Owo	Idasen
ward	Igboroko 1	Igboroko 1	Owo	Igboroko 1
ward	Igboroko 2	Igboroko 2	Owo	Igboroko 2
ward	Ijebu 2	Ijebu 2	Owo	Ijebu 2
ward	Ijebu 1	Ijebu 1	Owo	Ijebu 1
ward	Iloro	Iloro	Owo	Iloro
ward	Ipele	Ipele	Owo	Ipele
ward	Isaipen	Isaipen	Owo	Isaipen
ward	Iyere	Iyere	Owo	Iyere
ward	Uso/Emure	Uso/Emure	Owo	Uso/Emure
healthfacility	Iwoye Health Post	Iwoye Health Post	Ose	Afo
healthfacility	Oke-Afo Basic Health Centre	Oke-Afo Basic Health Centre	Ose	Afo
healthfacility	Owalafo Basic Health Centre	Owalafo Basic Health Centre	Ose	Afo
healthfacility	Ugbe-Afo Basic Health Centre	Ugbe-Afo Basic Health Centre	Ose	Afo
healthfacility	other	other	Ose	Afo
healthfacility	Agba Primary Health Care Clinic	Agba Primary Health Care Clinic	Akoko South West	Agba
healthfacility	other	other	Akoko South West	Agba
healthfacility	Agbabu Basic Health Centre	Agbabu Basic Health Centre	Odigbo	Agbabu
healthfacility	Kajola Ojurin Basic Health Centre	Kajola Ojurin Basic Health Centre	Odigbo	Agbabu
healthfacility	Mulekangbo Basic Health Centre	Mulekangbo Basic Health Centre	Odigbo	Agbabu
healthfacility	Oladapo Basic Health Centre	Oladapo Basic Health Centre	Odigbo	Agbabu
healthfacility	other	other	Odigbo	Agbabu
healthfacility	Ago Alaye Basic Health Centre	Ago Alaye Basic Health Centre	Odigbo	Ago-Alaye
healthfacility	Olokuta Basic Health Centre	Olokuta Basic Health Centre	Odigbo	Ago-Alaye
healthfacility	Rubber Estate Clinic	Rubber Estate Clinic	Odigbo	Ago-Alaye
healthfacility	other	other	Odigbo	Ago-Alaye
healthfacility	Agerige Basic Health Centre	Agerige Basic Health Centre	Ilaje	Aheri
healthfacility	Akata Basic Health Centre	Akata Basic Health Centre	Ilaje	Aheri
healthfacility	Araromi Basic Health Centre	Araromi Basic Health Centre	Ilaje	Aheri
healthfacility	Enuama Basic Health Centre	Enuama Basic Health Centre	Ilaje	Aheri
healthfacility	Okesiri Basic Health Centre	Okesiri Basic Health Centre	Ilaje	Aheri
healthfacility	Zion Pepe Basic Health Centre	Zion Pepe Basic Health Centre	Ilaje	Aheri
healthfacility	other	other	Ilaje	Aheri
healthfacility	Ajagba Comprehensive Health Centre	Ajagba Comprehensive Health Centre	Irele	Ajagba 1
healthfacility	Salawa Basic Health Centre	Salawa Basic Health Centre	Irele	Ajagba 1
healthfacility	other	other	Irele	Ajagba 1
healthfacility	Ajagba Model Primary Health Care	Ajagba Model Primary Health Care	Irele	Ajagba 2
healthfacility	other	other	Irele	Ajagba 2
healthfacility	Ajowa Basic Health Clinic	Ajowa Basic Health Clinic	Akoko North West	Ajowa/Igasi/Gedegede
healthfacility	Gedegede Basic Health Clinic	Gedegede Basic Health Clinic	Akoko North West	Ajowa/Igasi/Gedegede
healthfacility	Igasi/Eriti Basic Health Clinic	Igasi/Eriti Basic Health Clinic	Akoko North West	Ajowa/Igasi/Gedegede
healthfacility	other	other	Akoko North West	Ajowa/Igasi/Gedegede
healthfacility	Ajue Basic Health Centre	Ajue Basic Health Centre	Odigbo	Ajue
healthfacility	Ajue Comprehensive Health Centre	Ajue Comprehensive Health Centre	Odigbo	Ajue
healthfacility	Asewele Basic Health Centre	Asewele Basic Health Centre	Odigbo	Ajue
healthfacility	Igburowo Basic Health Centre	Igburowo Basic Health Centre	Odigbo	Ajue
healthfacility	Lasia Basic Health Centre	Lasia Basic Health Centre	Odigbo	Ajue
healthfacility	Oloruntedo Basic Health Centre	Oloruntedo Basic Health Centre	Odigbo	Ajue
healthfacility	Oro Basic Health Centre	Oro Basic Health Centre	Odigbo	Ajue
healthfacility	Orotedo Basic Health Centre	Orotedo Basic Health Centre	Odigbo	Ajue
healthfacility	other	other	Odigbo	Ajue
healthfacility	Akokotogbo Basic Health Centre	Akokotogbo Basic Health Centre	Irele	Akotogbo 1
healthfacility	other	other	Irele	Akotogbo 1
healthfacility	Barogbo Basic Health Centre	Barogbo Basic Health Centre	Irele	Akotogbo 2
healthfacility	Ijuosun Basic Health Centre	Ijuosun Basic Health Centre	Irele	Akotogbo 2
healthfacility	other	other	Irele	Akotogbo 2
healthfacility	Akungba Primary Health Care Center	Akungba Primary Health Care Center	Akoko South West	Akungba 1
healthfacility	Asan-Akungba Health Post	Asan-Akungba Health Post	Akoko South West	Akungba 1
healthfacility	other	other	Akoko South West	Akungba 1
healthfacility	Akungba Primary Health Care Clinic	Akungba Primary Health Care Clinic	Akoko South West	Akungba 2
healthfacility	Okusa-Akungba Health Post	Okusa-Akungba Health Post	Akoko South West	Akungba 2
healthfacility	Ajegunle Basic Health Centre	Ajegunle Basic Health Centre	Idanre	Ala Elefosan
healthfacility	Ala Elefosan Basic Health Centre	Ala Elefosan Basic Health Centre	Idanre	Ala Elefosan
healthfacility	Ala Goke Basic Health Centre	Ala Goke Basic Health Centre	Idanre	Ala Elefosan
healthfacility	Ala Lisagha Basic Health Centre	Ala Lisagha Basic Health Centre	Idanre	Ala Elefosan
healthfacility	other	other	Idanre	Ala Elefosan
healthfacility	Ajebambo Basic Health Centre	Ajebambo Basic Health Centre	Idanre	Alade Atosin
healthfacility	Alade Basic Health Centre	Alade Basic Health Centre	Idanre	Alade Atosin
healthfacility	Aseigbo Basic Health Centre	Aseigbo Basic Health Centre	Idanre	Alade Atosin
healthfacility	Idanre General Hospital	Idanre General Hospital	Idanre	Alade Atosin
healthfacility	Ipoba Basic Health Centre	Ipoba Basic Health Centre	Idanre	Alade Atosin
healthfacility	Italorun Basic Health Centre	Italorun Basic Health Centre	Idanre	Alade Atosin
healthfacility	other	other	Idanre	Alade Atosin
healthfacility	Apoi-Zion Basic Health Centre	Apoi-Zion Basic Health Centre	Ese Odo	Apoi 1
healthfacility	Igbekebo Basic Health Centre	Igbekebo Basic Health Centre	Ese Odo	Apoi 1
healthfacility	Oju-Ala Basic Health Centre	Oju-Ala Basic Health Centre	Ese Odo	Apoi 1
healthfacility	other	other	Ese Odo	Apoi 1
healthfacility	Ipoke Basic Health Centre	Ipoke Basic Health Centre	Ese Odo	Apoi 2
healthfacility	Kiribo Basic Health Centre	Kiribo Basic Health Centre	Ese Odo	Apoi 2
healthfacility	other	other	Ese Odo	Apoi 2
healthfacility	Igbotu Basic Health Centre	Igbotu Basic Health Centre	Ese Odo	Apoi 3
healthfacility	Inikorogha Basic Health Centre	Inikorogha Basic Health Centre	Ese Odo	Apoi 3
healthfacility	Oboro Basic Health Centre	Oboro Basic Health Centre	Ese Odo	Apoi 3
healthfacility	Sabomi Basic Health Centre	Sabomi Basic Health Centre	Ese Odo	Apoi 3
healthfacility	other	other	Ese Odo	Apoi 3
healthfacility	Igbobini Maternal and Child Health Centre	Igbobini Maternal and Child Health Centre	Ese Odo	Apoi 4
healthfacility	other	other	Ese Odo	Apoi 4
healthfacility	Igbobini Basic Health Centre	Igbobini Basic Health Centre	Ese Odo	Apoi 5
healthfacility	Oluagbo Basic Health Centre	Oluagbo Basic Health Centre	Ese Odo	Apoi 5
healthfacility	other	other	Ese Odo	Apoi 5
healthfacility	Ajegunle Basic Health Centre	Ajegunle Basic Health Centre	Akure South	Aponmu
healthfacility	Aponmu Basic Health Centre	Aponmu Basic Health Centre	Akure South	Aponmu
healthfacility	Itaoniyan Basic Health Centre	Itaoniyan Basic Health Centre	Akure South	Aponmu
healthfacility	Iwoye Basic Health Centre	Iwoye Basic Health Centre	Akure South	Aponmu
healthfacility	other	other	Akure South	Aponmu
healthfacility	Araromi Obu Comprehensive Health Centre	Araromi Obu Comprehensive Health Centre	Odigbo	Araromi-Obu
healthfacility	other	other	Odigbo	Araromi-Obu
healthfacility	Arigidi Basic Health Clinic	Arigidi Basic Health Clinic	Akoko North West	Arigidi 1
healthfacility	Ijaja-Arigidi Basic Health Centre	Ijaja-Arigidi Basic Health Centre	Akoko North West	Arigidi 1
healthfacility	other	other	Akoko North West	Arigidi 1
healthfacility	Agbaluku-Arigidi Basic Health Centre	Agbaluku-Arigidi Basic Health Centre	Akoko North West	Arigidi 2
healthfacility	Ifesowapo-Arigidi Health Post	Ifesowapo-Arigidi Health Post	Akoko North West	Arigidi 2
healthfacility	Imo-Arigidi Basic Health Clinic	Imo-Arigidi Basic Health Clinic	Akoko North West	Arigidi 2
healthfacility	other	other	Akoko North West	Arigidi 2
healthfacility	Amapere Basic Health Centre	Amapere Basic Health Centre	Ese Odo	Arogbo 1
healthfacility	Arogbo Basic Model Health Centre	Arogbo Basic Model Health Centre	Ese Odo	Arogbo 1
healthfacility	Arogbo Health Centre	Arogbo Health Centre	Ese Odo	Arogbo 1
healthfacility	New Jerusalem Basic Health Centre	New Jerusalem Basic Health Centre	Ese Odo	Arogbo 1
healthfacility	Obontoru Basic Health Centre	Obontoru Basic Health Centre	Ese Odo	Arogbo 1
healthfacility	other	other	Ese Odo	Arogbo 1
healthfacility	Agoeri Basic Health Centre	Agoeri Basic Health Centre	Ese Odo	Arogbo 2
healthfacility	Awodikuro Basic Health Centre	Awodikuro Basic Health Centre	Ese Odo	Arogbo 2
healthfacility	Ebi-Aye Basic Health Centre	Ebi-Aye Basic Health Centre	Ese Odo	Arogbo 2
healthfacility	Igangbo Basic Health Centre	Igangbo Basic Health Centre	Ese Odo	Arogbo 2
healthfacility	Ogidigba 1 Basic Health Centre	Ogidigba 1 Basic Health Centre	Ese Odo	Arogbo 2
healthfacility	Ogidigba 2 Basic Health Centre	Ogidigba 2 Basic Health Centre	Ese Odo	Arogbo 2
healthfacility	other	other	Ese Odo	Arogbo 2
healthfacility	Adolesemo 2 Basic Health Centre	Adolesemo 2 Basic Health Centre	Ese Odo	Arogbo 3
healthfacility	Adolesemo 3 Basic Health Centre	Adolesemo 3 Basic Health Centre	Ese Odo	Arogbo 3
healthfacility	Biagbini Basic Health Centre	Biagbini Basic Health Centre	Ese Odo	Arogbo 3
healthfacility	Jeribeni Basic Health Centre	Jeribeni Basic Health Centre	Ese Odo	Arogbo 3
healthfacility	Okanimiwei Basic Health Centre	Okanimiwei Basic Health Centre	Ese Odo	Arogbo 3
healthfacility	other	other	Ese Odo	Arogbo 3
healthfacility	Asantan Comprehensive Health Centre	Asantan Comprehensive Health Centre	Ondo East	Asantan
healthfacility	Oke Oya Health Post	Oke Oya Health Post	Ondo East	Asantan
healthfacility	other	other	Ondo East	Asantan
healthfacility	Okeagbe Basic Health Centre	Okeagbe Basic Health Centre	Akoko North West	Ata/Aje/Ido
healthfacility	other	other	Akoko North West	Ata/Aje/Ido
healthfacility	Ebo Primary Health Care Clinic	Ebo Primary Health Care Clinic	Akoko South West	Ayegunle
healthfacility	Ikese-Ayegunle Primary Health Care Clinic	Ikese-Ayegunle Primary Health Care Clinic	Akoko South West	Ayegunle
healthfacility	Okia-Ayegunle Primary Health Care Clinic	Okia-Ayegunle Primary Health Care Clinic	Akoko South West	Ayegunle
healthfacility	Owake Health Post	Owake Health Post	Akoko South West	Ayegunle
healthfacility	other	other	Akoko South West	Ayegunle
healthfacility	Araromi Basic Health Centre	Araromi Basic Health Centre	Okitipupa	Ayeka
healthfacility	Ayeka Basic Health Centre	Ayeka Basic Health Centre	Okitipupa	Ayeka
healthfacility	Igbodigo Basic Health Centre	Igbodigo Basic Health Centre	Okitipupa	Ayeka
healthfacility	Igodan Basic Health Centre	Igodan Basic Health Centre	Okitipupa	Ayeka
healthfacility	Okumo Health Post	Okumo Health Post	Okitipupa	Ayeka
healthfacility	other	other	Okitipupa	Ayeka
healthfacility	Ayesan Basic Health Centre	Ayesan Basic Health Centre	Odigbo	Ayesan
healthfacility	other	other	Odigbo	Ayesan
healthfacility	Ife-Olu Clinic	Ife-Olu Clinic	Akure North	Ayetoro
healthfacility	Iju Basic Health Centre	Iju Basic Health Centre	Akure North	Ayetoro
healthfacility	Iju-Itaogbolu General Hospital	Iju-Itaogbolu General Hospital	Akure North	Ayetoro
healthfacility	other	other	Akure North	Ayetoro
healthfacility	Bolorunduro General Hospital	Bolorunduro General Hospital	Ondo East	Bolorunduro
healthfacility	Obunondo Basic Health Centre	Obunondo Basic Health Centre	Ondo East	Bolorunduro
healthfacility	other	other	Ondo East	Bolorunduro
healthfacility	Ebijaw Basic Health Centre	Ebijaw Basic Health Centre	Odigbo	Ebijaw
healthfacility	Obajare Basic Health Centre	Obajare Basic Health Centre	Odigbo	Ebijaw
healthfacility	other	other	Odigbo	Ebijaw
healthfacility	Isakunmi Comprehensive Health Centre	Isakunmi Comprehensive Health Centre	Akoko North East	Edo
healthfacility	other	other	Akoko North East	Edo
healthfacility	Ehinogbe Basic Health Centre	Ehinogbe Basic Health Centre	Owo	Ehinogbe
healthfacility	other	other	Owo	Ehinogbe
healthfacility	Ekan Basic Health Centre	Ekan Basic Health Centre	Akoko North East	Ekan
healthfacility	other	other	Akoko North East	Ekan
healthfacility	Atamo Basic Health Centre	Atamo Basic Health Centre	Ondo East	Epe
healthfacility	Awo Basic Health Centre	Awo Basic Health Centre	Ondo East	Epe
healthfacility	Epe Comprehensive Health Centre	Epe Comprehensive Health Centre	Ondo East	Epe
healthfacility	Lahoro Basic Health Centre	Lahoro Basic Health Centre	Ondo East	Epe
healthfacility	Lomileju Basic Health Centre	Lomileju Basic Health Centre	Ondo East	Epe
healthfacility	Mobire Basic Health Centre	Mobire Basic Health Centre	Ondo East	Epe
healthfacility	other	other	Ondo East	Epe
healthfacility	Isalu 1 Basic Health Centre	Isalu 1 Basic Health Centre	Akoko South East	Epinmi 1
healthfacility	Isalu 2 Basic Health Centre	Isalu 2 Basic Health Centre	Akoko South East	Epinmi 1
healthfacility	other	other	Akoko South East	Epinmi 1
healthfacility	Emurin Basic Health Centre (Epinmi)	Emurin Basic Health Centre (Epinmi)	Akoko South East	Epinmi 2
healthfacility	Oho Basic Health Centre (Epinmi)	Oho Basic Health Centre (Epinmi)	Akoko South East	Epinmi 2
healthfacility	other	other	Akoko South East	Epinmi 2
healthfacility	Erekiti Basic Health Centre	Erekiti Basic Health Centre	Okitipupa	Erekiti
healthfacility	Idobilayo Basic Health Centre	Idobilayo Basic Health Centre	Okitipupa	Erekiti
healthfacility	Iju-Odo Basic Health Centre	Iju-Odo Basic Health Centre	Okitipupa	Erekiti
healthfacility	Iju-Odo National Primary Health Care	Iju-Odo National Primary Health Care	Okitipupa	Erekiti
healthfacility	Iju-Oke Basic Health Centre	Iju-Oke Basic Health Centre	Okitipupa	Erekiti
healthfacility	other	other	Okitipupa	Erekiti
healthfacility	Ayadi Basic Health Centre	Ayadi Basic Health Centre	Okitipupa	Erinje
healthfacility	Erinje Basic Health Centre	Erinje Basic Health Centre	Okitipupa	Erinje
healthfacility	other	other	Okitipupa	Erinje
healthfacility	Ero Federal Primary Health Care	Ero Federal Primary Health Care	Ifedore	Ero/Ibuji
healthfacility	Ibuji Comprehensive Health Centre	Ibuji Comprehensive Health Centre	Ifedore	Ero/Ibuji
healthfacility	Mariwo Basic Health Centre	Mariwo Basic Health Centre	Ifedore	Ero/Ibuji
healthfacility	other	other	Ifedore	Ero/Ibuji
healthfacility	Afin Basic Health Clinic	Afin Basic Health Clinic	Akoko North West	Ese/Afin
healthfacility	Ese Basic Health Clinic	Ese Basic Health Clinic	Akoko North West	Ese/Afin
healthfacility	other	other	Akoko North West	Ese/Afin
healthfacility	Ode-Etikan Basic Health Centre	Ode-Etikan Basic Health Centre	Ilaje	Etikan
healthfacility	Ogo Oluwayo Basic Health Centre	Ogo Oluwayo Basic Health Centre	Ilaje	Etikan
healthfacility	other	other	Ilaje	Etikan
healthfacility	Fagbo Comprehensive Health Centre	Fagbo Comprehensive Health Centre	Ondo East	Fagbo
healthfacility	Omifunfun Basic Health Centre	Omifunfun Basic Health Centre	Ondo East	Fagbo
healthfacility	Osun Basic Health Centre	Osun Basic Health Centre	Ondo East	Fagbo
healthfacility	other	other	Ondo East	Fagbo
healthfacility	Arakale Comprehensive Health Centre	Arakale Comprehensive Health Centre	Akure South	Gbogi/Isikan 1
healthfacility	Danjuma Basic Health Centre	Danjuma Basic Health Centre	Akure South	Gbogi/Isikan 1
healthfacility	Isinkan Basic Health Centre	Isinkan Basic Health Centre	Akure South	Gbogi/Isikan 1
healthfacility	RCCG Victory Sanctuary Clinic	RCCG Victory Sanctuary Clinic	Akure South	Gbogi/Isikan 1
healthfacility	St. John and Mary hospital	St. John and Mary hospital	Akure South	Gbogi/Isikan 1
healthfacility	other	other	Akure South	Gbogi/Isikan 1
healthfacility	Awule Basic Health Centre	Awule Basic Health Centre	Akure South	Gbogi/Isikan 2
healthfacility	Ayo specialist Hospital	Ayo specialist Hospital	Akure South	Gbogi/Isikan 2
healthfacility	Futa Specialist	Futa Specialist	Akure South	Gbogi/Isikan 2
healthfacility	Iyange Basic Health Centre	Iyange Basic Health Centre	Akure South	Gbogi/Isikan 2
healthfacility	other	other	Akure South	Gbogi/Isikan 2
healthfacility	Arepena-Ibaka Primary Health Care Clinic	Arepena-Ibaka Primary Health Care Clinic	Akoko South West	Ibaka
healthfacility	Sabo-Ibaka Primary Health Care Centre	Sabo-Ibaka Primary Health Care Centre	Akoko South West	Ibaka
healthfacility	other	other	Akoko South West	Ibaka
healthfacility	Ago Obe Basic Health Centre	Ago Obe Basic Health Centre	Idanre	Idale/Lemikan
healthfacility	Bajare Basic Health Centre	Bajare Basic Health Centre	Idanre	Idale/Lemikan
healthfacility	other	other	Idanre	Idale/Lemikan
healthfacility	Ajebamidele Basic Health Centre	Ajebamidele Basic Health Centre	Idanre	Idale/Logbosere
healthfacility	Arapa Basic Health Centre	Arapa Basic Health Centre	Idanre	Idale/Logbosere
healthfacility	Awo Abode Basic Health Centre	Awo Abode Basic Health Centre	Idanre	Idale/Logbosere
healthfacility	Copasorun National Primary Health Care	Copasorun National Primary Health Care	Idanre	Idale/Logbosere
healthfacility	Ese Oke Basic Health Centre	Ese Oke Basic Health Centre	Idanre	Idale/Logbosere
healthfacility	Gbalegi Basic Health Centre	Gbalegi Basic Health Centre	Idanre	Idale/Logbosere
healthfacility	Ipinlerere Basic Health Centre	Ipinlerere Basic Health Centre	Idanre	Idale/Logbosere
healthfacility	Isalu Basic Health Centre	Isalu Basic Health Centre	Idanre	Idale/Logbosere
healthfacility	Kajola Basic Health Centre	Kajola Basic Health Centre	Idanre	Idale/Logbosere
healthfacility	Laogbo Basic Health Centre	Laogbo Basic Health Centre	Idanre	Idale/Logbosere
healthfacility	Odode Basic Health Centre	Odode Basic Health Centre	Idanre	Idale/Logbosere
healthfacility	Opeyemi Hospital	Opeyemi Hospital	Idanre	Idale/Logbosere
healthfacility	other	other	Idanre	Idale/Logbosere
healthfacility	Agbowa Basic Health Centre	Agbowa Basic Health Centre	Owo	Idasen
healthfacility	Ago-Panu Basic Health Centre	Ago-Panu Basic Health Centre	Owo	Idasen
healthfacility	Idasen Basic Health Centre	Idasen Basic Health Centre	Owo	Idasen
healthfacility	Ilale Keji Comprehensive Health Centre	Ilale Keji Comprehensive Health Centre	Owo	Idasen
healthfacility	Isuada Basic Health Centre	Isuada Basic Health Centre	Owo	Idasen
healthfacility	Ugbeta Basic Health Centre	Ugbeta Basic Health Centre	Owo	Idasen
healthfacility	Upenmen Basic Health Centre	Upenmen Basic Health Centre	Owo	Idasen
healthfacility	other	other	Owo	Idasen
healthfacility	Idoani Basic Health Centre	Idoani Basic Health Centre	Ose	Idoani 1
healthfacility	Owani Basic Health Centre	Owani Basic Health Centre	Ose	Idoani 1
healthfacility	other	other	Ose	Idoani 1
healthfacility	Okeluju Basic Health Centre	Okeluju Basic Health Centre	Ose	Idoani 2
healthfacility	other	other	Ose	Idoani 2
healthfacility	Idogun Basic Health Centre	Idogun Basic Health Centre	Ose	Idogun
healthfacility	other	other	Ose	Idogun
healthfacility	Ifira-Oke Comprehensive Health Centre	Ifira-Oke Comprehensive Health Centre	Akoko South East	Ifira 3
healthfacility	Ipinran Basic Health Centre (Ifira)	Ipinran Basic Health Centre (Ifira)	Akoko South East	Ifira 3
healthfacility	Iremu Basic Health Centre (Ifira)	Iremu Basic Health Centre (Ifira)	Akoko South East	Ifira 3
healthfacility	other	other	Akoko South East	Ifira 3
healthfacility	Ifon Basic Health Centre	Ifon Basic Health Centre	Ose	Ifon 1
healthfacility	other	other	Ose	Ifon 1
healthfacility	Ifon Model Comprehensive Health Centre	Ifon Model Comprehensive Health Centre	Ose	Ifon 2
healthfacility	Obanigba Basic Health Centre	Obanigba Basic Health Centre	Ose	Ifon 2
healthfacility	other	other	Ose	Ifon 2
healthfacility	Igba Basic Health Centre	Igba Basic Health Centre	Ondo East	Igba
healthfacility	Igbo-Oja Basic Health Centre	Igbo-Oja Basic Health Centre	Ondo East	Igba
healthfacility	Italurowo Basic Health Centre	Italurowo Basic Health Centre	Ondo East	Igba
healthfacility	other	other	Ondo East	Igba
healthfacility	Igbara-Oke General Hospital	Igbara-Oke General Hospital	Ifedore	Igbara-Oke 1
healthfacility	Molete Basic Health Centre	Molete Basic Health Centre	Ifedore	Igbara-Oke 1
healthfacility	other	other	Ifedore	Igbara-Oke 1
healthfacility	Iloro Basic Health Centre	Iloro Basic Health Centre	Ifedore	Igbara-Oke 2
healthfacility	other	other	Ifedore	Igbara-Oke 2
healthfacility	Adejubu Basic Health Centre	Adejubu Basic Health Centre	Akure North	Igbatoro
healthfacility	Ala Comprehensive Health Centre (Igbatora)	Ala Comprehensive Health Centre (Igbatora)	Akure North	Igbatoro
healthfacility	Familugba Basic Health Centre	Familugba Basic Health Centre	Akure North	Igbatoro
healthfacility	Ilado Basic Health Centre	Ilado Basic Health Centre	Akure North	Igbatoro
healthfacility	Imafon Basic Health Centre	Imafon Basic Health Centre	Akure North	Igbatoro
healthfacility	Onipanu Basic Health Centre	Onipanu Basic Health Centre	Akure North	Igbatoro
healthfacility	other	other	Akure North	Igbatoro
healthfacility	Ayetoro Basic Health Clinic	Ayetoro Basic Health Clinic	Ondo West	Igbindo
healthfacility	Egure-Oba Basic Health Clinic	Egure-Oba Basic Health Clinic	Ondo West	Igbindo
healthfacility	Eleyowo Basic Health Clinic	Eleyowo Basic Health Clinic	Ondo West	Igbindo
healthfacility	Igbindo Basic Health Centre	Igbindo Basic Health Centre	Ondo West	Igbindo
healthfacility	Laoso Basic Health Clinic	Laoso Basic Health Clinic	Ondo West	Igbindo
healthfacility	Okeogun Basic Health Centre	Okeogun Basic Health Centre	Ondo West	Igbindo
healthfacility	Owode-Lepo Basic Health Centre	Owode-Lepo Basic Health Centre	Ondo West	Igbindo
healthfacility	other	other	Ondo West	Igbindo
healthfacility	Okemapo Basic Health Centre	Okemapo Basic Health Centre	Owo	Igboroko 1
healthfacility	other	other	Owo	Igboroko 1
healthfacility	Okedogbon Basic Health Centre	Okedogbon Basic Health Centre	Owo	Igboroko 2
healthfacility	other	other	Owo	Igboroko 2
healthfacility	Igbotako 1 Basic Health Centre	Igbotako 1 Basic Health Centre	Okitipupa	Igbotako 1
healthfacility	Ilebe Basic Health Centre	Ilebe Basic Health Centre	Okitipupa	Igbotako 1
healthfacility	Omowole Basic Health Centre (Igbatako)	Omowole Basic Health Centre (Igbatako)	Okitipupa	Igbotako 1
healthfacility	Wakajaye Basic Health Centre	Wakajaye Basic Health Centre	Okitipupa	Igbotako 1
healthfacility	other	other	Okitipupa	Igbotako 1
healthfacility	Igbotako 2 Health Centre	Igbotako 2 Health Centre	Okitipupa	Igbotako 2
healthfacility	other	other	Okitipupa	Igbotako 2
healthfacility	Bagbe Basic Health Clinic	Bagbe Basic Health Clinic	Ondo West	Igunshin
healthfacility	Erinla Basic Health Clinic	Erinla Basic Health Clinic	Ondo West	Igunshin
healthfacility	Igbado Basic Health Clinic	Igbado Basic Health Clinic	Ondo West	Igunshin
healthfacility	Igunshin Basic Health Centre	Igunshin Basic Health Centre	Ondo West	Igunshin
healthfacility	Odowo Basic Health Clinic	Odowo Basic Health Clinic	Ondo West	Igunshin
healthfacility	Olorunsogo Basic Health Centre	Olorunsogo Basic Health Centre	Ondo West	Igunshin
healthfacility	Orisunbare/Erinla Basic Health Clinic	Orisunbare/Erinla Basic Health Clinic	Ondo West	Igunshin
healthfacility	Tokunbo Basic Health Clinic	Tokunbo Basic Health Clinic	Ondo West	Igunshin
healthfacility	other	other	Ondo West	Igunshin
healthfacility	Ijagba Basic Health Centre	Ijagba Basic Health Centre	Ose	Ijagba
healthfacility	other	other	Ose	Ijagba
healthfacility	Ayetoro Basic Health Centre	Ayetoro Basic Health Centre	Ifedore	Ijare 1
healthfacility	St Michael Basic Health Centre	St Michael Basic Health Centre	Ifedore	Ijare 1
healthfacility	other	other	Ifedore	Ijare 1
healthfacility	Ijare Comprehensive Health Centre	Ijare Comprehensive Health Centre	Ifedore	Ijare 2
healthfacility	Odo-Eshi Basic Health Centre	Odo-Eshi Basic Health Centre	Ifedore	Ijare 2
healthfacility	other	other	Ifedore	Ijare 2
healthfacility	Ijebu 2 Basic Health Centre	Ijebu 2 Basic Health Centre	Owo	Ijebu 2
healthfacility	Sanusi Basic Health Centre	Sanusi Basic Health Centre	Owo	Ijebu 2
healthfacility	other	other	Owo	Ijebu 2
healthfacility	Ijebu1 Basic Health Centre	Ijebu1 Basic Health Centre	Owo	Ijebu 1
healthfacility	Owo Federal Medical Centre	Owo Federal Medical Centre	Owo	Ijebu 1
healthfacility	other	other	Owo	Ijebu 1
healthfacility	Egbeda Basic Health Centre	Egbeda Basic Health Centre	Idanre	Ijomu/Isurin
healthfacility	Igbepo Basic Health Centre	Igbepo Basic Health Centre	Idanre	Ijomu/Isurin
healthfacility	other	other	Idanre	Ijomu/Isurin
healthfacility	Oke-Ijebu Basic Health Centre	Oke-Ijebu Basic Health Centre	Akure South	Ijomu/Oba Nla
healthfacility	Oke-Ijebu Comprehensive Health Centre	Oke-Ijebu Comprehensive Health Centre	Akure South	Ijomu/Oba Nla
healthfacility	Oke-Ijebu RCCG Clinic (Jesus House)	Oke-Ijebu RCCG Clinic (Jesus House)	Akure South	Ijomu/Oba Nla
healthfacility	other	other	Akure South	Ijomu/Oba Nla
healthfacility	Okela Basic Health Centre	Okela Basic Health Centre	Akoko North East	Ikado 1
healthfacility	other	other	Akoko North East	Ikado 1
healthfacility	Iyame Basic Health Centre	Iyame Basic Health Centre	Akoko North East	Ikado 2
healthfacility	Jubilee Basic Health Centre	Jubilee Basic Health Centre	Akoko North East	Ikado 2
healthfacility	other	other	Akoko North East	Ikado 2
healthfacility	Ikanmu Primary Health Care Centre	Ikanmu Primary Health Care Centre	Akoko South West	Ikanmu
healthfacility	other	other	Akoko South West	Ikanmu
healthfacility	Erusu Comprehensive Health Centre	Erusu Comprehensive Health Centre	Akoko North West	Ikaram/Erusu
healthfacility	Ibaram/Iyani Health Post	Ibaram/Iyani Health Post	Akoko North West	Ikaram/Erusu
healthfacility	Ikaram Basic Health Clinic	Ikaram Basic Health Clinic	Akoko North West	Ikaram/Erusu
healthfacility	other	other	Akoko North West	Ikaram/Erusu
healthfacility	Elegbeka Basic Health Centre	Elegbeka Basic Health Centre	Ose	Ikaro/Elegbeka
healthfacility	Ikaro Basic Health Centre	Ikaro Basic Health Centre	Ose	Ikaro/Elegbeka
healthfacility	Ori-Ohin Health Post	Ori-Ohin Health Post	Ose	Ikaro/Elegbeka
healthfacility	other	other	Ose	Ikaro/Elegbeka
healthfacility	Idofin-Oka Primary Health Care Clinic	Idofin-Oka Primary Health Care Clinic	Akoko South West	Ikese
healthfacility	Ikese Primary Health Care Clinic	Ikese Primary Health Care Clinic	Akoko South West	Ikese
healthfacility	Owase Primary Health Care Centre	Owase Primary Health Care Centre	Akoko South West	Ikese
healthfacility	other	other	Akoko South West	Ikese
healthfacility	Aaye Basic Health Centre	Aaye Basic Health Centre	Ifedore	Ikota/Irese
healthfacility	Araromi Basic Health Centre	Araromi Basic Health Centre	Ifedore	Ikota/Irese
healthfacility	Ikota Basic Health Centre	Ikota Basic Health Centre	Ifedore	Ikota/Irese
healthfacility	Irese Basic Health Centre	Irese Basic Health Centre	Ifedore	Ikota/Irese
healthfacility	Ore-Seun Basic Health Centre	Ore-Seun Basic Health Centre	Ifedore	Ikota/Irese
healthfacility	other	other	Ifedore	Ikota/Irese
healthfacility	Igbisin Basic Health Centre	Igbisin Basic Health Centre	Okitipupa	Ikoya
healthfacility	Ikoya Basic Health Centre	Ikoya Basic Health Centre	Okitipupa	Ikoya
healthfacility	Oloto Basic Health Centre	Oloto Basic Health Centre	Okitipupa	Ikoya
healthfacility	other	other	Okitipupa	Ikoya
healthfacility	Ikun Primary Health Care Centre	Ikun Primary Health Care Centre	Akoko South West	Ikun
healthfacility	Ikun Primary Health Care Clinic	Ikun Primary Health Care Clinic	Akoko South West	Ikun
healthfacility	other	other	Akoko South West	Ikun
healthfacility	Oke-Ode Basic Health Centre	Oke-Ode Basic Health Centre	Ifedore	Ilara 1
healthfacility	other	other	Ifedore	Ilara 1
healthfacility	Ilara Comprehensive Health Centre	Ilara Comprehensive Health Centre	Ifedore	Ilara 2
healthfacility	Wuraola Basic Health Centre	Wuraola Basic Health Centre	Ifedore	Ilara 2
healthfacility	other	other	Ifedore	Ilara 2
healthfacility	Agunla Oja Basic Health Centre	Agunla Oja Basic Health Centre	Ileoluji Okeigbo	Ile-Oluji 5
healthfacility	Akinye Oja Basic Health Centre	Akinye Oja Basic Health Centre	Ileoluji Okeigbo	Ile-Oluji 5
healthfacility	Awaye Basic Health Centre	Awaye Basic Health Centre	Ileoluji Okeigbo	Ile-Oluji 5
healthfacility	Ayede Oja Basic Health Centre	Ayede Oja Basic Health Centre	Ileoluji Okeigbo	Ile-Oluji 5
healthfacility	Ayetoro Basic Health Centre	Ayetoro Basic Health Centre	Ileoluji Okeigbo	Ile-Oluji 5
healthfacility	Lota Basic Health Centre	Lota Basic Health Centre	Ileoluji Okeigbo	Ile-Oluji 5
healthfacility	OkuOpolo Basic Health Centre	OkuOpolo Basic Health Centre	Ileoluji Okeigbo	Ile-Oluji 5
healthfacility	Olorunsogo Basic Health Centre	Olorunsogo Basic Health Centre	Ileoluji Okeigbo	Ile-Oluji 5
healthfacility	Olowosunmoye Basic Health Centre	Olowosunmoye Basic Health Centre	Ileoluji Okeigbo	Ile-Oluji 5
healthfacility	Uloen Basic Health Centre	Uloen Basic Health Centre	Ileoluji Okeigbo	Ile-Oluji 5
healthfacility	other	other	Ileoluji Okeigbo	Ile-Oluji 5
healthfacility	Okealafia Ileoluji Comprehensive Health Centre	Okealafia Ileoluji Comprehensive Health Centre	Ileoluji Okeigbo	Ile-Oluji 1
healthfacility	other	other	Ileoluji Okeigbo	Ile-Oluji 1
healthfacility	Farm Settlement Basic Health Centre	Farm Settlement Basic Health Centre	Ileoluji Okeigbo	Ile-Oluji 2
healthfacility	Ogunsusi Specialist Hospital (Ile-Oluji)	Ogunsusi Specialist Hospital (Ile-Oluji)	Ileoluji Okeigbo	Ile-Oluji 2
healthfacility	other	other	Ileoluji Okeigbo	Ile-Oluji 2
healthfacility	Idioma Basic Health Centre	Idioma Basic Health Centre	Ileoluji Okeigbo	Ile-Oluji 3
healthfacility	other	other	Ileoluji Okeigbo	Ile-Oluji 3
healthfacility	Temidire Basic Health Centre	Temidire Basic Health Centre	Ileoluji Okeigbo	Ile-Oluji 4
healthfacility	other	other	Ileoluji Okeigbo	Ile-Oluji 4
healthfacility	Bamikemo Jegun Basic Health Centre	Bamikemo Jegun Basic Health Centre	Ileoluji Okeigbo	Ile-Oluji 6
healthfacility	Bamikemo Oja Basic Health Centre	Bamikemo Oja Basic Health Centre	Ileoluji Okeigbo	Ile-Oluji 6
healthfacility	Eyingun Basic Health Centre	Eyingun Basic Health Centre	Ileoluji Okeigbo	Ile-Oluji 6
healthfacility	Iyere Basic Health Centre	Iyere Basic Health Centre	Ileoluji Okeigbo	Ile-Oluji 6
healthfacility	Leegun Basic Health Centre	Leegun Basic Health Centre	Ileoluji Okeigbo	Ile-Oluji 6
healthfacility	Ologundudu Basic Health Centre	Ologundudu Basic Health Centre	Ileoluji Okeigbo	Ile-Oluji 6
healthfacility	Owode Basic Health Centre	Owode Basic Health Centre	Ileoluji Okeigbo	Ile-Oluji 6
healthfacility	other	other	Ileoluji Okeigbo	Ile-Oluji 6
healthfacility	Isoonisu Basic Health Centre	Isoonisu Basic Health Centre	Akoko North East	Ilepa 1
healthfacility	other	other	Akoko North East	Ilepa 1
healthfacility	Alapata Basic Health Centre	Alapata Basic Health Centre	Akoko North East	Ilepa 2
healthfacility	Ikare Specialist Hospital	Ikare Specialist Hospital	Akoko North East	Ilepa 2
healthfacility	other	other	Akoko North East	Ilepa 2
healthfacility	Esure Basic Health Centre	Esure Basic Health Centre	Akure South	Ilisa
healthfacility	Nigeria Police Hospital	Nigeria Police Hospital	Akure South	Ilisa
healthfacility	Sijuade Hospital	Sijuade Hospital	Akure South	Ilisa
healthfacility	other	other	Akure South	Ilisa
healthfacility	Iloro Basic Health Centre	Iloro Basic Health Centre	Owo	Iloro
healthfacility	other	other	Owo	Iloro
healthfacility	Eleyowo Basic Health Centre	Eleyowo Basic Health Centre	Akure North	Ilu-Abo
healthfacility	Ilu-Abo Basic Health Centre	Ilu-Abo Basic Health Centre	Akure North	Ilu-Abo
healthfacility	Kajola Basic Health Centre (Ilu-Abo)	Kajola Basic Health Centre (Ilu-Abo)	Akure North	Ilu-Abo
healthfacility	other	other	Akure North	Ilu-Abo
healthfacility	Ilu-Nla Basic Health Clinic	Ilu-Nla Basic Health Clinic	Ondo West	Ilunla
healthfacility	Ogho Basic Health Centre	Ogho Basic Health Centre	Ondo West	Ilunla
healthfacility	other	other	Ondo West	Ilunla
healthfacility	Ilutitun Comprehensive Health Centre	Ilutitun Comprehensive Health Centre	Okitipupa	Ilutitun 1
healthfacility	other	other	Okitipupa	Ilutitun 1
healthfacility	Ayetoro 1 Basic Health Centre	Ayetoro 1 Basic Health Centre	Okitipupa	Ilutitun 2
healthfacility	Ayetoro 2 Basic Health Centre	Ayetoro 2 Basic Health Centre	Okitipupa	Ilutitun 2
healthfacility	Ilutitun Basic Health Centre	Ilutitun Basic Health Centre	Okitipupa	Ilutitun 2
healthfacility	other	other	Okitipupa	Ilutitun 2
healthfacility	Irowa Basic Health Centre	Irowa Basic Health Centre	Okitipupa	Ilutitun 3
healthfacility	Iwada Basic Health Centre	Iwada Basic Health Centre	Okitipupa	Ilutitun 3
healthfacility	Omotosho Basic Health Centre	Omotosho Basic Health Centre	Okitipupa	Ilutitun 3
healthfacility	other	other	Okitipupa	Ilutitun 3
healthfacility	Imeri Basic Health Centre	Imeri Basic Health Centre	Ose	Imeri
healthfacility	Uka-Imeri Basic Health Centre	Uka-Imeri Basic Health Centre	Ose	Imeri
healthfacility	other	other	Ose	Imeri
healthfacility	Arimogija Basic Health Centre	Arimogija Basic Health Centre	Ose	Imoru/Arinmogija
healthfacility	Imoru Basic Health Centre	Imoru Basic Health Centre	Ose	Imoru/Arinmogija
healthfacility	other	other	Ose	Imoru/Arinmogija
healthfacility	Isinodo Basic Health Centre (Ipe)	Isinodo Basic Health Centre (Ipe)	Akoko South East	Ipe 1
healthfacility	other	other	Akoko South East	Ipe 1
healthfacility	Igbede Basic Health Centre (Ipe)	Igbede Basic Health Centre (Ipe)	Akoko South East	Ipe 2
healthfacility	Itoto Basic Health Centre (Ipe)	Itoto Basic Health Centre (Ipe)	Akoko South East	Ipe 2
healthfacility	other	other	Akoko South East	Ipe 2
healthfacility	Ajagbale Basic Health Centre	Ajagbale Basic Health Centre	Owo	Ipele
healthfacility	Alao Basic Health Centre	Alao Basic Health Centre	Owo	Ipele
healthfacility	Ipele Basic Health Centre	Ipele Basic Health Centre	Owo	Ipele
healthfacility	Ipele Comprehensive Health Centre	Ipele Comprehensive Health Centre	Owo	Ipele
healthfacility	Okitiofa Basic Health Centre	Okitiofa Basic Health Centre	Owo	Ipele
healthfacility	Omolege Basic Health Centre	Omolege Basic Health Centre	Owo	Ipele
healthfacility	Osabiya Basic Health Centre	Osabiya Basic Health Centre	Owo	Ipele
healthfacility	other	other	Owo	Ipele
healthfacility	Ipesi Basic Health Centre (Idofin)	Ipesi Basic Health Centre (Idofin)	Akoko South East	Ipesi 6
healthfacility	other	other	Akoko South East	Ipesi 6
healthfacility	Ibule Basic Health Centre	Ibule Basic Health Centre	Ifedore	Ipogun/Ibule
healthfacility	Ipogun Basic Health Centre	Ipogun Basic Health Centre	Ifedore	Ipogun/Ibule
healthfacility	other	other	Ifedore	Ipogun/Ibule
healthfacility	Irele General Hospital	Irele General Hospital	Irele	Irele 1
healthfacility	Lamudifa Basic Health Centre	Lamudifa Basic Health Centre	Irele	Irele 1
healthfacility	St. Theresa's Health Clinic	St. Theresa's Health Clinic	Irele	Irele 1
healthfacility	other	other	Irele	Irele 1
healthfacility	Ode-Irele Comprehensive Health Centre	Ode-Irele Comprehensive Health Centre	Irele	Irele 2
healthfacility	other	other	Irele	Irele 2
healthfacility	Ayadi Basic Health Centre	Ayadi Basic Health Centre	Irele	Irele 3
healthfacility	Lekon Basic Health Centre	Lekon Basic Health Centre	Irele	Irele 3
healthfacility	Loda Basic Health Centre	Loda Basic Health Centre	Irele	Irele 3
healthfacility	Lokaka Basic Health Centre	Lokaka Basic Health Centre	Irele	Irele 3
healthfacility	other	other	Irele	Irele 3
healthfacility	Atoranse Basic Health Centre	Atoranse Basic Health Centre	Irele	Irele 4
healthfacility	Iyara Basic Health Centre	Iyara Basic Health Centre	Irele	Irele 4
healthfacility	Litoto Basic Health Centre	Litoto Basic Health Centre	Irele	Irele 4
healthfacility	Ruwahe Basic Health Centre	Ruwahe Basic Health Centre	Irele	Irele 4
healthfacility	other	other	Irele	Irele 4
healthfacility	Idogun Basic Health Centre	Idogun Basic Health Centre	Irele	Irele 5
healthfacility	Lewumeji Basic Health Centre	Lewumeji Basic Health Centre	Irele	Irele 5
healthfacility	Lipanu Basic Health Centre	Lipanu Basic Health Centre	Irele	Irele 5
healthfacility	other	other	Irele	Irele 5
healthfacility	Abababubu Basic Health Centre	Abababubu Basic Health Centre	Idanre	Irowo
healthfacility	Abalaka Basic Health Centre	Abalaka Basic Health Centre	Idanre	Irowo
healthfacility	other	other	Idanre	Irowo
healthfacility	Abusoro Basic Health Centre	Abusoro Basic Health Centre	Akure South	Irowo
healthfacility	Igisogba Basic Health Centre	Igisogba Basic Health Centre	Akure South	Irowo
healthfacility	Iloro Basic Health Centre	Iloro Basic Health Centre	Akure South	Irowo
healthfacility	Obatedo Basic Health Centre	Obatedo Basic Health Centre	Idanre	Irowo
healthfacility	other	other	Idanre	Irowo
healthfacility	Isaipen Basic Health Centre	Isaipen Basic Health Centre	Owo	Isaipen
healthfacility	St. Louis Hospital	St. Louis Hospital	Owo	Isaipen
healthfacility	other	other	Owo	Isaipen
healthfacility	Apefon Basic Health Centre	Apefon Basic Health Centre	Idanre	Isalu Ehinpeti
healthfacility	Jimgbe Basic Health Centre	Jimgbe Basic Health Centre	Idanre	Isalu Ehinpeti
healthfacility	Omifunfun Basic Health Centre	Omifunfun Basic Health Centre	Idanre	Isalu Ehinpeti
healthfacility	Oniyeu Basic Health Centre	Oniyeu Basic Health Centre	Idanre	Isalu Ehinpeti
healthfacility	other	other	Idanre	Isalu Ehinpeti
healthfacility	Ayede Irowa Basic Health Centre	Ayede Irowa Basic Health Centre	Idanre	Isalu Jigbokin
healthfacility	Elelu Basic Health Centre	Elelu Basic Health Centre	Idanre	Isalu Jigbokin
healthfacility	Iramuje Basic Health Centre	Iramuje Basic Health Centre	Idanre	Isalu Jigbokin
healthfacility	Janiyi Basic Health Centre	Janiyi Basic Health Centre	Idanre	Isalu Jigbokin
healthfacility	Mobaredele Basic Health Centre	Mobaredele Basic Health Centre	Idanre	Isalu Jigbokin
healthfacility	Okeiwonja Basic Health Centre	Okeiwonja Basic Health Centre	Idanre	Isalu Jigbokin
healthfacility	Owomofewa Basic Health Centre	Owomofewa Basic Health Centre	Idanre	Isalu Jigbokin
healthfacility	other	other	Idanre	Isalu Jigbokin
healthfacility	Ajebamidele Basic Health Centre	Ajebamidele Basic Health Centre	Ifedore	Isarun/Owena
healthfacility	Bolorunduro Basic Health Centre	Bolorunduro Basic Health Centre	Ifedore	Isarun/Owena
healthfacility	Elemo Basic Health Centre	Elemo Basic Health Centre	Ifedore	Isarun/Owena
healthfacility	Erigi Basic Health Centre	Erigi Basic Health Centre	Ifedore	Isarun/Owena
healthfacility	Isarun Basic Health Centre	Isarun Basic Health Centre	Ifedore	Isarun/Owena
healthfacility	Isarun Basic Health Centre (MDG)	Isarun Basic Health Centre (MDG)	Ifedore	Isarun/Owena
healthfacility	Olorunda Basic Health Centre	Olorunda Basic Health Centre	Ifedore	Isarun/Owena
healthfacility	Onijaka Basic Health Centre	Onijaka Basic Health Centre	Ifedore	Isarun/Owena
healthfacility	Owena Comprehensive Health Centre	Owena Comprehensive Health Centre	Ifedore	Isarun/Owena
healthfacility	other	other	Ifedore	Isarun/Owena
healthfacility	Isimija Basic Health Centre	Isimija Basic Health Centre	Akure North	Isimija
healthfacility	Ode-Gbede Basic Health Centre	Ode-Gbede Basic Health Centre	Akure North	Isimija
healthfacility	other	other	Akure North	Isimija
healthfacility	Iboropa Basic Health Centre	Iboropa Basic Health Centre	Akoko North East	Isowopo 1
healthfacility	Ipori Basic Health Centre	Ipori Basic Health Centre	Akoko North East	Isowopo 1
healthfacility	Ise Basic Health Centre	Ise Basic Health Centre	Akoko North East	Isowopo 1
healthfacility	Ugbe Basic Health Centre	Ugbe Basic Health Centre	Akoko North East	Isowopo 1
healthfacility	other	other	Akoko North East	Isowopo 1
healthfacility	Akunnu Basic Health Centre	Akunnu Basic Health Centre	Akoko North East	Isowopo 2
healthfacility	Auga Okeigbagbo Basic Health Centre	Auga Okeigbagbo Basic Health Centre	Akoko North East	Isowopo 2
healthfacility	Auga Okeimole Basic Health Centre	Auga Okeimole Basic Health Centre	Akoko North East	Isowopo 2
healthfacility	Ikakumo Basic Health Centre	Ikakumo Basic Health Centre	Akoko North East	Isowopo 2
healthfacility	other	other	Akoko North East	Isowopo 2
healthfacility	Okua Basic Health Centre (Isua)	Okua Basic Health Centre (Isua)	Akoko South East	Isua 1
healthfacility	other	other	Akoko South East	Isua 1
healthfacility	Ese Basic Health Centre (Isua)	Ese Basic Health Centre (Isua)	Akoko South East	Isua 2
healthfacility	other	other	Akoko South East	Isua 2
healthfacility	Irobo Comprehensive Health Centre (Isua)	Irobo Comprehensive Health Centre (Isua)	Akoko South East	Isua 3
healthfacility	other	other	Akoko South East	Isua 3
healthfacility	Eti-Ose Basic Health Centre	Eti-Ose Basic Health Centre	Akoko South East	Isua-Oke
healthfacility	Isua-Oke Basic Health Centre	Isua-Oke Basic Health Centre	Akoko South East	Isua-Oke
healthfacility	Isua-Oke MDG Health Centre	Isua-Oke MDG Health Centre	Akoko South East	Isua-Oke
healthfacility	Oyara Basic Health Centre (Isua)	Oyara Basic Health Centre (Isua)	Akoko South East	Isua-Oke
healthfacility	other	other	Akoko South East	Isua-Oke
healthfacility	Iyansan Basic Health Centre	Iyansan Basic Health Centre	Irele	Iyansan/Omi
healthfacility	Omi Basic Health Centre	Omi Basic Health Centre	Irele	Iyansan/Omi
healthfacility	other	other	Irele	Iyansan/Omi
healthfacility	Alaguntan Basic Health Centre	Alaguntan Basic Health Centre	Owo	Iyere
healthfacility	Igbe Basic Health Centre	Igbe Basic Health Centre	Owo	Iyere
healthfacility	Iyere Comprehensive Health Centre	Iyere Comprehensive Health Centre	Owo	Iyere
healthfacility	Iyere National Primary Health Care	Iyere National Primary Health Care	Owo	Iyere
healthfacility	other	other	Owo	Iyere
healthfacility	Iku Basic Health Centre	Iku Basic Health Centre	Akoko North East	Iyometa 1
healthfacility	Okatedo Basic Health Centre	Okatedo Basic Health Centre	Akoko North East	Iyometa 1
healthfacility	other	other	Akoko North East	Iyometa 1
healthfacility	Okegbe Basic Health Centre	Okegbe Basic Health Centre	Akoko North East	Iyometa 2
healthfacility	Oketun/Abadara Basic Health Centre	Oketun/Abadara Basic Health Centre	Akoko North East	Iyometa 2
healthfacility	other	other	Akoko North East	Iyometa 2
healthfacility	Christ Hospital	Christ Hospital	Ondo West	Jilalu
healthfacility	Jilalu Basic Health Clinic	Jilalu Basic Health Clinic	Ondo West	Jilalu
healthfacility	Mother And Child Hospital	Mother And Child Hospital	Ondo West	Jilalu
healthfacility	Olaiya Hospital	Olaiya Hospital	Ondo West	Jilalu
healthfacility	other	other	Ondo West	Jilalu
healthfacility	Kolawole Comprehensive Health Centre	Kolawole Comprehensive Health Centre	Ondo East	Kolawole
healthfacility	other	other	Ondo East	Kolawole
healthfacility	Koseru Basic Health Centre	Koseru Basic Health Centre	Odigbo	Koseru
healthfacility	other	other	Odigbo	Koseru
healthfacility	Ago-Igbo Basic Health Centre	Ago-Igbo Basic Health Centre	Ondo West	Laje
healthfacility	Ajegunle Basic Health Clinic	Ajegunle Basic Health Clinic	Ondo West	Laje
healthfacility	Aratundi Basic Health Clinic	Aratundi Basic Health Clinic	Ondo West	Laje
healthfacility	Aratunlojo Basic Health Clinic	Aratunlojo Basic Health Clinic	Ondo West	Laje
healthfacility	Basiri Basic Health Clinic	Basiri Basic Health Clinic	Ondo West	Laje
healthfacility	Ilutuntun Basic Health Clinic	Ilutuntun Basic Health Clinic	Ondo West	Laje
healthfacility	Laje Comprehensive Health Centre	Laje Comprehensive Health Centre	Ondo West	Laje
healthfacility	Obado Basic Health Centre	Obado Basic Health Centre	Ondo West	Laje
healthfacility	Obunkeko Basic Health Clinic	Obunkeko Basic Health Clinic	Ondo West	Laje
healthfacility	Onisoosi Basic Health Clinic	Onisoosi Basic Health Clinic	Ondo West	Laje
healthfacility	Orisunmibare Church 1 Basic Health Clinic	Orisunmibare Church 1 Basic Health Clinic	Ondo West	Laje
healthfacility	Orisunmibare Church 2 Basic Health Clinic	Orisunmibare Church 2 Basic Health Clinic	Ondo West	Laje
healthfacility	Orisunmibare No.2 Basic Health Clinic	Orisunmibare No.2 Basic Health Clinic	Ondo West	Laje
healthfacility	other	other	Ondo West	Laje
healthfacility	Abusoro Basic Health Centre	Abusoro Basic Health Centre	Ondo West	Lekere/Abusoro
healthfacility	Lekere Basic Health Clinic	Lekere Basic Health Clinic	Ondo West	Lekere/Abusoro
healthfacility	other	other	Ondo West	Lekere/Abusoro
healthfacility	Asisa Basic Health Centre	Asisa Basic Health Centre	Ilaje	Mahin 1
healthfacility	Gbabijo Basic Health Centre	Gbabijo Basic Health Centre	Ilaje	Mahin 1
healthfacility	Ode-Mahin Basic Health Centre	Ode-Mahin Basic Health Centre	Ilaje	Mahin 1
healthfacility	other	other	Ilaje	Mahin 1
healthfacility	Abealala Basic Health Centre	Abealala Basic Health Centre	Ilaje	Mahin 2
healthfacility	Abereke Basic Health Centre	Abereke Basic Health Centre	Ilaje	Mahin 2
healthfacility	Ebute Ipare Basic Health Centre	Ebute Ipare Basic Health Centre	Ilaje	Mahin 2
healthfacility	Ereke Basic Health Centre	Ereke Basic Health Centre	Ilaje	Mahin 2
healthfacility	Motoro Basic Health Centre	Motoro Basic Health Centre	Ilaje	Mahin 2
healthfacility	Orioke Basic Health Centre	Orioke Basic Health Centre	Ilaje	Mahin 2
healthfacility	Zion Ogogoro Basic Health Centre	Zion Ogogoro Basic Health Centre	Ilaje	Mahin 2
healthfacility	other	other	Ilaje	Mahin 2
healthfacility	Aboto Basic Health Centre	Aboto Basic Health Centre	Ilaje	Mahin 3
healthfacility	Ayemafuge Hospital	Ayemafuge Hospital	Ilaje	Mahin 3
healthfacility	Igbokoda Comprehensive Health Centre	Igbokoda Comprehensive Health Centre	Ilaje	Mahin 3
healthfacility	Igbokoda Family Support Programme Clinic	Igbokoda Family Support Programme Clinic	Ilaje	Mahin 3
healthfacility	Kofawe Basic Health Centre	Kofawe Basic Health Centre	Ilaje	Mahin 3
healthfacility	other	other	Ilaje	Mahin 3
healthfacility	Atijere Basic Health Centre	Atijere Basic Health Centre	Ilaje	Mahin 4
healthfacility	Igbobi Basic Health Centre	Igbobi Basic Health Centre	Ilaje	Mahin 4
healthfacility	Igboegunrin Basic Health Centre	Igboegunrin Basic Health Centre	Ilaje	Mahin 4
healthfacility	Igbolomi Basic Health Centre	Igbolomi Basic Health Centre	Ilaje	Mahin 4
healthfacility	Imoluwa Basic Health Centre	Imoluwa Basic Health Centre	Ilaje	Mahin 4
healthfacility	Itebukunmi Basic Health Centre	Itebukunmi Basic Health Centre	Ilaje	Mahin 4
healthfacility	Mahintedo Basic Health Centre	Mahintedo Basic Health Centre	Ilaje	Mahin 4
healthfacility	other	other	Ilaje	Mahin 4
healthfacility	Maroko Basic Health Clinic	Maroko Basic Health Clinic	Ondo West	Maroko
healthfacility	other	other	Ondo West	Maroko
healthfacility	Moferere Oja Comprehensive Health Centre	Moferere Oja Comprehensive Health Centre	Ondo West	Mofere
healthfacility	other	other	Ondo West	Mofere
healthfacility	Moferere Basic Health Centre	Moferere Basic Health Centre	Akure North	Moferere
healthfacility	other	other	Akure North	Moferere
healthfacility	Oba Primary Health Care Centre	Oba Primary Health Care Centre	Akoko South West	Oba 1
healthfacility	Oba Primary Health Care Clinic	Oba Primary Health Care Clinic	Akoko South West	Oba 1
healthfacility	other	other	Akoko South West	Oba 1
healthfacility	Ose-Oba Primary Health Care Clinic	Ose-Oba Primary Health Care Clinic	Akoko South West	Oba 2
healthfacility	other	other	Akoko South West	Oba 2
healthfacility	Araromi Basic Health Centre (Oba-Ile)	Araromi Basic Health Centre (Oba-Ile)	Akure North	Oba-Ile
healthfacility	Oba-Ile Comprehensive Health Centre	Oba-Ile Comprehensive Health Centre	Akure North	Oba-Ile
healthfacility	Shasha Basic Health Centre	Shasha Basic Health Centre	Akure North	Oba-Ile
healthfacility	other	other	Akure North	Oba-Ile
healthfacility	Oboto Basic Health Centre	Oboto Basic Health Centre	Ondo East	Oboto
healthfacility	other	other	Ondo East	Oboto
healthfacility	Araromi-Aje Basic Health Centre	Araromi-Aje Basic Health Centre	Akure South	Oda
healthfacility	Ilekun Basic Health Centre	Ilekun Basic Health Centre	Akure South	Oda
healthfacility	Oda Basic Health Centre	Oda Basic Health Centre	Akure South	Oda
healthfacility	other	other	Akure South	Oda
healthfacility	Gbotalota Basic Health Centre	Gbotalota Basic Health Centre	Okitipupa	Ode-Aye 1
healthfacility	Ode-Aye Comprehensive Health Centre	Ode-Aye Comprehensive Health Centre	Okitipupa	Ode-Aye 1
healthfacility	other	other	Okitipupa	Ode-Aye 1
healthfacility	Ode-Aye Basic Health Centre	Ode-Aye Basic Health Centre	Okitipupa	Ode-Aye 2
healthfacility	other	other	Okitipupa	Ode-Aye 2
healthfacility	Adaja Basic Health Centre	Adaja Basic Health Centre	Odigbo	Odigbo
healthfacility	Akinfolarin Basic Health Centre	Akinfolarin Basic Health Centre	Odigbo	Odigbo
healthfacility	Odigbo Basic Health Centre	Odigbo Basic Health Centre	Odigbo	Odigbo
healthfacility	Omifon Basic Health Centre	Omifon Basic Health Centre	Odigbo	Odigbo
healthfacility	Orita Ojo Basic Health Centre	Orita Ojo Basic Health Centre	Odigbo	Odigbo
healthfacility	other	other	Odigbo	Odigbo
healthfacility	Oba's Palace Basic Health Centre	Oba's Palace Basic Health Centre	Akure North	Odo Oja
healthfacility	other	other	Akure North	Odo Oja
healthfacility	Ejidu Health Post	Ejidu Health Post	Akoko North West	Odo-Irun/Oyinmo
healthfacility	Odo-Irun Basic Health Clinic	Odo-Irun Basic Health Clinic	Akoko North West	Odo-Irun/Oyinmo
healthfacility	other	other	Akoko North West	Odo-Irun/Oyinmo
healthfacility	CMDSSHA	CMDSSHA	Akure South	Odopetu
healthfacility	other	other	Akure South	Odopetu
healthfacility	COfosun National Primary Health Care	COfosun National Primary Health Care	Idanre	Ofosu/Onisere
healthfacility	other	other	Idanre	Ofosu/Onisere
healthfacility	Algon Basic Health Centre	Algon Basic Health Centre	Akoko North West	Ogbagi
healthfacility	Ogbagi Basic Health Clinic	Ogbagi Basic Health Clinic	Akoko North West	Ogbagi
healthfacility	Ogbagi Comprehensive Health Centre	Ogbagi Comprehensive Health Centre	Akoko North West	Ogbagi
healthfacility	Ogbagi Model Primary Health Care Centre	Ogbagi Model Primary Health Care Centre	Akoko North West	Ogbagi
healthfacility	other	other	Akoko North West	Ogbagi
healthfacility	Agunla Basic Health Centre	Agunla Basic Health Centre	Akure North	Ogbese
healthfacility	Alayere Basic Health Centre	Alayere Basic Health Centre	Akure North	Ogbese
healthfacility	Boolorunduro Basic Health Centre	Boolorunduro Basic Health Centre	Akure North	Ogbese
healthfacility	Ogbese Basic Health Centre	Ogbese Basic Health Centre	Akure North	Ogbese
healthfacility	other	other	Akure North	Ogbese
healthfacility	Ayeyemi Basic Health Clinic	Ayeyemi Basic Health Clinic	Ondo West	Oka
healthfacility	M.M.M Hospital	M.M.M Hospital	Ondo West	Oka
healthfacility	Oka Basic Health Clinic	Oka Basic Health Clinic	Ondo West	Oka
healthfacility	other	other	Ondo West	Oka
healthfacility	Oka-Odo Primary Health Care Clinic	Oka-Odo Primary Health Care Clinic	Akoko South West	Oka-Odo
healthfacility	other	other	Akoko South West	Oka-Odo
healthfacility	Oke Afa Basic Health Centre	Oke Afa Basic Health Centre	Akure North	Oke-Afa
healthfacility	other	other	Akure North	Oke-Afa
healthfacility	Adofure Basic Health Centre	Adofure Basic Health Centre	Akure South	Oke-Aro
healthfacility	Familusi Basic Health Centre	Familusi Basic Health Centre	Akure South	Oke-Aro
healthfacility	Gaga Basic Health Centre	Gaga Basic Health Centre	Akure South	Oke-Aro
healthfacility	Mother And Child Hospital (Akure)	Mother And Child Hospital (Akure)	Akure South	Oke-Aro
healthfacility	Oke-Aro Basic Health Centre	Oke-Aro Basic Health Centre	Akure South	Oke-Aro
healthfacility	other	other	Akure South	Oke-Aro
healthfacility	Oloruntele Basic Health Centre	Oloruntele Basic Health Centre	Ileoluji Okeigbo	Oke-Igbo 2
healthfacility	Popoola Basic Health Centre	Popoola Basic Health Centre	Ileoluji Okeigbo	Oke-Igbo 2
healthfacility	other	other	Ileoluji Okeigbo	Oke-Igbo 2
healthfacility	Okeigbo Basic Health Centre	Okeigbo Basic Health Centre	Ileoluji Okeigbo	Oke-Igbo 1
healthfacility	Okeigbo Comprehensive Health Centre	Okeigbo Comprehensive Health Centre	Ileoluji Okeigbo	Oke-Igbo 1
healthfacility	other	other	Ileoluji Okeigbo	Oke-Igbo 1
healthfacility	Araromi Fasawe Basic Health Centre	Araromi Fasawe Basic Health Centre	Ileoluji Okeigbo	Oke-Igbo 3
healthfacility	Balagbe Basic Health Centre	Balagbe Basic Health Centre	Ileoluji Okeigbo	Oke-Igbo 3
healthfacility	Idiroko Basic Health Centre	Idiroko Basic Health Centre	Ileoluji Okeigbo	Oke-Igbo 3
healthfacility	Olojo Fagunwa Basic Health Centre	Olojo Fagunwa Basic Health Centre	Ileoluji Okeigbo	Oke-Igbo 3
healthfacility	other	other	Ileoluji Okeigbo	Oke-Igbo 3
healthfacility	Asana Basic Health Centre	Asana Basic Health Centre	Ileoluji Okeigbo	Oke-Igbo 4
healthfacility	Awopeju Basic Health Centre	Awopeju Basic Health Centre	Ileoluji Okeigbo	Oke-Igbo 4
healthfacility	Igbo Olodumare Basic Health Centre	Igbo Olodumare Basic Health Centre	Ileoluji Okeigbo	Oke-Igbo 4
healthfacility	Kajola Arepa Basic Health Centre	Kajola Arepa Basic Health Centre	Ileoluji Okeigbo	Oke-Igbo 4
healthfacility	Oke Alafia Basic Health Centre	Oke Alafia Basic Health Centre	Ileoluji Okeigbo	Oke-Igbo 4
healthfacility	Olorunkemi Basic Health Centre	Olorunkemi Basic Health Centre	Ileoluji Okeigbo	Oke-Igbo 4
healthfacility	Orisunmibare Basic Health Centre	Orisunmibare Basic Health Centre	Ileoluji Okeigbo	Oke-Igbo 4
healthfacility	Ramonu Basic Health Centre	Ramonu Basic Health Centre	Ileoluji Okeigbo	Oke-Igbo 4
healthfacility	Seriki Basic Health Centre	Seriki Basic Health Centre	Ileoluji Okeigbo	Oke-Igbo 4
healthfacility	other	other	Ileoluji Okeigbo	Oke-Igbo 4
healthfacility	Algon Health Centre (Agunla-Iju)	Algon Health Centre (Agunla-Iju)	Akure North	Oke-Iju
healthfacility	Kajola Basic Health Centre (Oke-Iju)	Kajola Basic Health Centre (Oke-Iju)	Akure North	Oke-Iju
healthfacility	Oke-Iju Basic Health Centre	Oke-Iju Basic Health Centre	Akure North	Oke-Iju
healthfacility	other	other	Akure North	Oke-Iju
healthfacility	Oke-Oro Basic Health Centre	Oke-Oro Basic Health Centre	Akoko North West	Oke-Irun/Surulere
healthfacility	Surulere Health Post	Surulere Health Post	Akoko North West	Oke-Irun/Surulere
healthfacility	other	other	Akoko North West	Oke-Irun/Surulere
healthfacility	Better Life Basic Health Clinic	Better Life Basic Health Clinic	Ondo West	Okelisa/Okedoko
healthfacility	Goodness Hospital	Goodness Hospital	Ondo West	Okelisa/Okedoko
healthfacility	Sabo Family Support Clinic	Sabo Family Support Clinic	Ondo West	Okelisa/Okedoko
healthfacility	St Alex Hospital	St Alex Hospital	Ondo West	Okelisa/Okedoko
healthfacility	other	other	Ondo West	Okelisa/Okedoko
healthfacility	Okeluse Basic Health Centre	Okeluse Basic Health Centre	Ose	Okeluse
healthfacility	Okeluse Cottage Hospital	Okeluse Cottage Hospital	Ose	Okeluse
healthfacility	other	other	Ose	Okeluse
healthfacility	Agamo Basic Health Centre	Agamo Basic Health Centre	Akure North	Oke-Ore
healthfacility	Akomowa Basic Health Centre	Akomowa Basic Health Centre	Akure North	Oke-Ore
healthfacility	Christ Love Clinic (Oke-Ore)	Christ Love Clinic (Oke-Ore)	Akure North	Oke-Ore
healthfacility	other	other	Akure North	Oke-Ore
healthfacility	Iroho Primary Health Care Clinic	Iroho Primary Health Care Clinic	Akoko South West	Okia
healthfacility	Korowa Primary Health Care Clinic	Korowa Primary Health Care Clinic	Akoko South West	Okia
healthfacility	Okia Primary Health Care Clinic	Okia Primary Health Care Clinic	Akoko South West	Okia
healthfacility	Simerin Primary Health Care Clinic	Simerin Primary Health Care Clinic	Akoko South West	Okia
healthfacility	Uba Primay Health Care Clinic	Uba Primay Health Care Clinic	Akoko South West	Okia
healthfacility	other	other	Akoko South West	Okia
healthfacility	Abusoro Basic Health Centre	Abusoro Basic Health Centre	Okitipupa	OkitipupaI 2
healthfacility	Farm Settlement Basic Health Centre	Farm Settlement Basic Health Centre	Okitipupa	OkitipupaI 2
healthfacility	Idepe Basic Health Centre	Idepe Basic Health Centre	Okitipupa	OkitipupaI 2
healthfacility	other	other	Okitipupa	OkitipupaI 2
healthfacility	Ebute Health Centre	Ebute Health Centre	Okitipupa	OkitipupaI 1
healthfacility	Family Support Programme Centre (Okitipupa)	Family Support Programme Centre (Okitipupa)	Okitipupa	OkitipupaI 1
healthfacility	Okitipupa Specialist Hospital	Okitipupa Specialist Hospital	Okitipupa	OkitipupaI 1
healthfacility	other	other	Okitipupa	OkitipupaI 1
healthfacility	Olorunsogo Basic Health Centre	Olorunsogo Basic Health Centre	Ondo East	Olorunsogo
healthfacility	Orisunmibare Comprehensive Health Centre	Orisunmibare Comprehensive Health Centre	Ondo East	Olorunsogo
healthfacility	other	other	Ondo East	Olorunsogo
healthfacility	Ajebambo Basic Health Centre	Ajebambo Basic Health Centre	Odigbo	Oniparaga
healthfacility	Ajebamidele Basic Health Centre	Ajebamidele Basic Health Centre	Odigbo	Oniparaga
healthfacility	Imorun Basic Health Centre	Imorun Basic Health Centre	Odigbo	Oniparaga
healthfacility	Kajola Express Basic Health Centre	Kajola Express Basic Health Centre	Odigbo	Oniparaga
healthfacility	Obadore Basic Health Centre	Obadore Basic Health Centre	Odigbo	Oniparaga
healthfacility	Oniparaga Basic Health Centre	Oniparaga Basic Health Centre	Odigbo	Oniparaga
healthfacility	Temidire Basic Health Centre	Temidire Basic Health Centre	Odigbo	Oniparaga
healthfacility	other	other	Odigbo	Oniparaga
healthfacility	Arif Hospital	Arif Hospital	Odigbo	Ore 1
healthfacility	Ayomide Clinic	Ayomide Clinic	Odigbo	Ore 1
healthfacility	Costain Basic Health Centre	Costain Basic Health Centre	Odigbo	Ore 1
healthfacility	Family Support Programme Basic Health Centre (Ore)	Family Support Programme Basic Health Centre (Ore)	Odigbo	Ore 1
healthfacility	Jijola Hospital	Jijola Hospital	Odigbo	Ore 1
healthfacility	Maryland Clinic	Maryland Clinic	Odigbo	Ore 1
healthfacility	Ore Alaba Basic Health Centre	Ore Alaba Basic Health Centre	Odigbo	Ore 1
healthfacility	Ore Comprehensive Health Centre	Ore Comprehensive Health Centre	Odigbo	Ore 1
healthfacility	Ore General Hospital	Ore General Hospital	Odigbo	Ore 1
healthfacility	St. Francis Hospital	St. Francis Hospital	Odigbo	Ore 1
healthfacility	Tawakalitu Hospital	Tawakalitu Hospital	Odigbo	Ore 1
healthfacility	other	other	Odigbo	Ore 1
healthfacility	Asejire Basic Health Centre	Asejire Basic Health Centre	Odigbo	Ore 2
healthfacility	Mile 10 Basic Health Centre	Mile 10 Basic Health Centre	Odigbo	Ore 2
healthfacility	Mile 13 Basic Health Centre	Mile 13 Basic Health Centre	Odigbo	Ore 2
healthfacility	Mile 9 Basic Health Centre	Mile 9 Basic Health Centre	Odigbo	Ore 2
healthfacility	Olorunsogo Basic Health Centre	Olorunsogo Basic Health Centre	Odigbo	Ore 2
healthfacility	other	other	Odigbo	Ore 2
healthfacility	Okoja Basic Health Centre	Okoja Basic Health Centre	Akoko North East	Orun 1
healthfacility	other	other	Akoko North East	Orun 1
healthfacility	Okeruwa Basic Health Centre	Okeruwa Basic Health Centre	Akoko North East	Orun 2
healthfacility	other	other	Akoko North East	Orun 2
healthfacility	Isolo Comprehensive Health Centre	Isolo Comprehensive Health Centre	Akure South	Oshodi/Isolo
healthfacility	Kajola Basic Health Centre	Kajola Basic Health Centre	Akure South	Oshodi/Isolo
healthfacility	Millenium Basic Health Centre	Millenium Basic Health Centre	Akure South	Oshodi/Isolo
healthfacility	Sckye Hospital	Sckye Hospital	Akure South	Oshodi/Isolo
healthfacility	Shagari Basic Health Centre	Shagari Basic Health Centre	Akure South	Oshodi/Isolo
healthfacility	Toluwani Hospital	Toluwani Hospital	Akure South	Oshodi/Isolo
healthfacility	other	other	Akure South	Oshodi/Isolo
healthfacility	Igoba Basic Health Centre	Igoba Basic Health Centre	Akure North	Osi/Igoba
healthfacility	Isinigbo Basic Health Centre	Isinigbo Basic Health Centre	Akure North	Osi/Igoba
healthfacility	Orojuda Basic Health Centre	Orojuda Basic Health Centre	Akure North	Osi/Igoba
healthfacility	Osi Basic Health Centre	Osi Basic Health Centre	Akure North	Osi/Igoba
healthfacility	Ugele Basic Health Centre	Ugele Basic Health Centre	Akure North	Osi/Igoba
healthfacility	other	other	Akure North	Osi/Igoba
healthfacility	Ayepe Health Post	Ayepe Health Post	Akoko South West	Owalusi
healthfacility	Iwaro-Oka General Hospital	Iwaro-Oka General Hospital	Akoko South West	Owalusi
healthfacility	Owa-lusi Primary Health Care Centre	Owa-lusi Primary Health Care Centre	Akoko South West	Owalusi
healthfacility	other	other	Akoko South West	Owalusi
healthfacility	Apurere Basic Health Centre	Apurere Basic Health Centre	Ondo East	Owena
healthfacility	Owena Bridge Basic Health Centre	Owena Bridge Basic Health Centre	Ondo East	Owena
healthfacility	Sasere Basic Health Centre	Sasere Basic Health Centre	Ondo East	Owena
healthfacility	other	other	Ondo East	Owena
healthfacility	Aponmu Basic Health Centre	Aponmu Basic Health Centre	Idanre	Owena/Aponmu
healthfacility	Olokuta Basic Health Centre	Olokuta Basic Health Centre	Idanre	Owena/Aponmu
healthfacility	Onikokodiya Basic Health Centre	Onikokodiya Basic Health Centre	Idanre	Owena/Aponmu
healthfacility	Owena Health Centre	Owena Health Centre	Idanre	Owena/Aponmu
healthfacility	other	other	Idanre	Owena/Aponmu
healthfacility	Adegbola Basic Health Centre	Adegbola Basic Health Centre	Akure South	Owode Imuagun
healthfacility	Ilere Basic Health Centre	Ilere Basic Health Centre	Akure South	Owode Imuagun
healthfacility	Ipinsa Basic Health Centre	Ipinsa Basic Health Centre	Akure South	Owode Imuagun
healthfacility	Orita-Obele Basic Health Centre	Orita-Obele Basic Health Centre	Akure South	Owode Imuagun
healthfacility	RCCG Redemption Court	RCCG Redemption Court	Akure South	Owode Imuagun
healthfacility	other	other	Akure South	Owode Imuagun
healthfacility	Oge Basic Health Centre	Oge Basic Health Centre	Akoko North West	Oyin/Oge
healthfacility	Oyin Basic Health Clinic	Oyin Basic Health Clinic	Akoko North West	Oyin/Oge
healthfacility	other	other	Akoko North West	Oyin/Oge
healthfacility	Oyinmo Basic Health Centre	Oyinmo Basic Health Centre	Akoko North East	Oyinmo
healthfacility	other	other	Akoko North East	Oyinmo
healthfacility	Sosan Isale Basic Health Centre	Sosan Isale Basic Health Centre	Akoko South East	Sosan
healthfacility	Sosan-Oke Basic Health Centre	Sosan-Oke Basic Health Centre	Akoko South East	Sosan
healthfacility	other	other	Akoko South East	Sosan
healthfacility	Eti-Oro Primary Health Care Clinic	Eti-Oro Primary Health Care Clinic	Akoko South West	Supare 1
healthfacility	Idofin-Supare Primary Health Care Clinic	Idofin-Supare Primary Health Care Clinic	Akoko South West	Supare 1
healthfacility	Oke Afaa-Supare Primary Health Care Clinic	Oke Afaa-Supare Primary Health Care Clinic	Akoko South West	Supare 1
healthfacility	Okelisa-Supare Primary Health Care Centre	Okelisa-Supare Primary Health Care Centre	Akoko South West	Supare 1
healthfacility	other	other	Akoko South West	Supare 1
healthfacility	Akowonjo Primary Health Care Clinic	Akowonjo Primary Health Care Clinic	Akoko South West	Supare 2
healthfacility	Igbo-Egun Primary Health Care Clinic	Igbo-Egun Primary Health Care Clinic	Akoko South West	Supare 2
healthfacility	other	other	Akoko South West	Supare 2
healthfacility	Surulere Basic Health Clinic	Surulere Basic Health Clinic	Ondo West	Surulere
healthfacility	Yaba Basic Health Centre	Yaba Basic Health Centre	Ondo West	Surulere
healthfacility	other	other	Ondo West	Surulere
healthfacility	Owena Tepo Basic Health Centre	Owena Tepo Basic Health Centre	Ondo East	Tekuile
healthfacility	Tekuile Comprehensive Health Centre	Tekuile Comprehensive Health Centre	Ondo East	Tekuile
healthfacility	other	other	Ondo East	Tekuile
healthfacility	Abetobo Model Health Centre	Abetobo Model Health Centre	Ilaje	Ugbo 1
healthfacility	Lepe Basic Health Centre	Lepe Basic Health Centre	Ilaje	Ugbo 1
healthfacility	other	other	Ilaje	Ugbo 1
healthfacility	Ayotoro Basic Health Centre	Ayotoro Basic Health Centre	Ilaje	Ugbo 2
healthfacility	Idiogba Basic Health Centre	Idiogba Basic Health Centre	Ilaje	Ugbo 2
healthfacility	Ode Ugbo Basic Health Centre	Ode Ugbo Basic Health Centre	Ilaje	Ugbo 2
healthfacility	Ugbonla Basic Health Centre	Ugbonla Basic Health Centre	Ilaje	Ugbo 2
healthfacility	other	other	Ilaje	Ugbo 2
healthfacility	Ilepete Basic Health Centre	Ilepete Basic Health Centre	Ilaje	Ugbo 3
healthfacility	Ilowo Basic Health Centre	Ilowo Basic Health Centre	Ilaje	Ugbo 3
healthfacility	other	other	Ilaje	Ugbo 3
healthfacility	Arenewo Basic Health Centre	Arenewo Basic Health Centre	Ilaje	Ugbo 4
healthfacility	Obenla Basic Health Centre	Obenla Basic Health Centre	Ilaje	Ugbo 4
healthfacility	Oberebimino Basic Health Centre	Oberebimino Basic Health Centre	Ilaje	Ugbo 4
healthfacility	other	other	Ilaje	Ugbo 4
healthfacility	Ikorigho Basic Health Centre	Ikorigho Basic Health Centre	Ilaje	Ugbo 5
healthfacility	Jinrinwo Basic Health Centre	Jinrinwo Basic Health Centre	Ilaje	Ugbo 5
healthfacility	Odofado Basic Health Centre	Odofado Basic Health Centre	Ilaje	Ugbo 5
healthfacility	Odonla Basic Health Centre	Odonla Basic Health Centre	Ilaje	Ugbo 5
healthfacility	other	other	Ilaje	Ugbo 5
healthfacility	Mese Basic Health Centre	Mese Basic Health Centre	Ilaje	Ugbo 6
healthfacility	Molutehin Basic Health Centre	Molutehin Basic Health Centre	Ilaje	Ugbo 6
healthfacility	Odun Oretan Basic Health Centre	Odun Oretan Basic Health Centre	Ilaje	Ugbo 6
healthfacility	other	other	Ilaje	Ugbo 6
healthfacility	Asere Basic Health Centre	Asere Basic Health Centre	Ese Odo	Ukparama 1
healthfacility	Bolowou Basic Health Centre	Bolowou Basic Health Centre	Ese Odo	Ukparama 1
healthfacility	Dababilebu Basic Health Centre	Dababilebu Basic Health Centre	Ese Odo	Ukparama 1
healthfacility	Ukpe Basic Health Centre	Ukpe Basic Health Centre	Ese Odo	Ukparama 1
healthfacility	other	other	Ese Odo	Ukparama 1
healthfacility	Ajapa Basic Health Centre	Ajapa Basic Health Centre	Ese Odo	Ukparama 2
healthfacility	Akpata Basic Health Centre	Akpata Basic Health Centre	Ese Odo	Ukparama 2
healthfacility	Amathibi Basic Health Centre	Amathibi Basic Health Centre	Ese Odo	Ukparama 2
healthfacility	Ojudoama Basic Health Centre	Ojudoama Basic Health Centre	Ese Odo	Ukparama 2
healthfacility	Opuba Basic Health Centre	Opuba Basic Health Centre	Ese Odo	Ukparama 2
healthfacility	other	other	Ese Odo	Ukparama 2
healthfacility	Amurin Basic Health Centre	Amurin Basic Health Centre	Owo	Uso/Emure
healthfacility	Asolo Basic Health Centre	Asolo Basic Health Centre	Owo	Uso/Emure
healthfacility	Basic Health Centre Uso	Basic Health Centre Uso	Owo	Uso/Emure
healthfacility	Basic Health Centre Uso Maternity	Basic Health Centre Uso Maternity	Owo	Uso/Emure
healthfacility	Emure-Ile Comprehensive Health Centre	Emure-Ile Comprehensive Health Centre	Owo	Uso/Emure
healthfacility	Eporo Basic Health Centre	Eporo Basic Health Centre	Owo	Uso/Emure
healthfacility	Oke-Odo Basic Health Centre	Oke-Odo Basic Health Centre	Owo	Uso/Emure
healthfacility	Sajiyan Basic Health Centre	Sajiyan Basic Health Centre	Owo	Uso/Emure
healthfacility	other	other	Owo	Uso/Emure
healthfacility	Arajomoeye Health Post	Arajomoeye Health Post	Ose	Ute
healthfacility	Owajalaiye Health Post	Owajalaiye Health Post	Ose	Ute
healthfacility	Ute Basic Health Centre	Ute Basic Health Centre	Ose	Ute
healthfacility	other	other	Ose	Ute
healthfacility	Akinjagunla Basic Health Clinic	Akinjagunla Basic Health Clinic	Ondo West	Yaba
healthfacility	Jimekun Basic Health Clinic	Jimekun Basic Health Clinic	Ondo West	Yaba
healthfacility	Ndubusi Hospital and Maternity	Ndubusi Hospital and Maternity	Ondo West	Yaba
healthfacility	Prime Hospital	Prime Hospital	Ondo West	Yaba
healthfacility	Wole Ayo Hospital	Wole Ayo Hospital	Ondo West	Yaba
healthfacility	other	other	Ondo West	Yaba
Interviewer	Principal_interviewer	Principal interviewer
Interviewer	Assistant_Interviewer	Assistant Interviewer
age_group	0-11m	0-11 months
age_group	12-23m	12-23 months
vaccines	HepB0	HepB0
vaccines	OPV0	OPV0
vaccines	BCG	BCG
vaccines	OPV1	OPV1
vaccines	Penta1	Penta1
vaccines	PCV1	PCV1
vaccines	OPV2	OPV2
vaccines	Penta2	Penta2
vaccines	PCV2	PCV2
vaccines	OPV3	OPV3
vaccines	Penta3	Penta3
vaccines	PCV3	PCV3
vaccines	IPV	IPV
vaccines	Measles1	Measles1
vaccines	YF	Yellow Fever
vaccines	MenA	MenA
vaccines	Measles2	Measles2
age	24hrs	<=1 day
age	0-2wk	0-2 weeks
age	3-5wk	3-5 weeks
age	6-9wk	6-9 weeks
age	10-13wk	10-13 weeks
age	14-15wk	14-15 weeks
age	4-6m	4-6 months
age	7-8m	7-8 months
age	9-11m	9-11 months
age	12-14m	12-14 month
age	15-23m	15-23 months
vacc	None	None			24hrs	0-2wk	3-5wk	6-9wk	10-13wk	14-15wk	4-6m	7-8m	9-11m	12-14m	15-23m
vacc	HepB0	HepB0			24hrs	0-2wk	3-5wk	6-9wk	10-13wk	14-15wk	4-6m	7-8m	9-11m	12-14m	15-23m
vacc	OPV0	OPV0			24hrs	0-2wk	3-5wk	6-9wk	10-13wk	14-15wk	4-6m	7-8m	9-11m	12-14m	15-23m
vacc	BCG	BCG			24hrs	0-2wk	3-5wk	6-9wk	10-13wk	14-15wk	4-6m	7-8m	9-11m	12-14m	15-23m
vacc	OPV1	OPV1						6-9wk	10-13wk	14-15wk	4-6m	7-8m	9-11m	12-14m	15-23m
vacc	Penta1	Penta1						6-9wk	10-13wk	14-15wk	4-6m	7-8m	9-11m	12-14m	15-23m
vacc	PCV1	PCV1						6-9wk	10-13wk	14-15wk	4-6m	7-8m	9-11m	12-14m	15-23m
vacc	OPV2	OPV2							10-13wk	14-15wk	4-6m	7-8m	9-11m	12-14m	15-23m
vacc	Penta2	Penta2							10-13wk	14-15wk	4-6m	7-8m	9-11m	12-14m	15-23m
vacc	PCV2	PCV2							10-13wk	14-15wk	4-6m	7-8m	9-11m	12-14m	15-23m
vacc	OPV3	OPV3								14-15wk	4-6m	7-8m	9-11m	12-14m	15-23m
vacc	Penta3	Penta3								14-15wk	4-6m	7-8m	9-11m	12-14m	15-23m
vacc	PCV3	PCV3								14-15wk	4-6m	7-8m	9-11m	12-14m	15-23m
vacc	IPV	IPV								14-15wk	4-6m	7-8m	9-11m	12-14m	15-23m
vacc	Measles1	Measles1											9-11m	12-14m	15-23m
vacc	YF	Yellow Fever											9-11m	12-14m	15-23m
vacc	MenA	MenA											9-11m	12-14m	15-23m
vacc	Measles2	Measles2													15-23m

## Sheet: settings
id_string	default_language	version
hf_exit_survey	English	vu5UEkevFrJovCqhK5wvh6
