# Supplementary material for: Missed opportunities for vaccination among children aged 0–23 months visiting health facilities in a southwest State of Nigeria, December 2019
Source: PLoS One. 2021 Aug 27;16(8):e0252798. doi: 10.1371/journal.pone.0252798 (PMC8396738; doi:10.1371/journal.pone.0252798)
Supplement: S1 File — (ZIP) [file pone.0252798.s001.zip › MOV Focus Group Discussion For Health workers Form.xlsx]

## Sheet: survey
type	name	label	required	relevant	calculation
start	start
end	end
today	today
username	username
simserial	simserial
subscriberid	subscriberid
deviceid	deviceid
phonenumber	phonenumber
audio	Introduction_Good_a_e_have_any_questions	Introduction: Good afternoon! My name is [Name] and I will be facilitating the discussion this afternoon. This is [Name2] and he/she will be taking notes and helping me. Thank you so much for taking the time to be here today. We will be discussing childhood vaccinations and we are interested in finding out from you what you know about vaccination of children in this community. This information wi…	true
geopoint	Start_geocoordinate	Start geocoordinate	true
begin_group	group_sx4yf77	Opening questions:	false
audio	_1_What_are_some_of_at_this_facility_2	1. What are some of the health problems that affect children you see at this facility? 2.	true
audio	_2_How_are_children_at_about_vaccination	2. How are children protected from being affected by these health problems/diseases? (Probe for individual health workers’ roles; If vaccination is not mentioned, ask: What about vaccination?)	true
end_group
begin_group	group_nu4bl22	Key questions: Vaccination services	false
audio	_3_What_can_you_tell_uding_health_workers	3. What can you tell us about vaccination services in this health facility? a. Probe for levels of satisfaction among clients with the vaccination services they are providing b. Probe for perceptions regarding the vaccination programme among different groups including health workers	true
audio	_4_What_are_some_cha_this_health_facility	4. What are some challenges to delivering vaccination services at this health facility?	true
audio	_5_In_your_opinion_ices_can_be_improved	5. In your opinion, what are some of the ways vaccination services can be improved?	true
end_group
begin_group	group_vw3cc11	Key questions: Vaccination compliance	false
audio	_6_In_Country_as_y_the_appropriate_time	6. In [Country], as you are aware, the national programme sets a vaccine schedule. How would you describe compliance with the vaccination schedules in this community? a. Probe for proportion of children that receive all their recommended vaccines on time b. Probe for reasons why some of the children DO NOT receive all their vaccines at the appropriate time	true
audio	_7_In_some_other_hea_ys_no_vaccines_etc	7. In some other health facilities, we have been told that there are circumstances when children that come to the facility are not vaccinated. Can you tell me the circumstances when you, or other staff, would not vaccinate a child in this clinic? a. Probe for contraindications: over age, vial doses, vaccination days, no vaccines, etc.	true
audio	_8_What_are_your_sug_cinations_if_needed	8. What are your suggestions for helping children to catch up with their vaccinations, if needed?	true
end_group
begin_group	group_wu6hs94	Key questions: Missed opportunities	false
audio	_9_Some_children_who_hey_visit_the_clinic	9. Some children who may not be up-to-date on their vaccinations may visit a health facility for a variety of reasons (immunization, nutrition, treatment of other ailments, accompanying an adult to the clinic/hospital) and may leave without receiving any immunizations. What is your experience with such children at this health facility? a. Probe: How can they be made to receive the vaccines they a…	true
audio	_10_What_strategies_tities_can_employ_11	10. What strategies, if any, can the ministry or this health facility employ to improve the number of children receiving all of their recommended vaccinations on time? a. Probe for ideas or strategies that other critical actors/entities can employ 11.	true
audio	_11_In_your_opinion_have_been_mentioned	11. In your opinion, what are the possible barriers to implementing any of these interventions to reduce missed opportunities? a. Probe for possible solutions to any barriers that have been mentioned	true
end_group
begin_group	group_fj7ct11	Closing questions	false
audio	_12_Are_there_any_ad_Anything_else_to_add	12. Are there any additional suggestions/ideas you would like to share at this time? Anything else to add?	true
geopoint	End_geocoordinate	End geocoordinate	true
end_group
begin_repeat	group_uw9kl72	Attendance Roster	false
text	Name	Name	true
select_one qw0go99	Gender_Name	Gender $(Name)	true
integer	Age_in_years_Name	Age in years $(Name)	false
select_one gc2bw94	Designation_Name	Designation $(Name)	false
text	Others_specify	Others specify	true	${Designation_Name} = '6'
end_repeat
calculate	__version__				'vpCxXdCN7hqNNLqx8LCK44'

## Sheet: choices
list_name	name	label
qw0go99	1	Male
qw0go99	2	Female
gc2bw94	1	Doctor
gc2bw94	2	Nurse
gc2bw94	3	CHO
gc2bw94	4	CHEW
gc2bw94	5	JCHEW
gc2bw94	6	Others

## Sheet: settings
version
vpCxXdCN7hqNNLqx8LCK44
