# Supplementary material for: Missed opportunities for vaccination among children aged 0–23 months visiting health facilities in a southwest State of Nigeria, December 2019
Source: PLoS One. 2021 Aug 27;16(8):e0252798. doi: 10.1371/journal.pone.0252798 (PMC8396738; doi:10.1371/journal.pone.0252798)
Supplement: S1 File — (ZIP) [file pone.0252798.s001.zip › MOV_Focus_Group_Discussion_Guides__Health_workers_-_latest_version_-_labels_-_2021-02-02-13-03-41.xlsx]

## Sheet: MOV Focus Group Discussion G...
1. What are some of the health problems that affect children you see at this facility? 2.	2. How are children protected from being affected by these health problems/diseases? (Probe for individual health workers’ roles; If vaccination is not mentioned, ask: What about vaccination?)	3. What can you tell us about vaccination services in this health facility? a. Probe for levels of satisfaction among clients with the vaccination services they are providing b. Probe for perceptions regarding the vaccination programme among different groups including health workers	4. What are some challenges to delivering vaccination services at this health facility?	5. In your opinion, what are some of the ways vaccination services can be improved?	6. In [Country], as you are aware, the national programme sets a vaccine schedule. How would you describe compliance with the vaccination schedules in this community? a. Probe for proportion of children that receive all their recommended vaccines on time b. Probe for reasons why some of the children DO NOT receive all their vaccines at the appropriate time	7. In some other health facilities, we have been told that there are circumstances when children that come to the facility are not vaccinated. Can you tell me the circumstances when you, or other staff, would not vaccinate a child in this clinic? a. Probe for contraindications: over age, vial doses, vaccination days, no vaccines, etc.	8. What are your suggestions for helping children to catch up with their vaccinations, if needed?	9. Some children who may not be up-to-date on their vaccinations may visit a health facility for a variety of reasons (immunization, nutrition, treatment of other ailments, accompanying an adult to the clinic/hospital) and may leave without receiving any immunizations. What is your experience with such children at this health facility? a. Probe: How can they be made to receive the vaccines they a…	10. What strategies, if any, can the ministry or this health facility employ to improve the number of children receiving all of their recommended vaccinations on time? a. Probe for ideas or strategies that other critical actors/entities can employ 11.	11. In your opinion, what are the possible barriers to implementing any of these interventions to reduce missed opportunities? a. Probe for possible solutions to any barriers that have been mentioned	12. Are there any additional suggestions/ideas you would like to share at this time? Anything else to add?
1575546022135..aac	1575546105672..aac	1575546386450..aac	1575546499134..aac	1575546629323..aac	1575546895333..aac	1575547101019..aac	1575547168957..aac	1575547333894..aac	1575547652719..aac	1575547905158..aac	1575548243049..aac
1571756227682..3gpp	1571756307423..3gpp	1571756370423.3gpp	1571756386328.3gpp	1571756417595..3gpp	1571756462600..3gpp	1571756482680..3gpp	1571756527153..3gpp	1572345937361..3gpp	1572345970700null	1572346005148.3gpp	1572346045234..3gpp
1575448990700..aac	1575449096557..aac	1575449205260..aac	1575449294376..aac	1575449354061..aac	1575449542728..aac	1575449719396..aac	1575449822643..aac	1575449964881..aac	1575450100839..aac	1575450153133..aac	1575450207636..aac
1575449983888..m4a	1575450074693..m4a	1575450166477..m4a	1575450222541..m4a	1575450258953..m4a	1575450422977..m4a	1575450540198..m4a	1575450620796..m4a	1575450695653..m4a	1575450767986..m4a	1575450806780..m4a	1575450849115..m4a
1575455793645..m4a	1575455873205..m4a	1575455952808..m4a	1575455989509..m4a	1575456064329..m4a	1575456120320..m4a	1575456200584..m4a	1575456229960..m4a	1575456331095..m4a	1575456369323..m4a	1575456416251..m4a	1575456454967..m4a
1575471665588..m4a	1575471721409..m4a	1575471807632..m4a	1575471847439..m4a	1575471887719..m4a	1575471977614..m4a	1575472050293..m4a	1575472097186..m4a	1575472190428..m4a	1575472243674..m4a	1575472307417..m4a	1575472340122..m4a
1575469996646..aac	1575470106480..aac	1575470296150..aac	1575470461237..aac	1575470582505..aac	1575470937149..aac	1575471131273..aac	1575471372298..aac	1575471600909..aac	1575471880238..aac	1575472473755..aac	1575472728604..aac
1575452091369..3gpp	1575452529207..3gpp	1575453036337..3gpp	1575453239994..3gpp	1575453313247..3gpp	1575453664314..3gpp	1575453858062..3gpp	1575454190099..3gpp	1575454910233..3gpp	1575455252567..3gpp	1575455340309..3gpp	1575455558195..3gpp
1575464074525..3gpp	1575464184434..3gpp	1575464469413..3gpp	1575464769201..3gpp	1575464907135..3gpp	1575465579956..3gpp	1575465798980..3gpp	1575466031309..3gpp	1575466532008..3gpp	1575466714143..3gpp	1575467145327..3gpp	1575467379124..3gpp
1575459052219..m4a	1575459208935..m4a	1575459521455..m4a	1575459617051..m4a	1575459680381..m4a	1575459799141..m4a	1575459951581..m4a	1575460034863..m4a	1575460177969..m4a	1575460285344..m4a	1575460423173..m4a	1575460473757..m4a
1575473743627..m4a	1575473827133..m4a	1575473891916..m4a	1575473939163..m4a	1575473975813..m4a	1575474042078..m4a	1575474108310..m4a	1575474151208..m4a	1575474247599..m4a	1575474355711..m4a	1575474404099..m4a	1575474456894..m4a
1575446888590..3gpp	1575447114319..3gpp	1575447220573..3gpp	1575447309339..3gpp	1575447415583..3gpp	1575447567448..3gpp	1575447732474..3gpp	1575447817464..3gpp	1575447923364..3gpp	1575448054603..3gpp	1575448185548..3gpp	1575448270079..3gpp
1575454495869..aac	1575454709779..aac	1575454943854..aac	1575455172864..aac	1575455600276..aac	1575456257657..aac	1575456493906..aac	1575456639589..aac	1575456892985..aac	1575457219966..aac	1575457354603..aac	1575457450171..aac
1575474054564.mp3	1575474238575.mp3	1575474353860.mp3	1575474458413.mp3	1575474509160.mp3	1575474588931.mp3	1575474696706.mp3	1575474798929.mp3	1575474861369.mp3	1575474983632.mp3	1575475050186.mp3	1575475142723.mp3
1575454860726..3gpp	1575454942125..3gpp	1575455547704..3gpp	1575455825339..3gpp	1575456216645..3gpp	1575456871657..3gpp	1575457177738..3gpp	1575457615254..3gpp	1575457870970..3gpp	1575458220496..3gpp	1575458413614..3gpp	1575458445556..3gpp
1575475582014..3gpp	1575475767033..3gpp	1575476179005..3gpp	1575476250601..3gpp	1575476510400..3gpp	1575476787400..3gpp	1575477127794..3gpp	1575477265165..3gpp	1575477797569..3gpp	1575477867604..3gpp	1575478134140..3gpp	1575478231579..3gpp
1575465740059..3gpp	1575465851387..3gpp	1575465934220..3gpp	1575466096451..3gpp	1575467196435..3gpp	1575467419449..3gpp	1575467592423..3gpp	1575467704709..3gpp	1575467958202..3gpp	1575468117256..3gpp	1575468210573..3gpp	1575468403003..3gpp
1575453760846.3gpp	1575479048147.3gpp	1575479069744.3gpp	1575479086828.3gpp	1575479102674.3gpp	1575479125516.3gpp	1575479143280.3gpp	1575479162009.3gpp	1575479183036.3gpp	1575479207421.3gpp	1575479226147.3gpp	1575479251390.3gpp
1575477266087..wav	1575477292828..wav	1575477435046..wav	1575477460825..wav	1575477492101..wav	1575477625173..wav	1575477764493..wav	1575477844639..wav	1575477893434..wav	1575477981573..wav	1575478119245..wav	1575478142518..wav
1575469447804..aac	1575469530297..aac	1575469635111..aac	1575469686503..aac	1575469742678..aac	1575469939723..aac	1575470092648..aac	1575470165485..aac	1575470450870..aac	1575470595033..aac	1575470768398..aac	1575470816639..aac
1575474973953..3gpp	1575475196142..3gpp	1575475398625..3gpp	1575475560174..3gpp	1575475632563..3gpp	1575475913753..3gpp	1575476208791..3gpp	1575476350558..3gpp	1575476766895..3gpp	1575476991391..3gpp	1575477199286..3gpp	1575477328712..3gpp
1575453041514..3gpp	1575453499414..3gpp	1575453808083..3gpp	1575454049094..3gpp	1575454292619..3gpp	1575454640857..3gpp	1575454896771..3gpp	1575455173762..3gpp	1575455378298..3gpp	1575455493877..3gpp	1575455657815..3gpp	1575455831316..3gpp
1575453760846.3gpp	1575488810556.3gpp	1575488822621.3gpp	1575488838884.3gpp	1575488852237.3gpp	1575488872767.3gpp	1575488883431.3gpp	1575488892530.3gpp	1575488901587.3gpp	1575488910342.3gpp	1575488917951.3gpp	1575488925999.3gpp
1575460231438..wav	1575460324804..wav	1575460458946..wav	1575460588091..wav	1575460631473..wav	1575460835473..wav	1575460941891..wav	1575461045245..wav	1575461165038..wav	1575461465761..wav	1575461551143..wav	1575461639481..wav
1575530180618..m4a	1575530243282..m4a	1575530394830..m4a	1575530483244..m4a	1575530683232..m4a	1575530915113..m4a	1575531080037..m4a	1575531244455..m4a	1575531428576..m4a	1575531607675..m4a	1575531691947..m4a	1575531797405..m4a
1575459763030..m4a	1575459844135..m4a	1575459994995..m4a	1575460078487..m4a	1575460313548..m4a	1575460528236..m4a	1575460635667..m4a	1575460735287..m4a	1575460850359..m4a	1575460919313..m4a	1575461007129..m4a	1575461126306..m4a
1575468771131..m4a	1575468874123..m4a	1575468978662..m4a	1575469026040..m4a	1575469109385..m4a	1575469254155..m4a	1575469368647..m4a	1575469456180..m4a	1575469507291..m4a	1575469618372..m4a	1575469753888..m4a	1575469800664..m4a
1575545049410..3gpp	1575545087628..3gpp	1575545217106..3gpp	1575545265373..3gpp	1575545323744..3gpp	1575545421240..3gpp	1575545568262..3gpp	1575545618128..3gpp	1575545685388..3gpp	1575545755645..3gpp	1575545830337..3gpp	1575546032827..3gpp
1575552965041..3gpp	1575553008985..3gpp	1575553146513..3gpp	1575553196511..3gpp	1575553272168..3gpp	1575553555965..3gpp	1575553668126..3gpp	1575553725994..3gpp	1575553808304..3gpp	1575554341883..3gpp	1575554427449..3gpp	1575554563117..3gpp
1575547677633..aac	1575547791689..aac	1575547954712..aac	1575548136243..aac	1575548215264..aac	1575548356049..aac	1575548464006..aac	1575548508116..aac	1575548756848..aac	1575548940399..aac	1575549033174..aac	1575549106429..aac
1575534222469..aac	1575534439910..aac	1575534597337..aac	1575534664630..aac	1575534769423..aac	1575534898702..aac	1575535067497..aac	1575535126859..aac	1575535359439..aac	1575535470718..aac	1575535519162..aac	1575535603991..aac
1575553906363..aac	1575554003671..aac	1575554179997..aac	1575554226276..aac	1575554330900..aac	1575554503321..aac	1575554644878..aac	1575554695578..aac	1575554846716..aac	1575554919398..aac	1575554982266..aac	1575555022805..aac
1575533870613..m4a	1575533986047..m4a	1575534122885..m4a	1575534255955..m4a	1575534324746..m4a	1575534457029..m4a	1575534604107..m4a	1575534689477..m4a	1575534830850..m4a	1575534990930..m4a	1575535088308..m4a	1575535408430..m4a
1575555918669.mp3	1575556053563.mp3	1575556199209.mp3	1575556263966.mp3	1575556357225.mp3	1575556517925.mp3	1575556714375.mp3	1575556781242.mp3	1575556909434.mp3	1575556999217.mp3	1575557119781.mp3	1575557193894.mp3
1575565748093.mp3	1575565865566.mp3	1575565955890.mp3	1575566026319.mp3	1575566140755.mp3	1575566267964.mp3	1575566329440.mp3	1575566388058.mp3	1575566496294.mp3	1575566596177.mp3	1575566780926.mp3	1575566883567.mp3
1575557629157..3gpp	1575557741855..3gpp	1575558047832..3gpp	1575558315441..3gpp	1575558397628..3gpp	1575558608989..3gpp	1575558866214..3gpp	1575559056833..3gpp	1575559201796..3gpp	1575559330149..3gpp	1575559763585..3gpp	1575559841576..3gpp
1575545255640..m4a	1575545392870..m4a	1575545546718..m4a	1575545592850..m4a	1575545716057..m4a	1575545875721..m4a	1575545986713..m4a	1575546090580..m4a	1575546286847..m4a	1575546463681..m4a	1575546579824..m4a	1575546720305..m4a
1575554919506..3gpp	1575555599851..3gpp	1575555781977..3gpp	1575556128863..3gpp	1575556272698..3gpp	1575556554025..3gpp	1575556794022..3gpp	1575556858935..3gpp	1575557061272..3gpp	1575557167522..3gpp	1575557316898..3gpp	1575557381066..3gpp
1575546789135.mp3	1575546854588.mp3	1575546926534.mp3	1575547037196.mp3	1575547090058.mp3	1575547203658.mp3	1575547284930.mp3	1575547343846.mp3	1575547433424.mp3	1575547506028.mp3	1575547565750.mp3	1575547638301.mp3
1575551181884..aac	1575551365554..aac	1575551548742..aac	1575551776341..aac	1575551946692..aac	1575552277236..aac	1575552446337..aac	1575552633499..aac	1575552838938..aac	1575553098153..aac	1575553332651..aac	1575553542061..aac
1575537539070..3gpp	1575537596469..3gpp	1575537739549..3gpp	1575537886958..3gpp	1575537992040..3gpp	1575538252511..3gpp	1575538545572..3gpp	1575538636263..3gpp	1575538856374..3gpp	1575539165419..3gpp	1575539327376..3gpp	1575539375235..3gpp
1575547581534..aac	1575547684472..aac	1575547794703..aac	1575547877761..aac	1575547962037..aac	1575548132585..aac	1575548219118..aac	1575548271259..aac	1575548364276..aac	1575548433520..aac	1575548499716..aac	1575548573757..aac
1575560428541..aac	1575560649125..aac	1575560818218..aac	1575560902431..aac	1575560966148..aac	1575561234493..aac	1575561435806..aac	1575561487477..aac	1575561689147..aac	1575561803351..aac	1575562102607..aac	1575562269163..aac
1575554747450..3gpp	1575554865483..3gpp	1575554968165..3gpp	1575555186304..3gpp	1575555377055..3gpp	1575555583643..3gpp	1575555713205..3gpp	1575555793231..3gpp	1575556094733..3gpp	1575556222326..3gpp	1575556429107..3gpp	1575556651015..3gpp
1575545423648..aac	1575545517871..aac	1575545626955..aac	1575545741316..aac	1575545840726..aac	1575546114209..aac	1575546240629..aac	1575546487315..aac	1575546741492..aac	1575546879853..aac	1575547114288..aac	1575547193451..aac
1575557983357..aac	1575558065962..aac	1575558276617..aac	1575558368764..aac	1575558470563..aac	1575558631010..aac	1575558809841..aac	1575558866359..aac	1575559039512..aac	1575559143196..aac	1575559212669..aac	1575559251819..aac
1575468470371..m4a	1575468600927..m4a	1575468803173..m4a	1575468903818..m4a	1575469057888..m4a	1575469215350..m4a	1575469466404..m4a	1575469499874..m4a	1575469604552..m4a	1575469674070..m4a	1575469765602..m4a	1575469808532..m4a
1575621086479..aac	1575621554570..aac	1575623212291..aac	1575623691305..aac	1575624251575..aac	1575624672102..aac	1575625093675..aac	1575625261199..aac	1575625582047..aac	1575625883300..aac	1575626130136..aac	1575626301109..aac
1575628318837..aac	1575628529388..aac	1575628931629..aac	1575629168307..aac	1575629480416..aac	1575629971203..aac	1575630453295..aac	1575630726653..aac	1575631100594..aac	1575631666567..aac	1575631872496..aac	1575632069875..aac
1575629602782..3gpp	1575629702467..3gpp	1575629796547..3gpp	1575629889153..3gpp	1575629942542..3gpp	1575630077590..3gpp	1575630186575..3gpp	1575630246224..3gpp	1575630319724..3gpp	1575630389783..3gpp	1575630471107..3gpp	1575630510181..3gpp
1575552862674..m4a	1575552909311..m4a	1575553022044..m4a	1575553070772..m4a	1575553267938..m4a	1575553347201..m4a	1575553394872..m4a	1575553460430..m4a	1575553581408..m4a	1575553616490..m4a	1575553712958..m4a	1575553783091..m4a
1575641552656.mp3	1575641628197.mp3	1575641762457.mp3	1575641900325.mp3	1575642052816.mp3	1575642226974.mp3	1575642388434.mp3	1575642477539.mp3	1575642564715.mp3	1575642680921.mp3	1575642781056.mp3	1575642817501.mp3
1575551270671.mp3	1575551307816.mp3	1575551385040.mp3	1575551493098.mp3	1575551536623.mp3	1575551631249.mp3	1575551702720.mp3	1575551759625.mp3	1575551849866.mp3	1575551913049.mp3	1575551993282.mp3	1575552052665.mp3
1575551270671.mp3	1575551307816.mp3	1575551385040.mp3	1575551493098.mp3	1575551536623.mp3	1575551631249.mp3	1575551702720.mp3	1575551759625.mp3	1575551849866.mp3	1575551913049.mp3	1575551993282.mp3	1575552052665.mp3
1575631905392..3gpp	1575632044273..3gpp	1575632186878..3gpp	1575632978847..3gpp	1575633412138..3gpp	1575633699197..3gpp	1575633819849..3gpp	1575633947398..3gpp	1575634079904..3gpp	1575634166991..3gpp	1575634455197..3gpp	1575634528936..3gpp
1575634486616..aac	1575634656641..aac	1575634734078..aac	1575634785200..aac	1575634833737..aac	1575635042202..aac	1575635111334..aac	1575635204644..aac	1575635410835..aac	1575635865145..aac	1575635968337..aac	1575636475901..aac
1575634950789..aac	1575635123971..aac	1575635367331..aac	1575635523965..aac	1575635692891..aac	1575635927882..aac	1575636162685..aac	1575636287124..aac	1575636527608..aac	1575636763986..aac	1575637186557..aac	1575637314522..aac
1575468470371..m4a	1575468600927..m4a	1575468803173..m4a	1575468903818..m4a	1575469057888..m4a	1575469215350..m4a	1575469466404..m4a	1575469499874..m4a	1575469604552..m4a	1575469674070..m4a	1575469765602..m4a	1575469808532..m4a
1575626452675..wav	1575626585433..wav	1575626748792..wav	1575627060964..wav	1575627091235..wav	1575627369328..wav	1575627672965..wav	1575627724830..wav	1575628046393..wav	1575628175981..wav	1575628233009..wav	1575628292309..wav
1575633866220..aac	1575633940760..aac	1575634126007..aac	1575634306113..aac	1575634415994..aac	1575634531211..aac	1575634633697..aac	1575634690363..aac	1575634772521..aac	1575634876777..aac	1575635007460..aac	1575635199058..aac
1575625616354..3gpp	1575625717708..3gpp	1575625905556..3gpp	1575626025857..3gpp	1575626102796..3gpp	1575626372555..3gpp	1575626530947..3gpp	1575626636088..3gpp	1575626744452..3gpp	1575626822229..3gpp	1575626916474..3gpp	1575626965955..3gpp
1575706782981..aac	1575707005655..aac	1575707140535..aac	1575707325288..aac	1575707630902..aac	1575707914307..aac	1575708214315..aac	1575708381154..aac	1575708711889..aac	1575709019675..aac	1575709365034..aac	1575709528988..aac
1575701516100.mp3	1575701732729.mp3	1575702173568.mp3	1575702974423.mp3	1575703542785.mp3	1575704068007.mp3	1575704275236.mp3	1575704516933.mp3	1575704811100.mp3	1575705197765.mp3	1575705566839.mp3	1575705826002.mp3
1575707002079..aac	1575707265665..aac	1575707408108..aac	1575707628848..aac	1575707848724..aac	1575708150563..aac	1575708334216..aac	1575708474434..aac	1575708639688..aac	1575708848871..aac	1575709038811..aac	1575709244895..aac
1575449021204..m4a	1575449187410..m4a	1575449311572..m4a	1575449399892..m4a	1575449463991..m4a	1575449602749..m4a	1575449727126..m4a	1575449807674..m4a	1575449963677..m4a	1575450085546..m4a	1575450237524..m4a	1575450289593..m4a
1575465323580..m4a	1575465550635..m4a	1575465646515..m4a	1575465674617..m4a	1575465737949..m4a	1575465921024..m4a	1575466088877..m4a	1575466135090..m4a	1575466279565..m4a	1575466388287..m4a	1575466456886..m4a	1575466596856..m4a
1575783192236.m4a	1575781287751.m4a	1575781302115.m4a	1575781324422.m4a	1575781339079.m4a	1575781354824.m4a	1575781404340.m4a	1575781423471.m4a	1575781460636.m4a	1575781473837.m4a	1575781499675.m4a	1575781518554.m4a
1575710215365..m4a	1575710412735..m4a	1575710732290..m4a	1575710906668..m4a	1575711059668..m4a	1575711154220..m4a	1575711419607..m4a	1575711560935..m4a	1575711804138..m4a	1575711947829..m4a	1575712060834..m4a	1575712379234..m4a
1575707726794..wav	1575707916530..wav	1575708895788..wav	1575709214593..wav	1575709477938..wav	1575709896743..wav	1575710092140..wav	1575710229071..wav	1575710517944..wav	1575710831797..wav	1575714318074..wav	1575714555786..wav
1575707726794..wav	1575707916530..wav	1575708895788..wav	1575709214593..wav	1575709477938..wav	1575709896743..wav	1575710092140..wav	1575710229071..wav	1575710517944..wav	1575710831797..wav	1575714318074..wav	1575714555786..wav

## Sheet: group_uw9kl72
Gender $(Name)	Age in years $(Name)	Designation $(Name)	Others specify	_index	_parent_table_name	_parent_index
Female	54	Nurse		1	MOV Focus Group Discussion Guides – Health workers	1
Male	15	Others	TESTING	2	MOV Focus Group Discussion Guides – Health workers	2
Female	25	Doctor		3	MOV Focus Group Discussion Guides – Health workers	2
Male	22	Nurse		4	MOV Focus Group Discussion Guides – Health workers	2
Female	14	CHO		5	MOV Focus Group Discussion Guides – Health workers	2
Female	30	Nurse		6	MOV Focus Group Discussion Guides – Health workers	3
Female	30	Nurse		7	MOV Focus Group Discussion Guides – Health workers	3
Female	52	CHO		8	MOV Focus Group Discussion Guides – Health workers	4
Female	52	CHO		9	MOV Focus Group Discussion Guides – Health workers	5
Female	46	CHEW		10	MOV Focus Group Discussion Guides – Health workers	6
Female	35	Nurse		11	MOV Focus Group Discussion Guides – Health workers	7
Female	28	Others	Surveyor	12	MOV Focus Group Discussion Guides – Health workers	8
Female	39	Others	Surveyor	13	MOV Focus Group Discussion Guides – Health workers	8
Female	55	CHEW		14	MOV Focus Group Discussion Guides – Health workers	8
Female	42	CHEW		15	MOV Focus Group Discussion Guides – Health workers	9
Female	28	Others	Surveyor	16	MOV Focus Group Discussion Guides – Health workers	9
Female	39	Others	Surveyor	17	MOV Focus Group Discussion Guides – Health workers	9
Male		Nurse		18	MOV Focus Group Discussion Guides – Health workers	12
Female	68	Nurse		19	MOV Focus Group Discussion Guides – Health workers	14
Male	49	CHEW		20	MOV Focus Group Discussion Guides – Health workers	15
Female		Others	Interviwer	21	MOV Focus Group Discussion Guides – Health workers	15
Female		Others	Interviewer	22	MOV Focus Group Discussion Guides – Health workers	15
Female	47	CHO		23	MOV Focus Group Discussion Guides – Health workers	16
Female	45	CHO		24	MOV Focus Group Discussion Guides – Health workers	17
Male	28	Others	Surveyor	25	MOV Focus Group Discussion Guides – Health workers	17
Female	58	Nurse		26	MOV Focus Group Discussion Guides – Health workers	18
Female	2	Others	Nothing	27	MOV Focus Group Discussion Guides – Health workers	18
Female	42	Others	Midwife	28	MOV Focus Group Discussion Guides – Health workers	19
Female	48	CHEW		29	MOV Focus Group Discussion Guides – Health workers	20
Female	46	CHO		30	MOV Focus Group Discussion Guides – Health workers	22
Female	32	Others	SURVEYOR	31	MOV Focus Group Discussion Guides – Health workers	22
Female	26	Others	SURVEYOR	32	MOV Focus Group Discussion Guides – Health workers	22
Female	58	Nurse		33	MOV Focus Group Discussion Guides – Health workers	23
Female	2	Others	Nothing	34	MOV Focus Group Discussion Guides – Health workers	23
Female	49	Nurse		35	MOV Focus Group Discussion Guides – Health workers	24
Female	42	CHO		36	MOV Focus Group Discussion Guides – Health workers	25
Female	46	CHO		37	MOV Focus Group Discussion Guides – Health workers	28
Female	58	Nurse		38	MOV Focus Group Discussion Guides – Health workers	29
Male	2	CHEW		39	MOV Focus Group Discussion Guides – Health workers	29
Female	55	CHEW		40	MOV Focus Group Discussion Guides – Health workers	31
Female	52	CHEW		41	MOV Focus Group Discussion Guides – Health workers	33
Female	56	Others	Chief Nursing Officer	42	MOV Focus Group Discussion Guides – Health workers	34
Male	33	Others	Surveyor	43	MOV Focus Group Discussion Guides – Health workers	34
Female	27	Others	Surveyor	44	MOV Focus Group Discussion Guides – Health workers	34
Male	59	Nurse		45	MOV Focus Group Discussion Guides – Health workers	35
Male	33	Others	Surveyor	46	MOV Focus Group Discussion Guides – Health workers	35
Female	27	Others	Surveyor	47	MOV Focus Group Discussion Guides – Health workers	35
Female	58	Nurse		48	MOV Focus Group Discussion Guides – Health workers	37
Female	59	CHEW		49	MOV Focus Group Discussion Guides – Health workers	38
Female	30	CHEW		50	MOV Focus Group Discussion Guides – Health workers	39
Female	29	CHEW		51	MOV Focus Group Discussion Guides – Health workers	39
Male	45	CHO		52	MOV Focus Group Discussion Guides – Health workers	40
Female	42	CHO		53	MOV Focus Group Discussion Guides – Health workers	42
Female	0	Others	IDI	54	MOV Focus Group Discussion Guides – Health workers	42
Female	58	CHO		55	MOV Focus Group Discussion Guides – Health workers	43
Female	42	JCHEW		56	MOV Focus Group Discussion Guides – Health workers	45
Male		Others	SURVEYOR	57	MOV Focus Group Discussion Guides – Health workers	45
Female		Others	SURVEYOR	58	MOV Focus Group Discussion Guides – Health workers	45
Female	50	CHO		59	MOV Focus Group Discussion Guides – Health workers	46
Female	48	Others	Officer in Charge	60	MOV Focus Group Discussion Guides – Health workers	47
Male	41	CHO		61	MOV Focus Group Discussion Guides – Health workers	49
Female				62	MOV Focus Group Discussion Guides – Health workers	49
Female	39	Nurse		63	MOV Focus Group Discussion Guides – Health workers	50
Female	31	Nurse		64	MOV Focus Group Discussion Guides – Health workers	52
Male	35	CHO		65	MOV Focus Group Discussion Guides – Health workers	53
Male	35	CHO		66	MOV Focus Group Discussion Guides – Health workers	54
Male	54	Doctor		67	MOV Focus Group Discussion Guides – Health workers	56
Female	40	CHEW		68	MOV Focus Group Discussion Guides – Health workers	57
Female	48	Others	Officer in Charge	69	MOV Focus Group Discussion Guides – Health workers	58
Female	22	JCHEW		70	MOV Focus Group Discussion Guides – Health workers	59
Female	31	Others	Interviewer	71	MOV Focus Group Discussion Guides – Health workers	59
Female	38	CHEW		72	MOV Focus Group Discussion Guides – Health workers	61
Female	42	CHO		73	MOV Focus Group Discussion Guides – Health workers	63
Female	34	CHEW		74	MOV Focus Group Discussion Guides – Health workers	63
Female	27	JCHEW		75	MOV Focus Group Discussion Guides – Health workers	63
Female	34	JCHEW		76	MOV Focus Group Discussion Guides – Health workers	63
Female	44	CHEW		77	MOV Focus Group Discussion Guides – Health workers	63
Female	23	JCHEW		78	MOV Focus Group Discussion Guides – Health workers	63
Female	23	CHEW		79	MOV Focus Group Discussion Guides – Health workers	63
Female	53	Others	Health Assistant	80	MOV Focus Group Discussion Guides – Health workers	63
Female		Nurse		81	MOV Focus Group Discussion Guides – Health workers	64
Female		Nurse		82	MOV Focus Group Discussion Guides – Health workers	64
Female		Nurse		83	MOV Focus Group Discussion Guides – Health workers	64
Female		Nurse		84	MOV Focus Group Discussion Guides – Health workers	64
Female		Nurse		85	MOV Focus Group Discussion Guides – Health workers	64
Female		Nurse		86	MOV Focus Group Discussion Guides – Health workers	64
Female		Nurse		87	MOV Focus Group Discussion Guides – Health workers	64
Male		Others	Research Assistant	88	MOV Focus Group Discussion Guides – Health workers	64
Male		Others	Research Assistant	89	MOV Focus Group Discussion Guides – Health workers	64
Male		Others	Research assistant	90	MOV Focus Group Discussion Guides – Health workers	64
Female	25	Others	Interviewer1	91	MOV Focus Group Discussion Guides – Health workers	65
Male	34	Others	Interviewer2	92	MOV Focus Group Discussion Guides – Health workers	65
Female	56	Others	OIC ( key informant for indepth interview)	93	MOV Focus Group Discussion Guides – Health workers	65
Female	25	Others	Interviewer1	94	MOV Focus Group Discussion Guides – Health workers	66
Male	34	Others	Interviewer2	95	MOV Focus Group Discussion Guides – Health workers	66
Female	40	Others	OIC Immunization	96	MOV Focus Group Discussion Guides – Health workers	66
Female	41	JCHEW		97	MOV Focus Group Discussion Guides – Health workers	67
Female	28	Others	SCHEW	98	MOV Focus Group Discussion Guides – Health workers	67
Female	39	Others	SCHEW	99	MOV Focus Group Discussion Guides – Health workers	67
Female	26	JCHEW		100	MOV Focus Group Discussion Guides – Health workers	67
Female	34	JCHEW		101	MOV Focus Group Discussion Guides – Health workers	67
Female	24	Others	SCHEW	102	MOV Focus Group Discussion Guides – Health workers	67
Female	46	Nurse		103	MOV Focus Group Discussion Guides – Health workers	68
Female	52	Nurse		104	MOV Focus Group Discussion Guides – Health workers	68
Male	43	Doctor		105	MOV Focus Group Discussion Guides – Health workers	68
Female	51	Nurse		106	MOV Focus Group Discussion Guides – Health workers	68
Male	45	Nurse		107	MOV Focus Group Discussion Guides – Health workers	68
Female	33	Nurse		108	MOV Focus Group Discussion Guides – Health workers	68
Female	54	Others	Dental technician	109	MOV Focus Group Discussion Guides – Health workers	69
Female	43	Others	Medical Recorder	110	MOV Focus Group Discussion Guides – Health workers	69
Female	29	CHEW		111	MOV Focus Group Discussion Guides – Health workers	69
Female	26	CHEW		112	MOV Focus Group Discussion Guides – Health workers	69
Female	48	CHEW		113	MOV Focus Group Discussion Guides – Health workers	69
Female	38	CHEW		114	MOV Focus Group Discussion Guides – Health workers	69
Female	45	Others	Health Assistance	115	MOV Focus Group Discussion Guides – Health workers	69
Male	34	Others	Drug Handler	116	MOV Focus Group Discussion Guides – Health workers	69
Female	29	Others	Interviewer	117	MOV Focus Group Discussion Guides – Health workers	69
Female	32	Others	Note taker	118	MOV Focus Group Discussion Guides – Health workers	69
Female	54	Others	Dental technician	119	MOV Focus Group Discussion Guides – Health workers	70
Female	43	Others	Medical Recorder	120	MOV Focus Group Discussion Guides – Health workers	70
Female	29	CHEW		121	MOV Focus Group Discussion Guides – Health workers	70
Female	26	CHEW		122	MOV Focus Group Discussion Guides – Health workers	70
Female	48	CHEW		123	MOV Focus Group Discussion Guides – Health workers	70
Female	38	CHEW		124	MOV Focus Group Discussion Guides – Health workers	70
Female	45	Others	Health Assistance	125	MOV Focus Group Discussion Guides – Health workers	70
Male	34	Others	Drug Handler	126	MOV Focus Group Discussion Guides – Health workers	70
Female	29	Others	Interviewer	127	MOV Focus Group Discussion Guides – Health workers	70
Female	32	Others	Note taker	128	MOV Focus Group Discussion Guides – Health workers	70
