# Supplementary material for: Missed opportunities for vaccination among children aged 0–23 months visiting health facilities in a southwest State of Nigeria, December 2019
Source: PLoS One. 2021 Aug 27;16(8):e0252798. doi: 10.1371/journal.pone.0252798 (PMC8396738; doi:10.1371/journal.pone.0252798)
Supplement: S1 File — (ZIP) [file pone.0252798.s001.zip › Caregivers_-_latest_version_-_labels_-_2021-02-02-13-00-28.xlsx]

## Sheet: MOV Focus Group Discussion G...
Introduction: Good afternoon! My name is [Name] and I will be facilitating the discussion this afternoon. This is [Name2] and he/she will be taking notes and helping me. Thank you so much for taking the time to be here today. We will be discussing childhood vaccinations and we are interested in finding out from you what you know about vaccination of children in this community. This information wi…	1. What are some health problems that affect children in this community?	2. How are your children protected from being affected by these health problems/diseases? a. Probe: If vaccination is not mentioned, ask: What about vaccination?	3. How does the community feel about childhood vaccination?	4. What can you tell us about the childhood vaccination services in this community? a. Probe for levels of satisfaction with the vaccination services they receive from public and/or private clinics/hospitals, ask: What is good and what is not so good about the vaccination services? b. Probe for reasons for their satisfaction or dissatisfaction, ask: Why?	5. In your opinion, what are some of the ways these vaccination services can be improved?	6. In [Country], as you may be familiar with, the national programme sets a vaccine schedule. How would you describe compliance with vaccination schedules in this community?	7. Many children do NOT receive all their recommended vaccines on time. What are some of the reasons children do NOT receive all their vaccines at the right time?	8. What will be your suggestion for helping children to receive all their recommended vaccines according to the schedule?	9. In some cases, children who visit health facilities, for different reasons, still do not get all the needed vaccines. In your opinion, what are some reasons some health workers may not be willing or able to give children all their recommended vaccines on time, when they visit the clinic/hospital?	10. Some children receive some, but not all the vaccines they need. In your opinion, what are some of the reasons mothers/caregivers may not be willing or able to ensure that their children receive all their recommended vaccines on time when they visit the clinic/ hospital?	11. What are the ways you can recommend for ensuring that children receive all their recommended vaccines on time whenever they have the opportunity of visiting a clinic/ hospital for any reasons? (They may be visiting for immunization, nutrition, treatment of other ailments, or accompanying an adult to the clinic/hospital)? Closing	12. Are there any additional suggestions/ideas you would like to share at this time? Anything else to add?	13. Remember to close on a positive message about vaccines and reducing MOV!
1574861138980.mp3	1574861207516.mp3	1574861227622.mp3	1574861245305.mp3	1574861263410.mp3	1574861285100.mp3	1574861299401.mp3	1574861311982.mp3	1574861356113.mp3	1574861383292.mp3	1574861398311.mp3	1574861413553.mp3	1574861442350.mp3	1574861458180.mp3
1575707655287..aac	1575707832641..aac	1575708084407..aac	1575708397295..aac	1575708908456..aac	1575709269855..aac	1575709569313..aac	1575709781608..aac	1575710139282..aac	1575710755458..aac	1575710897540..aac	1575711086981..aac	1575711271538..aac	1575711333680..aac
1575709947944..aac	1575710290497..aac	1575710672101..aac	1575710806370..aac	1575711007451..aac	1575711156139..aac	1575711396864..aac	1575711554349..aac	1575711758759..aac	1575712016439..aac	1575712244668..aac	1575713094634..aac	1575713264650..aac	1575713283863..aac
1575711493819..wav	1575711612043..wav	1575711726010..wav	1575711850414..wav	1575712199349..wav	1575712429404..wav	1575712608664..wav	1575712868821..wav	1575713055912..wav	1575713272774..wav	1575713402016..wav	1575713716793..wav	1575713795255..wav	1575713838628..wav
1575710490699..aac	1575710760924..aac	1575711371776..aac	1575712260173..aac	1575712578479..aac	1575713042899..aac	1575713459329..aac	1575713865660..aac	1575714156848..aac	1575714354470..aac	1575714624984..aac	1575714836030..aac	1575714894793..aac	1575714921344..aac
1575780650539.m4a	1575780724316.m4a	1575780745049.m4a	1575780784623.m4a	1575780801969.m4a	1575780824814.m4a	1575780850007.m4a	1575780886307.m4a	1575780910722.m4a	1575780934085.m4a	1575780959552.m4a	1575780991316.m4a	1575781041068.m4a	1575781069435.m4a
1575713251136..m4a	1575713337287..m4a	1575713540531..m4a	1575713763179..m4a	1575714085069..m4a	1575714257861..m4a	1575714421805..m4a	1575714597648..m4a	1575714866207..m4a	1575715122631..m4a	1575715345602..m4a	1575715555695..m4a	1575715805148..m4a	1575715865912..m4a

## Sheet: group_wg7ye31
Gender $(Name)	Age in years $(Name)	Occupation $(Name)	Others Specify	_index	_parent_table_name	_parent_index
Female	33	Teacher		1	MOV Focus Group Discussion Guide – for Mothers/Caregivers	2
Female	29	Teacher		2	MOV Focus Group Discussion Guide – for Mothers/Caregivers	2
Female	32	Self-employed		3	MOV Focus Group Discussion Guide – for Mothers/Caregivers	2
Female	32	Self-employed		4	MOV Focus Group Discussion Guide – for Mothers/Caregivers	2
Female	25	Self-employed		5	MOV Focus Group Discussion Guide – for Mothers/Caregivers	2
Female	31	Housewife (work is housekeeping)		6	MOV Focus Group Discussion Guide – for Mothers/Caregivers	2
Female	29	Self-employed		7	MOV Focus Group Discussion Guide – for Mothers/Caregivers	2
Female	27	Self-employed		8	MOV Focus Group Discussion Guide – for Mothers/Caregivers	2
Female	28	Housewife (work is housekeeping)		9	MOV Focus Group Discussion Guide – for Mothers/Caregivers	3
Female	29	Self-employed		10	MOV Focus Group Discussion Guide – for Mothers/Caregivers	3
Female	29	Self-employed		11	MOV Focus Group Discussion Guide – for Mothers/Caregivers	3
Female	39	Self-employed		12	MOV Focus Group Discussion Guide – for Mothers/Caregivers	3
Female	28	Self-employed		13	MOV Focus Group Discussion Guide – for Mothers/Caregivers	3
Female	29	Self-employed		14	MOV Focus Group Discussion Guide – for Mothers/Caregivers	3
Female	38	Self-employed		15	MOV Focus Group Discussion Guide – for Mothers/Caregivers	3
Male	0	Other	Research Assistant	16	MOV Focus Group Discussion Guide – for Mothers/Caregivers	3
Male	0	Other	Research Assistant	17	MOV Focus Group Discussion Guide – for Mothers/Caregivers	3
Female	24	Self-employed		18	MOV Focus Group Discussion Guide – for Mothers/Caregivers	4
Female	34	Self-employed		19	MOV Focus Group Discussion Guide – for Mothers/Caregivers	4
Female	30	Self-employed		20	MOV Focus Group Discussion Guide – for Mothers/Caregivers	4
Female	25	Self-employed		21	MOV Focus Group Discussion Guide – for Mothers/Caregivers	4
Female	25	Self-employed		22	MOV Focus Group Discussion Guide – for Mothers/Caregivers	4
Female	39	Self-employed		23	MOV Focus Group Discussion Guide – for Mothers/Caregivers	4
Female	34	Self-employed		24	MOV Focus Group Discussion Guide – for Mothers/Caregivers	4
Female	31	Self-employed		25	MOV Focus Group Discussion Guide – for Mothers/Caregivers	4
Female	29	Other	Interviewer	26	MOV Focus Group Discussion Guide – for Mothers/Caregivers	4
Female	32	Other	Note taker	27	MOV Focus Group Discussion Guide – for Mothers/Caregivers	4
Female	0	Self-employed		28	MOV Focus Group Discussion Guide – for Mothers/Caregivers	5
Female	32	Self-employed		29	MOV Focus Group Discussion Guide – for Mothers/Caregivers	5
Female	31	Employee or laborer		30	MOV Focus Group Discussion Guide – for Mothers/Caregivers	5
Female	29	Self-employed		31	MOV Focus Group Discussion Guide – for Mothers/Caregivers	5
Female	27	Self-employed		32	MOV Focus Group Discussion Guide – for Mothers/Caregivers	5
Female	36	Employee or laborer		33	MOV Focus Group Discussion Guide – for Mothers/Caregivers	5
Female	25	Employee or laborer		34	MOV Focus Group Discussion Guide – for Mothers/Caregivers	5
Male	31	Employee or laborer		35	MOV Focus Group Discussion Guide – for Mothers/Caregivers	5
Female	28	Self-employed		36	MOV Focus Group Discussion Guide – for Mothers/Caregivers	6
Female	28	Self-employed		37	MOV Focus Group Discussion Guide – for Mothers/Caregivers	6
Female	25	Farming		38	MOV Focus Group Discussion Guide – for Mothers/Caregivers	6
Female	35	Self-employed		39	MOV Focus Group Discussion Guide – for Mothers/Caregivers	6
Female	25	Teacher		40	MOV Focus Group Discussion Guide – for Mothers/Caregivers	6
Female	28	Self-employed		41	MOV Focus Group Discussion Guide – for Mothers/Caregivers	6
Female	28	Self-employed		42	MOV Focus Group Discussion Guide – for Mothers/Caregivers	6
Female	26	Self-employed		43	MOV Focus Group Discussion Guide – for Mothers/Caregivers	6
Female	25	Self-employed		44	MOV Focus Group Discussion Guide – for Mothers/Caregivers	6
Female	32	Student		45	MOV Focus Group Discussion Guide – for Mothers/Caregivers	7
Female	33	Self-employed		46	MOV Focus Group Discussion Guide – for Mothers/Caregivers	7
Female	30	Other	Missionary	47	MOV Focus Group Discussion Guide – for Mothers/Caregivers	7
Female	21	Student		48	MOV Focus Group Discussion Guide – for Mothers/Caregivers	7
Female	25	Student		49	MOV Focus Group Discussion Guide – for Mothers/Caregivers	7
