# Supplementary material for: Missed opportunities for vaccination among children aged 0–23 months visiting health facilities in a southwest State of Nigeria, December 2019
Source: PLoS One. 2021 Aug 27;16(8):e0252798. doi: 10.1371/journal.pone.0252798 (PMC8396738; doi:10.1371/journal.pone.0252798)
Supplement: S1 File — (ZIP) [file pone.0252798.s001.zip › Ondo_State_Caregiver_Exit_Interview_-_all_versions_-_labels_-_2021-02-02-13-06-18.xlsx]

## Sheet: Ondo State_Caregiver Exit In...
type_of_health_facility	other_type_of_health_facility	classification_health_facility	other_classification_health_facility	consent	child_age_less_than_24months	child_age_group	care_giver_consent	data_on_child	date_of_known	age_years	age_months	age_weeks	age_days	age_years_month	sex_child	reasons_child_hf	reasons_child_hf_other	data_on_child_caregiver	sex_caregiver	caregiver_relationship_to_child	other.caregiver.relationship	caregiver_can_read_write	caregiver_level_formal_education	caregiver_level_formal_education_other	what_caregiver_do_for_living	other_what_caregiver_do_living	means_of_transportation_to_this_facility	means_of_transportation_to_this_facility/walk	means_of_transportation_to_this_facility/bicycle	means_of_transportation_to_this_facility/motorcycle	means_of_transportation_to_this_facility/car	means_of_transportation_to_this_facility/bus	means_of_transportation_to_this_facility/other	other_transportation_used	distance_to_health_facility	distance_to_health_facility_longer	heard_messages_on_vaccination	heard_seen_messages_on_vaccination_last_month	heard_seen_messages_on_vaccination_last_month/radio	heard_seen_messages_on_vaccination_last_month/Television	heard_seen_messages_on_vaccination_last_month/newspaper	heard_seen_messages_on_vaccination_last_month/health_facility	heard_seen_messages_on_vaccination_last_month/telephone_message	heard_seen_messages_on_vaccination_last_month/facebook_internet	heard_seen_messages_on_vaccination_last_month/children's_school	heard_seen_messages_on_vaccination_last_month/place_worship	heard_seen_messages_on_vaccination_last_month/during_home_visit_by_health_workers/health_outreaches	heard_seen_messages_on_vaccination_last_month/community_meetings	heard_seen_messages_on_vaccination_last_month/friend_family_member
Secondary/General hospital		PUBLIC_GOVERNMENT_SERVICE			yes	0-11m	yes		yes						male	for_vaccination			female	mother		yes	Completed primary		self_employed		motorcycle	0	0	1	0	0	0		15_30_mins		yes	radio	1	0	0	0	0	0	0	0	0	0	0
Primary health care center		PUBLIC_GOVERNMENT_SERVICE			yes	12-23m	yes		yes						female	for_vaccination			female	mother		yes	Completed secondary school		self_employed		motorcycle	0	0	1	0	0	0		0_15_mins		yes	radio during_home_visit_by_health_workers/health_outreaches	1	0	0	0	0	0	0	0	1	0	0
Primary health care center		PUBLIC_GOVERNMENT_SERVICE			yes	0-11m	yes		yes						male	for_vaccination			female	mother		yes	More than secondary		self_employed		walk	1	0	0	0	0	0		0_15_mins		yes	radio friend_family_member	1	0	0	0	0	0	0	0	0	0	1
Primary health care center		PUBLIC_GOVERNMENT_SERVICE			yes	0-11m	yes		yes						male	for_vaccination			female	mother		yes	Completed secondary school		housewife		motorcycle	0	0	1	0	0	0		15_30_mins		yes	during_home_visit_by_health_workers/health_outreaches Television radio health_facility	1	1	0	1	0	0	0	0	1	0	0
Primary health care center		PUBLIC_GOVERNMENT_SERVICE			yes	0-11m	yes		yes						male	for_vaccination			female	mother		no	no_formal_education		self_employed		walk	1	0	0	0	0	0		30_45_mins		yes	during_home_visit_by_health_workers/health_outreaches health_facility radio	1	0	0	1	0	0	0	0	1	0	0
Primary health care center		PUBLIC_GOVERNMENT_SERVICE			yes	0-11m	yes		yes						female	for_vaccination			female	mother		yes	Completed secondary school		self_employed		motorcycle walk	1	0	1	0	0	0		15_30_mins		yes	during_home_visit_by_health_workers/health_outreaches health_facility	0	0	0	1	0	0	0	0	1	0	0
Primary health care center		PUBLIC_GOVERNMENT_SERVICE			yes	0-11m	yes		yes						female	for_vaccination			female	mother		yes	Completed secondary school		housewife		car	0	0	0	1	0	0		45_60_mins		yes	Television during_home_visit_by_health_workers/health_outreaches	0	1	0	0	0	0	0	0	1	0	0
Primary health care center		PUBLIC_GOVERNMENT_SERVICE			yes	0-11m	yes		yes						male	for_vaccination			female	mother		yes	Completed secondary school		self_employed		walk	1	0	0	0	0	0		0_15_mins		yes	radio during_home_visit_by_health_workers/health_outreaches	1	0	0	0	0	0	0	0	1	0	0
Primary health care center		PUBLIC_GOVERNMENT_SERVICE			yes	0-11m	yes		yes						female	for_vaccination			female	mother		no	Completed secondary school		self_employed		walk	1	0	0	0	0	0		30_45_mins		yes	health_facility	0	0	0	1	0	0	0	0	0	0	0
Primary health care center		PUBLIC_GOVERNMENT_SERVICE			yes	0-11m	yes		yes						female	for_vaccination			female	mother		yes	Completed secondary school		self_employed		motorcycle	0	0	1	0	0	0		0_15_mins		yes	radio friend_family_member	1	0	0	0	0	0	0	0	0	0	1
Primary health care center		PUBLIC_GOVERNMENT_SERVICE			yes	0-11m	yes		yes						female	for_vaccination			female	mother		yes	Completed secondary school		employee_laborer		walk	1	0	0	0	0	0		45_60_mins		yes	radio	1	0	0	0	0	0	0	0	0	0	0
Primary health care center		PUBLIC_GOVERNMENT_SERVICE			yes	0-11m	yes		yes						female	for_vaccination			female	mother		yes	More than secondary		teacher		motorcycle	0	0	1	0	0	0		0_15_mins		yes	during_home_visit_by_health_workers/health_outreaches Television	0	1	0	0	0	0	0	0	1	0	0
Primary health care center		PUBLIC_GOVERNMENT_SERVICE			yes	0-11m	yes		yes						male	for_vaccination			female	mother		yes	Completed secondary school		self_employed		walk motorcycle	1	0	1	0	0	0		15_30_mins		yes	during_home_visit_by_health_workers/health_outreaches Television	0	1	0	0	0	0	0	0	1	0	0
Primary health care center		PUBLIC_GOVERNMENT_SERVICE			yes	0-11m	yes		yes						female	for_vaccination			female	mother		yes	Completed secondary school		self_employed		motorcycle	0	0	1	0	0	0		45_60_mins		yes	during_home_visit_by_health_workers/health_outreaches	0	0	0	0	0	0	0	0	1	0	0
Primary health care center		PUBLIC_GOVERNMENT_SERVICE			yes	0-11m	yes		yes						female	for_vaccination			female	mother		yes	Completed secondary school		self_employed		motorcycle	0	0	1	0	0	0		15_30_mins		yes	radio friend_family_member	1	0	0	0	0	0	0	0	0	0	1
Primary health care center		PUBLIC_GOVERNMENT_SERVICE			yes	0-11m	yes		yes						male	for_vaccination			female	mother		yes	Completed secondary school		self_employed		motorcycle	0	0	1	0	0	0		0_15_mins		yes	Television friend_family_member	0	1	0	0	0	0	0	0	0	0	1
Primary health care center		PUBLIC_GOVERNMENT_SERVICE			yes	12-23m	yes		yes						female	for_vaccination			female	mother		yes	Completed secondary school		self_employed		walk	1	0	0	0	0	0		0_15_mins		yes	health_facility	0	0	0	1	0	0	0	0	0	0	0
Primary health care center		PUBLIC_GOVERNMENT_SERVICE			yes	0-11m	yes		yes						male	for_vaccination			female	mother		yes	Completed secondary school		housewife		walk	1	0	0	0	0	0		60_120_mins		no
Primary health care center		PUBLIC_GOVERNMENT_SERVICE			yes	0-11m	yes		yes						female	for_vaccination			male	mother		yes	Completed secondary school		self_employed		walk	1	0	0	0	0	0		0_15_mins		yes	health_facility	0	0	0	1	0	0	0	0	0	0	0
Primary health care center		PUBLIC_GOVERNMENT_SERVICE			yes	0-11m	yes		yes						female	for_vaccination			female	mother		yes	More than secondary		self_employed		walk	1	0	0	0	0	0		0_15_mins		yes	health_facility Television radio	1	1	0	1	0	0	0	0	0	0	0
Primary health care center		PUBLIC_GOVERNMENT_SERVICE			yes	0-11m	yes		yes						female	for_vaccination			female	mother		yes	Completed secondary school		self_employed		walk	1	0	0	0	0	0		0_15_mins		yes	health_facility Television radio	1	1	0	1	0	0	0	0	0	0	0
Primary health care center		PUBLIC_GOVERNMENT_SERVICE			yes	0-11m	yes		yes						male	for_vaccination			female	mother		yes	Completed secondary school		self_employed		walk	1	0	0	0	0	0		0_15_mins		yes	health_facility	0	0	0	1	0	0	0	0	0	0	0
Secondary/General hospital		PUBLIC_GOVERNMENT_SERVICE			yes	0-11m	yes		yes						female	for_vaccination			female	mother		yes	More than secondary		boss_employer		car motorcycle	0	0	1	1	0	0		45_60_mins		no
Primary health care center		PUBLIC_GOVERNMENT_SERVICE			yes	0-11m	yes		yes						male	for_vaccination			female	mother		yes	More than secondary		housewife		car	0	0	0	1	0	0		0_15_mins		no
Secondary/General hospital		PUBLIC_GOVERNMENT_SERVICE			yes	0-11m	yes		yes						female	for_vaccination			female	mother		yes	More than secondary		teacher		motorcycle	0	0	1	0	0	0		15_30_mins		yes	health_facility	0	0	0	1	0	0	0	0	0	0	0
Primary health care center		PUBLIC_GOVERNMENT_SERVICE			yes	0-11m	yes		yes						male	for_vaccination			female	mother		yes	Completed primary		self_employed		walk	1	0	0	0	0	0		0_15_mins		yes	radio health_facility	1	0	0	1	0	0	0	0	0	0	0
Secondary/General hospital		PUBLIC_GOVERNMENT_SERVICE			yes	0-11m	yes		yes						male	for_vaccination			female	mother		yes	More than secondary		self_employed		car	0	0	0	1	0	0		15_30_mins		no
Primary health care center		PUBLIC_GOVERNMENT_SERVICE			yes	0-11m	yes		yes						male	for_vaccination			female	mother		yes	Completed secondary school		self_employed		motorcycle	0	0	1	0	0	0		0_15_mins		yes	Television health_facility friend_family_member	0	1	0	1	0	0	0	0	0	0	1
Primary health care center		PUBLIC_GOVERNMENT_SERVICE			yes	0-11m	yes		yes						male	for_vaccination			female	mother		yes	More than secondary		student		motorcycle	0	0	1	0	0	0		0_15_mins		yes	telephone_message Television radio	1	1	0	0	1	0	0	0	0	0	0
Primary health care center		PUBLIC_GOVERNMENT_SERVICE			yes	0-11m	yes		yes						female	for_vaccination			female	mother		yes	Completed primary		student		bicycle	0	1	0	0	0	0		0_15_mins		yes	health_facility	0	0	0	1	0	0	0	0	0	0	0
Primary health care center		PUBLIC_GOVERNMENT_SERVICE			yes	0-11m	yes		yes						female	for_vaccination			female	mother		no	Completed primary		employee_laborer		motorcycle	0	0	1	0	0	0		0_15_mins		yes	health_facility friend_family_member	0	0	0	1	0	0	0	0	0	0	1
Primary health care center		PUBLIC_GOVERNMENT_SERVICE			yes	0-11m	yes		yes						female	for_vaccination			female	mother		yes	Completed secondary school		employee_laborer		motorcycle	0	0	1	0	0	0		15_30_mins		yes	friend_family_member	0	0	0	0	0	0	0	0	0	0	1
Primary health care center		PUBLIC_GOVERNMENT_SERVICE			yes	0-11m	yes		yes						male	for_vaccination			female	mother		yes	Completed secondary school		self_employed		motorcycle	0	0	1	0	0	0		0_15_mins		yes	health_facility	0	0	0	1	0	0	0	0	0	0	0
Primary health care center		PUBLIC_GOVERNMENT_SERVICE			yes	12-23m	yes		yes						female	other	Mother does not know the name		female	mother		yes	More than secondary		housewife		motorcycle	0	0	1	0	0	0		0_15_mins		yes	Television	0	1	0	0	0	0	0	0	0	0	0
Primary health care center		PUBLIC_GOVERNMENT_SERVICE			yes	0-11m	yes		yes						male	for_vaccination			female	mother		yes	Completed secondary school		other	Apprentice	motorcycle	0	0	1	0	0	0		>_120_mins		no
Primary health care center		PUBLIC_GOVERNMENT_SERVICE			yes	0-11m	yes		yes						female	for_vaccination			female	mother		yes	Completed secondary school		self_employed		walk	1	0	0	0	0	0		0_15_mins		no
Primary health care center		PUBLIC_GOVERNMENT_SERVICE			yes	0-11m	yes		yes						female	for_vaccination			female	mother		yes	Completed primary		self_employed		walk	1	0	0	0	0	0		45_60_mins		no
Primary health care center		PUBLIC_GOVERNMENT_SERVICE			yes	0-11m	yes		yes						male	for_vaccination			female	mother		no	Completed primary		self_employed		walk	1	0	0	0	0	0		0_15_mins		no
Primary health care center		PUBLIC_GOVERNMENT_SERVICE			yes	0-11m	yes		yes						female	for_vaccination			female	mother		no	Did not complete primary (less than 6 years)		self_employed		walk	1	0	0	0	0	0		0_15_mins		no
Primary health care center		PUBLIC_GOVERNMENT_SERVICE			yes	12-23m	yes		yes						male	for_vaccination			female	mother		no	Did not complete primary (less than 6 years)		self_employed		car	0	0	0	1	0	0		60_120_mins		no
Primary health care center		PUBLIC_GOVERNMENT_SERVICE			yes	0-11m	yes		yes						female	for_vaccination			female	mother		yes	Completed secondary school		self_employed		motorcycle	0	0	1	0	0	0		0_15_mins		yes	during_home_visit_by_health_workers/health_outreaches	0	0	0	0	0	0	0	0	1	0	0
Primary health care center		PUBLIC_GOVERNMENT_SERVICE			yes	0-11m	yes		yes						male	for_vaccination			female	mother		yes	Completed secondary school		self_employed		bus	0	0	0	0	1	0		15_30_mins		no
Primary health care center		PUBLIC_GOVERNMENT_SERVICE			yes	0-11m	yes		yes						female	other	Family planning		female	mother		yes	Completed primary		other	Apprentice	motorcycle	0	0	1	0	0	0		0_15_mins		no
Primary health care center		PUBLIC_GOVERNMENT_SERVICE			yes	12-23m	yes		yes						male	Child_only_accompanying			male	father		yes	Completed secondary school		self_employed		motorcycle	0	0	1	0	0	0		0_15_mins		yes	Television	0	1	0	0	0	0	0	0	0	0	0
Primary health care center		PUBLIC_GOVERNMENT_SERVICE			yes	0-11m	yes		yes						male	for_vaccination			female	mother		yes	Completed secondary school		student		motorcycle	0	0	1	0	0	0		0_15_mins		yes	health_facility	0	0	0	1	0	0	0	0	0	0	0
Tertiary Health facility		PUBLIC_GOVERNMENT_SERVICE			yes	0-11m	yes		yes						male	for_vaccination			female	mother		yes	Completed secondary school		self_employed		motorcycle	0	0	1	0	0	0		0_15_mins		no
Secondary/General hospital		PRIVATE_FOR_PROFIT			yes		yes		yes						male	healthy_child_visit_or_ growth_development_check_up			female	mother		yes	other	Tertiary	employee_laborer		motorcycle	0	0	1	0	0	0		15_30_mins		yes	health_facility	0	0	0	1	0	0	0	0	0	0	0
Primary health care center		PUBLIC_GOVERNMENT_SERVICE			yes		yes		yes						female	for_vaccination			female	mother		yes	Completed secondary school		self_employed		motorcycle	0	0	1	0	0	0		15_30_mins		yes	radio health_facility friend_family_member	1	0	0	1	0	0	0	0	0	0	1
Primary health care center		PUBLIC_GOVERNMENT_SERVICE			yes		yes		yes						female	for_medical_consultation			female	mother		no	Completed primary		housewife		motorcycle	0	0	1	0	0	0		0_15_mins		no
Primary health care center		PUBLIC_GOVERNMENT_SERVICE			yes		yes		yes						male	for_vaccination			female	mother		yes	Completed secondary school		self_employed		car	0	0	0	1	0	0		15_30_mins		no
Primary health care center		PUBLIC_GOVERNMENT_SERVICE			yes		yes		yes						female	for_vaccination			female	mother		no	no_formal_education		housewife		motorcycle	0	0	1	0	0	0		15_30_mins		no
Primary health care center		PUBLIC_GOVERNMENT_SERVICE			yes		yes		yes						male	for_vaccination			female	mother		yes	More than secondary		teacher		motorcycle	0	0	1	0	0	0		0_15_mins		no
Primary health care center		PUBLIC_GOVERNMENT_SERVICE			yes		yes		yes						female	for_vaccination			female	mother		no	Completed secondary school		self_employed		motorcycle	0	0	1	0	0	0		0_15_mins		no
Primary health care center		PUBLIC_GOVERNMENT_SERVICE			yes		yes		yes						female	for_vaccination			female	mother		yes	Completed primary		self_employed		motorcycle	0	0	1	0	0	0		0_15_mins		no
Primary health care center		PUBLIC_GOVERNMENT_SERVICE			yes		yes		yes						female	for_vaccination			female	mother		yes	Completed secondary school		self_employed		walk	1	0	0	0	0	0		0_15_mins		no
Primary health care center		PUBLIC_GOVERNMENT_SERVICE			yes		yes		yes						female	for_vaccination			female	mother		no	no_formal_education		housewife		motorcycle	0	0	1	0	0	0		0_15_mins		no
Primary health care center		PUBLIC_GOVERNMENT_SERVICE			yes		yes		yes						female	for_vaccination			female	mother		yes	Completed secondary school		housewife		motorcycle	0	0	1	0	0	0		0_15_mins		no
Primary health care center		PUBLIC_GOVERNMENT_SERVICE			yes		yes		yes						female	for_vaccination			female	mother		no	no_formal_education		housewife		motorcycle	0	0	1	0	0	0		0_15_mins		no
Primary health care center		PUBLIC_GOVERNMENT_SERVICE			yes		yes		yes						female	for_vaccination			female	mother		yes	More than secondary		teacher		walk	1	0	0	0	0	0		30_45_mins		yes	health_facility	0	0	0	1	0	0	0	0	0	0	0
Primary health care center		PUBLIC_GOVERNMENT_SERVICE			yes		yes		yes						male	for_vaccination			female	mother		yes	More than secondary		self_employed		motorcycle	0	0	1	0	0	0		15_30_mins		yes	radio health_facility during_home_visit_by_health_workers/health_outreaches	1	0	0	1	0	0	0	0	1	0	0
Primary health care center		PUBLIC_GOVERNMENT_SERVICE			yes		yes		yes						female	for_vaccination			female	mother		yes	Completed secondary school		self_employed		motorcycle	0	0	1	0	0	0		0_15_mins		yes	radio health_facility during_home_visit_by_health_workers/health_outreaches	1	0	0	1	0	0	0	0	1	0	0
Primary health care center		PUBLIC_GOVERNMENT_SERVICE			yes		yes		yes						female	for_vaccination			female	mother		yes	Completed secondary school		teacher		walk	1	0	0	0	0	0		15_30_mins		yes	radio health_facility	1	0	0	1	0	0	0	0	0	0	0
Primary health care center		PUBLIC_GOVERNMENT_SERVICE			yes		yes		yes						female	for_vaccination			female	mother		yes	Completed secondary school		self_employed		walk	1	0	0	0	0	0		0_15_mins		yes	radio health_facility	1	0	0	1	0	0	0	0	0	0	0
Primary health care center		PUBLIC_GOVERNMENT_SERVICE			yes		yes		yes						female	for_vaccination			female	mother		yes	Completed secondary school		teacher		walk	1	0	0	0	0	0		0_15_mins		yes	radio health_facility	1	0	0	1	0	0	0	0	0	0	0
Primary health care center		PUBLIC_GOVERNMENT_SERVICE			yes		yes		yes						male	for_vaccination			male	mother		yes	Completed secondary school		self_employed		car	0	0	0	1	0	0		15_30_mins		yes	radio health_facility	1	0	0	1	0	0	0	0	0	0	0
Primary health care center		PUBLIC_GOVERNMENT_SERVICE			yes		yes		yes						female	for_vaccination			female	mother		yes	More than secondary		self_employed		walk	1	0	0	0	0	0		0_15_mins		yes	radio health_facility	1	0	0	1	0	0	0	0	0	0	0
Primary health care center		PUBLIC_GOVERNMENT_SERVICE			yes		yes		yes						male	for_vaccination			female	mother		yes	Completed secondary school		self_employed		walk	1	0	0	0	0	0		15_30_mins		yes	radio health_facility	1	0	0	1	0	0	0	0	0	0	0
Primary health care center		PUBLIC_GOVERNMENT_SERVICE			yes		yes		yes						male	for_vaccination			female	mother		yes	Completed secondary school		self_employed		walk	1	0	0	0	0	0		15_30_mins		yes	radio health_facility	1	0	0	1	0	0	0	0	0	0	0
Primary health care center		PUBLIC_GOVERNMENT_SERVICE			yes		yes		yes						female	for_medical_consultation			female	mother		yes	More than secondary		boss_employer		motorcycle	0	0	1	0	0	0		15_30_mins		yes	health_facility radio	1	0	0	1	0	0	0	0	0	0	0
Primary health care center		PUBLIC_GOVERNMENT_SERVICE			yes	0-11m	yes		yes						female	Child_only_accompanying			female	mother		yes	Completed primary		student		walk	1	0	0	0	0	0		15_30_mins		yes	radio	1	0	0	0	0	0	0	0	0	0	0
Primary health care center		PUBLIC_GOVERNMENT_SERVICE			yes	12-23m	yes		yes						male	Child_only_accompanying			female	mother		yes	Completed secondary school		boss_employer		walk	1	0	0	0	0	0		0_15_mins		yes	during_home_visit_by_health_workers/health_outreaches	0	0	0	0	0	0	0	0	1	0	0
Primary health care center		PUBLIC_GOVERNMENT_SERVICE			yes	0-11m	yes		yes						male	Child_only_accompanying			female	mother		yes	Completed primary		other	Apprentice in hairdressing	bicycle	0	1	0	0	0	0		0_15_mins		yes	health_facility radio during_home_visit_by_health_workers/health_outreaches	1	0	0	1	0	0	0	0	1	0	0
Primary health care center		PUBLIC_GOVERNMENT_SERVICE			yes	0-11m	yes		yes						male	for_vaccination			female	mother		yes	Completed secondary school		self_employed		bicycle walk	1	1	0	0	0	0		30_45_mins		yes	health_facility	0	0	0	1	0	0	0	0	0	0	0
Primary health care center		PUBLIC_GOVERNMENT_SERVICE			yes	0-11m	yes		yes						female	for_vaccination			female	mother		yes	More than secondary		self_employed		bicycle	0	1	0	0	0	0		0_15_mins		yes	radio health_facility	1	0	0	1	0	0	0	0	0	0	0
Primary health care center		PUBLIC_GOVERNMENT_SERVICE			yes	0-11m	yes		yes						male	for_vaccination			female	mother		yes	Completed secondary school		self_employed		walk	1	0	0	0	0	0		15_30_mins		yes	radio	1	0	0	0	0	0	0	0	0	0	0
Primary health care center		PUBLIC_GOVERNMENT_SERVICE			yes	0-11m	yes		yes						male	for_vaccination			female	mother		yes	More than secondary		self_employed		walk	1	0	0	0	0	0		15_30_mins		yes	radio health_facility	1	0	0	1	0	0	0	0	0	0	0
Primary health care center		PUBLIC_GOVERNMENT_SERVICE			yes	0-11m	yes		yes						male	for_vaccination			female	mother		yes	More than secondary		self_employed		walk	1	0	0	0	0	0		0_15_mins		no
Primary health care center		PUBLIC_GOVERNMENT_SERVICE			yes	0-11m	yes		yes						female	for_vaccination			female	mother		yes	Completed secondary school		housewife		walk	1	0	0	0	0	0		15_30_mins		yes	health_facility	0	0	0	1	0	0	0	0	0	0	0
Primary health care center		PUBLIC_GOVERNMENT_SERVICE			yes	0-11m	yes		yes						female	healthy_child_visit_or_ growth_development_check_up			female	mother		yes	More than secondary		housewife		bicycle	0	1	0	0	0	0		30_45_mins		yes	radio	1	0	0	0	0	0	0	0	0	0	0
Primary health care center		PUBLIC_GOVERNMENT_SERVICE			yes	0-11m	yes		yes						male	for_vaccination			female	mother		yes	Completed secondary school		self_employed		walk bicycle	1	1	0	0	0	0		0_15_mins		yes	health_facility	0	0	0	1	0	0	0	0	0	0	0
Primary health care center		PUBLIC_GOVERNMENT_SERVICE			yes	11-23m	yes		yes						female	Child_only_accompanying			female	mother		yes	More than secondary		employee_laborer		walk	1	0	0	0	0	0		15_30_mins		yes	radio	1	0	0	0	0	0	0	0	0	0	0
Primary health care center		PUBLIC_GOVERNMENT_SERVICE			yes	11-23m	yes		yes						male	Child_only_accompanying			female	mother		yes	Completed secondary school		employee_laborer		walk	1	0	0	0	0	0		30_45_mins		no
Primary health care center		PUBLIC_GOVERNMENT_SERVICE			yes	0-11m	yes		yes						male	Child_only_accompanying			male	mother		yes	Completed secondary school		self_employed		walk	1	0	0	0	0	0		0_15_mins		yes	friend_family_member	0	0	0	0	0	0	0	0	0	0	1
Primary health care center		PUBLIC_GOVERNMENT_SERVICE			yes	0-11m	yes		yes						male	healthy_child_visit_or_ growth_development_check_up			female	mother		yes	Completed secondary school		boss_employer		bicycle	0	1	0	0	0	0		0_15_mins		yes	health_facility radio	1	0	0	1	0	0	0	0	0	0	0
Primary health care center		PUBLIC_GOVERNMENT_SERVICE			yes	0-11m	yes		yes						female	other	Came to call someone		female	mother		yes	More than secondary		self_employed		walk	1	0	0	0	0	0		0_15_mins		yes	health_facility	0	0	0	1	0	0	0	0	0	0	0
Primary health care center		PRIVATE_NON_PROFIT			yes	0-11m	yes		yes						male	healthy_child_visit_or_ growth_development_check_up			female	mother		yes	Completed secondary school		self_employed		walk	1	0	0	0	0	0		0_15_mins		yes	health_facility	0	0	0	1	0	0	0	0	0	0	0
Primary health care center		PUBLIC_GOVERNMENT_SERVICE			yes	11-23m	yes		yes						male	healthy_child_visit_or_ growth_development_check_up			female	mother		yes	More than secondary		employee_laborer		motorcycle bicycle	0	1	1	0	0	0		15_30_mins		yes	Television radio health_facility	1	1	0	1	0	0	0	0	0	0	0
Primary health care center		PUBLIC_GOVERNMENT_SERVICE			yes	0-11m	yes		yes						female	for_vaccination			female	mother		no	Did not complete primary (less than 6 years)		self_employed		walk	1	0	0	0	0	0		0_15_mins		yes	health_facility	0	0	0	1	0	0	0	0	0	0	0
Primary health care center		PUBLIC_GOVERNMENT_SERVICE			yes	0-11m	yes		yes						female	for_vaccination			female	mother		yes	Completed secondary school		self_employed		motorcycle	0	0	1	0	0	0		0_15_mins		yes	health_facility radio friend_family_member	1	0	0	1	0	0	0	0	0	0	1
Primary health care center		PUBLIC_GOVERNMENT_SERVICE			yes	0-11m	yes		yes						male	for_vaccination			female	mother		no	Did not complete primary (less than 6 years)		self_employed		motorcycle	0	0	1	0	0	0		0_15_mins		no
Primary health care center		PUBLIC_GOVERNMENT_SERVICE			yes	0-11m	yes		yes						female	Child_only_accompanying			female	mother		yes	More than secondary		employee_laborer		car	0	0	0	1	0	0		45_60_mins		yes	health_facility	0	0	0	1	0	0	0	0	0	0	0
Primary health care center		PUBLIC_GOVERNMENT_SERVICE			yes	0-11m	yes		yes						female	for_vaccination			female	mother		yes	Completed secondary school		self_employed		motorcycle	0	0	1	0	0	0		0_15_mins		no
Primary health care center		PUBLIC_GOVERNMENT_SERVICE			yes	0-11m	yes		yes						female	for_vaccination			female	mother		yes	Completed secondary school		self_employed		motorcycle	0	0	1	0	0	0		0_15_mins		no
Primary health care center		PUBLIC_GOVERNMENT_SERVICE			yes	0-11m	yes		yes						female	for_medical_consultation			female	mother		yes	More than secondary		teacher		motorcycle car	0	0	1	1	0	0		30_45_mins		no
Primary health care center		PUBLIC_GOVERNMENT_SERVICE			yes	0-11m	yes		yes						female	for_vaccination			female	mother		yes	Completed secondary school		self_employed		motorcycle	0	0	1	0	0	0		0_15_mins		yes	during_home_visit_by_health_workers/health_outreaches	0	0	0	0	0	0	0	0	1	0	0
Primary health care center		PUBLIC_GOVERNMENT_SERVICE			yes	0-11m	yes		yes						female	for_vaccination			female	mother		no	Did not complete primary (less than 6 years)		self_employed		motorcycle	0	0	1	0	0	0		0_15_mins		yes	during_home_visit_by_health_workers/health_outreaches health_facility friend_family_member	0	0	0	1	0	0	0	0	1	0	1
Primary health care center		PUBLIC_GOVERNMENT_SERVICE			yes	0-11m	yes		yes						male	for_vaccination			female	mother		yes	Completed secondary school		self_employed		motorcycle	0	0	1	0	0	0		15_30_mins		yes	friend_family_member	0	0	0	0	0	0	0	0	0	0	1
Secondary/General hospital		PRIVATE_FOR_PROFIT			yes	11-23m	yes		yes						female	Child_only_accompanying			female	mother		yes	Completed secondary school		housewife		motorcycle car	0	0	1	1	0	0		0_15_mins		yes	Television health_facility friend_family_member	0	1	0	1	0	0	0	0	0	0	1
Primary health care center		PUBLIC_GOVERNMENT_SERVICE			yes	0-11m	yes		yes						female	for_vaccination			female	mother		yes	More than secondary		teacher		walk	1	0	0	0	0	0		15_30_mins		yes	health_facility	0	0	0	1	0	0	0	0	0	0	0
Secondary/General hospital		PRIVATE_FOR_PROFIT			yes	0-11m	yes		yes						female	other	she came for medical visit		female	mother		yes	More than secondary		self_employed		motorcycle car	0	0	1	1	0	0		0_15_mins		yes	health_facility facebook_internet	0	0	0	1	0	1	0	0	0	0	0
Primary health care center		PUBLIC_GOVERNMENT_SERVICE			yes	0-11m	yes		yes						male	for_vaccination			female	mother		yes	Completed primary		self_employed		motorcycle	0	0	1	0	0	0		0_15_mins		no
Primary health care center		PUBLIC_GOVERNMENT_SERVICE			yes	0-11m	yes		yes						male	for_vaccination			female	mother		yes	More than secondary		other	Nurse	motorcycle	0	0	1	0	0	0		0_15_mins		yes	health_facility	0	0	0	1	0	0	0	0	0	0	0
Primary health care center		PUBLIC_GOVERNMENT_SERVICE			yes	0-11m	yes		yes						male	for_vaccination			female	mother		yes	Completed secondary school		self_employed		motorcycle	0	0	1	0	0	0		60_120_mins		yes	friend_family_member	0	0	0	0	0	0	0	0	0	0	1
Primary health care center		PUBLIC_GOVERNMENT_SERVICE			yes	0-11m	yes		yes						male	healthy_child_visit_or_ growth_development_check_up			male	mother		yes	Completed secondary school		other	Auxiliary Nurse	walk	1	0	0	0	0	0		0_15_mins		yes	radio health_facility other	1	0	0	1	0	0	0	0	0	0	0
Primary health care center		PUBLIC_GOVERNMENT_SERVICE			yes	0-11m	yes		yes						male	for_vaccination			female	mother		no	Completed secondary school		self_employed		motorcycle	0	0	1	0	0	0		0_15_mins		yes	health_facility	0	0	0	1	0	0	0	0	0	0	0
Primary health care center		PUBLIC_GOVERNMENT_SERVICE			yes	0-11m	yes		yes						female	for_vaccination			female	mother		yes	Completed secondary school		self_employed		motorcycle	0	0	1	0	0	0		15_30_mins		no
Primary health care center		PUBLIC_GOVERNMENT_SERVICE			yes	0-11m	yes		yes						male	for_vaccination			female	mother		no	Completed primary		self_employed		motorcycle	0	0	1	0	0	0		45_60_mins		no
Primary health care center		PUBLIC_GOVERNMENT_SERVICE			yes	0-11m	yes		yes						male	for_vaccination			female	mother		yes	Completed secondary school		self_employed		motorcycle	0	0	1	0	0	0		15_30_mins		yes	health_facility	0	0	0	1	0	0	0	0	0	0	0
Primary health care center		PUBLIC_GOVERNMENT_SERVICE			yes	12-23m	yes		yes						female	for_vaccination			female	mother		no	Completed secondary school		self_employed		motorcycle	0	0	1	0	0	0		15_30_mins		no
Primary health care center		PUBLIC_GOVERNMENT_SERVICE			yes	0-11m	yes		yes						male	healthy_child_visit_or_ growth_development_check_up			female	mother		yes	Completed secondary school		self_employed		motorcycle	0	0	1	0	0	0		15_30_mins		yes	radio	1	0	0	0	0	0	0	0	0	0	0
Primary health care center		PUBLIC_GOVERNMENT_SERVICE			yes	0-11m	yes		yes						female	for_vaccination			female	mother		yes	Completed primary		self_employed		motorcycle	0	0	1	0	0	0		30_45_mins		yes	health_facility	0	0	0	1	0	0	0	0	0	0	0
Primary health care center		PUBLIC_GOVERNMENT_SERVICE			yes	0-11m	yes		yes						male	for_vaccination			female	mother		yes	Completed secondary school		self_employed		motorcycle	0	0	1	0	0	0		30_45_mins		yes	health_facility	0	0	0	1	0	0	0	0	0	0	0
Primary health care center		PUBLIC_GOVERNMENT_SERVICE			yes	0-11m	yes		yes						male	for_vaccination			female	mother		no	Completed secondary school		self_employed		motorcycle	0	0	1	0	0	0		0_15_mins		no
Primary health care center		PUBLIC_GOVERNMENT_SERVICE			yes	12-23m	yes		yes						female	for_vaccination			female	mother		yes	Completed secondary school		self_employed		motorcycle	0	0	1	0	0	0		15_30_mins		no
Secondary/General hospital		PRIVATE_FOR_PROFIT			yes	12-23m	yes		yes						female	Child_only_accompanying			female	mother		yes	Completed secondary school		self_employed		walk	1	0	0	0	0	0		0_15_mins		yes	radio	1	0	0	0	0	0	0	0	0	0	0
Primary health care center		PUBLIC_GOVERNMENT_SERVICE			yes	12-23m	yes		yes						female	for_medical_consultation			female	mother		yes	Completed secondary school		self_employed		walk	1	0	0	0	0	0		0_15_mins		yes	health_facility radio place_worship	1	0	0	1	0	0	0	1	0	0	0
Primary health care center		PUBLIC_GOVERNMENT_SERVICE			yes	0-11m	yes		yes						male	for_medical_consultation			female	mother		yes	More than secondary		self_employed		walk	1	0	0	0	0	0		0_15_mins		yes	health_facility friend_family_member radio Television newspaper	1	1	1	1	0	0	0	0	0	0	1
Primary health care center		PUBLIC_GOVERNMENT_SERVICE			yes	12-23m	yes		yes						female	healthy_child_visit_or_ growth_development_check_up			female	mother		yes	Completed secondary school		self_employed		walk	1	0	0	0	0	0		45_60_mins		yes	radio friend_family_member health_facility place_worship	1	0	0	1	0	0	0	1	0	0	1
Primary health care center		PUBLIC_GOVERNMENT_SERVICE			yes	12-23m	yes		yes						male	for_medical_consultation			female	mother		yes	Completed secondary school		self_employed		walk	1	0	0	0	0	0		0_15_mins		yes	health_facility Television radio place_worship	1	1	0	1	0	0	0	1	0	0	0
Primary health care center		PUBLIC_GOVERNMENT_SERVICE			yes	0-11m	yes		yes						female	Child_only_accompanying			female	mother		yes	Completed primary		self_employed		motorcycle	0	0	1	0	0	0		0_15_mins		yes	health_facility	0	0	0	1	0	0	0	0	0	0	0
Primary health care center		PUBLIC_GOVERNMENT_SERVICE			yes	0-11m	yes		yes						male	for_medical_consultation			female	mother		no	no_formal_education		farming		walk	1	0	0	0	0	0		45_60_mins		yes	health_facility radio	1	0	0	1	0	0	0	0	0	0	0
Primary health care center		PUBLIC_GOVERNMENT_SERVICE			yes	0-11m	yes		yes						male	for_medical_consultation			female	mother		yes	Completed secondary school		self_employed		walk	1	0	0	0	0	0		15_30_mins		yes	health_facility friend_family_member radio	1	0	0	1	0	0	0	0	0	0	1
Primary health care center		PUBLIC_GOVERNMENT_SERVICE			yes	0-11m	yes		yes						female	for_medical_consultation			female	mother		no	no_formal_education		self_employed		walk	1	0	0	0	0	0		15_30_mins		yes	health_facility community_meetings place_worship	0	0	0	1	0	0	0	1	0	1	0
Primary health care center		PUBLIC_GOVERNMENT_SERVICE			yes	0-11m	yes		yes						female	for_medical_consultation			female	mother		yes	no_formal_education		self_employed		walk	1	0	0	0	0	0		0_15_mins		yes	health_facility	0	0	0	1	0	0	0	0	0	0	0
Primary health care center		PUBLIC_GOVERNMENT_SERVICE			yes	12-23m	yes		yes						male	for_medical_consultation			female	mother		yes	Did not complete primary (less than 6 years)		self_employed		walk	1	0	0	0	0	0		0_15_mins		yes	radio health_facility community_meetings	1	0	0	1	0	0	0	0	0	1	0
Secondary/General hospital		PRIVATE_FOR_PROFIT			yes	12-23m	yes		yes						female	Child_only_accompanying			female	mother		yes	More than secondary		employee_laborer		motorcycle	0	0	1	0	0	0		0_15_mins		yes	Television	0	1	0	0	0	0	0	0	0	0	0
Secondary/General hospital		PRIVATE_FOR_PROFIT			yes	0-11m	yes		yes						male	for_vaccination			female	mother		yes	Completed secondary school		self_employed		motorcycle	0	0	1	0	0	0		0_15_mins		no
Secondary/General hospital		PUBLIC_GOVERNMENT_SERVICE			yes	12-23m	yes		yes						female	healthy_child_visit_or_ growth_development_check_up			female	mother		yes	More than secondary		self_employed		motorcycle	0	0	1	0	0	0		30_45_mins		no
Secondary/General hospital		PRIVATE_FOR_PROFIT			yes	0-11m	yes		yes						male	for_vaccination			female	mother		yes	Completed secondary school		self_employed		motorcycle	0	0	1	0	0	0		15_30_mins		yes	radio	1	0	0	0	0	0	0	0	0	0	0
Secondary/General hospital		PUBLIC_GOVERNMENT_SERVICE			yes	12-23m	yes		yes						male	other	Immunization enquires		female	mother		yes	More than secondary		self_employed		car	0	0	0	1	0	0		30_45_mins		yes	radio	1	0	0	0	0	0	0	0	0	0	0
Secondary/General hospital		PUBLIC_GOVERNMENT_SERVICE			yes	12-23m	yes		yes						female	for_vaccination			female	mother		yes	More than secondary		self_employed		motorcycle	0	0	1	0	0	0		15_30_mins		yes	Television	0	1	0	0	0	0	0	0	0	0	0
Primary health care center		PUBLIC_GOVERNMENT_SERVICE			yes	11-23m	yes		yes						male	for_vaccination			female	mother		yes	More than secondary		student		car	0	0	0	1	0	0		45_60_mins		no
Secondary/General hospital		PUBLIC_GOVERNMENT_SERVICE			yes	0-11m	yes		yes						male	for_medical_consultation			female	mother		yes	More than secondary		self_employed		car	0	0	0	1	0	0		15_30_mins		yes	radio Television	1	1	0	0	0	0	0	0	0	0	0
Primary health care center		PUBLIC_GOVERNMENT_SERVICE			yes	0-11m	yes		yes						female	Child_only_accompanying			female	mother		yes	Completed secondary school		self_employed		walk	1	0	0	0	0	0		0_15_mins		yes	during_home_visit_by_health_workers/health_outreaches radio	1	0	0	0	0	0	0	0	1	0	0
Primary health care center		PUBLIC_GOVERNMENT_SERVICE			yes	0-11m	yes		yes						male	for_vaccination			female	mother		yes	Completed secondary school		self_employed		motorcycle	0	0	1	0	0	0		0_15_mins		yes	community_meetings during_home_visit_by_health_workers/health_outreaches radio	1	0	0	0	0	0	0	0	1	1	0
Secondary/General hospital		PUBLIC_GOVERNMENT_SERVICE			yes	12-23m	yes		yes						male	Child_only_accompanying			female	mother		yes	More than secondary		self_employed		motorcycle	0	0	1	0	0	0		0_15_mins		yes	radio friend_family_member	1	0	0	0	0	0	0	0	0	0	1
Primary health care center		PUBLIC_GOVERNMENT_SERVICE			yes	0-11m	yes		yes						female	for_vaccination			female	mother		yes	More than secondary		self_employed		car	0	0	0	1	0	0		0_15_mins		yes	community_meetings during_home_visit_by_health_workers/health_outreaches health_facility	0	0	0	1	0	0	0	0	1	1	0
Primary health care center		PUBLIC_GOVERNMENT_SERVICE			yes	0-11m	yes		yes						male	for_vaccination			female	mother		yes	Completed primary		self_employed		motorcycle	0	0	1	0	0	0		0_15_mins		no
Secondary/General hospital		PRIVATE_FOR_PROFIT			yes	0-11m	yes		yes						male	for_vaccination			female	mother		yes	Completed secondary school		self_employed		motorcycle	0	0	1	0	0	0		0_15_mins		yes	other	0	0	0	0	0	0	0	0	0	0	0
Secondary/General hospital		PRIVATE_FOR_PROFIT			yes	0-11m	yes		yes						male	for_vaccination			female	mother		yes	Completed secondary school		self_employed		motorcycle	0	0	1	0	0	0		15_30_mins		no
Secondary/General hospital		PUBLIC_GOVERNMENT_SERVICE			yes	0-11m	yes		yes						female	Child_only_accompanying			female	mother		yes	More than secondary		employee_laborer		car	0	0	0	1	0	0		0_15_mins		yes	health_facility	0	0	0	1	0	0	0	0	0	0	0
Primary health care center		PUBLIC_GOVERNMENT_SERVICE			yes	11-23m	yes		yes						female	for_vaccination			female	mother		yes	Completed secondary school		self_employed		motorcycle	0	0	1	0	0	0		0_15_mins		yes	during_home_visit_by_health_workers/health_outreaches	0	0	0	0	0	0	0	0	1	0	0
Secondary/General hospital		PUBLIC_GOVERNMENT_SERVICE			yes	0-11m	yes		yes						female	Child_only_accompanying			female	mother		yes	More than secondary		housewife		motorcycle	0	0	1	0	0	0		0_15_mins		yes	health_facility friend_family_member	0	0	0	1	0	0	0	0	0	0	1
Primary health care center		PUBLIC_GOVERNMENT_SERVICE			yes	0-11m	yes		yes						female	for_vaccination			female	mother		no	Completed primary		self_employed		walk	1	0	0	0	0	0		0_15_mins		yes	radio	1	0	0	0	0	0	0	0	0	0	0
Secondary/General hospital		PRIVATE_FOR_PROFIT			yes	0-11m	yes		yes						female	for_vaccination			female	mother		yes	Completed primary		farming		car	0	0	0	1	0	0		15_30_mins		no
Secondary/General hospital		PRIVATE_FOR_PROFIT			yes	0-11m	yes		yes						female	for_vaccination			female	mother		yes	More than secondary		teacher		motorcycle	0	0	1	0	0	0		0_15_mins		no
Primary health care center		PUBLIC_GOVERNMENT_SERVICE			yes	0-11m	yes		yes						male	for_vaccination			male	mother		no	Completed primary		self_employed		walk	1	0	0	0	0	0		0_15_mins		yes	radio during_home_visit_by_health_workers/health_outreaches Television community_meetings	1	1	0	0	0	0	0	0	1	1	0
Secondary/General hospital		PRIVATE_FOR_PROFIT			yes	0-11m	yes		yes						male	for_vaccination			female	mother		yes	Completed secondary school		self_employed		car	0	0	0	1	0	0		15_30_mins		no
Primary health care center		PUBLIC_GOVERNMENT_SERVICE			yes	0-11m	yes		yes						female	for_vaccination			female	mother		no	Completed secondary school		self_employed		walk	1	0	0	0	0	0		0_15_mins		yes	health_facility	0	0	0	1	0	0	0	0	0	0	0
Secondary/General hospital		PRIVATE_FOR_PROFIT			yes	0-11m	yes		yes						male	Child_only_accompanying			female	mother		yes	Completed secondary school		self_employed		bicycle	0	1	0	0	0	0		0_15_mins		no
Secondary/General hospital		PRIVATE_FOR_PROFIT			yes	0-11m	yes		yes						male	Child_only_accompanying			female	mother		yes	Completed secondary school		housewife		bicycle	0	1	0	0	0	0		15_30_mins		no
Secondary/General hospital		PRIVATE_FOR_PROFIT			yes	0-11m	yes		yes						male	Child_only_accompanying			female	mother		no	no_formal_education		employee_laborer		walk	1	0	0	0	0	0		0_15_mins		no
Primary health care center		PUBLIC_GOVERNMENT_SERVICE			yes	12-23m	yes		yes						female	healthy_child_visit_or_ growth_development_check_up			female	mother		no	Completed primary		self_employed		walk	1	0	0	0	0	0		0_15_mins		no
Primary health care center		PUBLIC_GOVERNMENT_SERVICE			yes	0-11m	yes		yes						male	for_vaccination			female	mother		yes	More than secondary		other	Nurse	motorcycle	0	0	1	0	0	0		0_15_mins		no
Primary health care center		PRIVATE_FOR_PROFIT			yes	0-11m	yes		yes						male	for_vaccination			female	mother		yes	Completed primary		self_employed		walk motorcycle	1	0	1	0	0	0		0_15_mins		no
Primary health care center		PUBLIC_GOVERNMENT_SERVICE			yes	0-11m	yes		yes						female	for_vaccination			female	mother		yes	Completed secondary school		self_employed		motorcycle	0	0	1	0	0	0		0_15_mins		yes	during_home_visit_by_health_workers/health_outreaches radio	1	0	0	0	0	0	0	0	1	0	0
Primary health care center		PUBLIC_GOVERNMENT_SERVICE			yes	0-11m	yes		yes						male	for_vaccination			female	mother		yes	Completed secondary school		self_employed		walk	1	0	0	0	0	0		0_15_mins		yes	radio	1	0	0	0	0	0	0	0	0	0	0
Primary health care center		PUBLIC_GOVERNMENT_SERVICE			yes	0-11m	yes		yes						female	healthy_child_visit_or_ growth_development_check_up			female	mother		yes	Completed secondary school		self_employed		walk	1	0	0	0	0	0		0_15_mins		yes	during_home_visit_by_health_workers/health_outreaches	0	0	0	0	0	0	0	0	1	0	0
Primary health care center		PUBLIC_GOVERNMENT_SERVICE			yes	0-11m	yes		yes						male	for_medical_consultation			female	mother		yes	Completed secondary school		self_employed		walk	1	0	0	0	0	0		0_15_mins		no
Primary health care center		PUBLIC_GOVERNMENT_SERVICE			yes	0-11m	yes		yes						female	for_vaccination			female	mother		yes	More than secondary		self_employed		bicycle	0	1	0	0	0	0		0_15_mins		yes	health_facility	0	0	0	1	0	0	0	0	0	0	0
Primary health care center		PUBLIC_GOVERNMENT_SERVICE			yes	0-11m	yes		yes						male	Child_only_accompanying			female	mother		yes	More than secondary		self_employed		motorcycle	0	0	1	0	0	0		0_15_mins		yes	health_facility	0	0	0	1	0	0	0	0	0	0	0
Primary health care center		PUBLIC_GOVERNMENT_SERVICE			yes	0-11m	yes		yes						female	for_vaccination			female	mother		no	Completed primary		self_employed		motorcycle	0	0	1	0	0	0		0_15_mins		yes	during_home_visit_by_health_workers/health_outreaches	0	0	0	0	0	0	0	0	1	0	0
Primary health care center		PUBLIC_GOVERNMENT_SERVICE			yes	0-11m	yes		yes						female	for_vaccination			female	mother		no	Completed secondary school		self_employed		motorcycle	0	0	1	0	0	0		0_15_mins		yes	during_home_visit_by_health_workers/health_outreaches	0	0	0	0	0	0	0	0	1	0	0
Primary health care center		PUBLIC_GOVERNMENT_SERVICE			yes	0-11m	yes		yes						female	for_vaccination			female	mother		yes	Completed secondary school		self_employed		walk	1	0	0	0	0	0		0_15_mins		yes	radio	1	0	0	0	0	0	0	0	0	0	0
Secondary/General hospital		PUBLIC_GOVERNMENT_SERVICE			yes	0-11m	yes		yes						female	Child_only_accompanying			female	mother		yes	Completed secondary school		self_employed		car motorcycle	0	0	1	1	0	0		15_30_mins		yes	Television radio health_facility	1	1	0	1	0	0	0	0	0	0	0
Secondary/General hospital		PUBLIC_GOVERNMENT_SERVICE			yes	0-11m	yes		yes						female	Child_only_accompanying			female	mother		yes	More than secondary		self_employed		motorcycle car	0	0	1	1	0	0		30_45_mins		yes	radio Television newspaper health_facility telephone_message place_worship	1	1	1	1	1	0	0	1	0	0	0
Primary health care center		PUBLIC_GOVERNMENT_SERVICE			yes	0-11m	yes		yes						female	healthy_child_visit_or_ growth_development_check_up			female	mother		no	Completed primary		farming		walk	1	0	0	0	0	0		15_30_mins		yes	health_facility radio	1	0	0	1	0	0	0	0	0	0	0
Primary health care center		PRIVATE_FOR_PROFIT			yes	0-11m	yes		yes						female	for_vaccination			female	mother		yes	other	ND HOLDER	student		walk	1	0	0	0	0	0		0_15_mins		no
Secondary/General hospital		PUBLIC_GOVERNMENT_SERVICE			yes	0-11m	yes		yes						female	Child_only_accompanying			female	mother		yes	Completed secondary school		self_employed		car	0	0	0	1	0	0		15_30_mins		yes	radio	1	0	0	0	0	0	0	0	0	0	0
Primary health care center		PUBLIC_GOVERNMENT_SERVICE			yes	0-11m	yes		yes						female	healthy_child_visit_or_ growth_development_check_up			female	mother		yes	More than secondary		teacher		walk	1	0	0	0	0	0		0_15_mins		yes	health_facility	0	0	0	1	0	0	0	0	0	0	0
Primary health care center		PUBLIC_GOVERNMENT_SERVICE			yes	0-11m	yes		yes						female	for_vaccination			female	mother		yes	Completed secondary school		self_employed		motorcycle	0	0	1	0	0	0		15_30_mins		yes	children's_school during_home_visit_by_health_workers/health_outreaches	0	0	0	0	0	0	1	0	1	0	0
Primary health care center		PUBLIC_GOVERNMENT_SERVICE			yes	0-11m	yes		yes						female	for_vaccination			female	mother		yes	Completed secondary school		self_employed		walk	1	0	0	0	0	0		15_30_mins		yes	health_facility during_home_visit_by_health_workers/health_outreaches	0	0	0	1	0	0	0	0	1	0	0
Primary health care center		PUBLIC_GOVERNMENT_SERVICE			yes	0-11m	yes		yes						male	for_vaccination			female	mother		yes	Completed secondary school		self_employed		walk	1	0	0	0	0	0		0_15_mins		yes	health_facility during_home_visit_by_health_workers/health_outreaches	0	0	0	1	0	0	0	0	1	0	0
Primary health care center		PUBLIC_GOVERNMENT_SERVICE			yes	0-11m	yes		yes						male	for_vaccination			female	mother		yes	Completed secondary school		self_employed		motorcycle	0	0	1	0	0	0		0_15_mins		yes	during_home_visit_by_health_workers/health_outreaches	0	0	0	0	0	0	0	0	1	0	0
Primary health care center		PUBLIC_GOVERNMENT_SERVICE			yes	0-11m	yes		yes						female	for_vaccination			female	mother		yes	Completed primary		self_employed		motorcycle	0	0	1	0	0	0		0_15_mins		yes	during_home_visit_by_health_workers/health_outreaches	0	0	0	0	0	0	0	0	1	0	0
Secondary/General hospital		PUBLIC_GOVERNMENT_SERVICE			yes	0-11m	yes		yes						female	for_medical_consultation			female	mother		no	no_formal_education		employee_laborer		motorcycle	0	0	1	0	0	0		15_30_mins		yes	Television radio health_facility	1	1	0	1	0	0	0	0	0	0	0
Primary health care center		PUBLIC_GOVERNMENT_SERVICE			yes	0-11m	yes		yes						female	for_vaccination			female	mother		no	Did not complete primary (less than 6 years)		self_employed		motorcycle	0	0	1	0	0	0		60_120_mins		yes	during_home_visit_by_health_workers/health_outreaches	0	0	0	0	0	0	0	0	1	0	0
Primary health care center		PUBLIC_GOVERNMENT_SERVICE			yes	0-11m	yes		yes						male	for_vaccination			female	mother		yes	Completed secondary school		self_employed		motorcycle	0	0	1	0	0	0		0_15_mins		yes	during_home_visit_by_health_workers/health_outreaches health_facility	0	0	0	1	0	0	0	0	1	0	0
Primary health care center		PRIVATE_FOR_PROFIT			yes	0-11m	yes		yes						female	for_vaccination			female	mother		yes	Completed secondary school		self_employed		walk motorcycle	1	0	1	0	0	0		0_15_mins		yes	radio	1	0	0	0	0	0	0	0	0	0	0
Primary health care center		PUBLIC_GOVERNMENT_SERVICE			yes	12-23m	yes		yes						male	for_vaccination			female	mother		no	Completed secondary school		self_employed		motorcycle	0	0	1	0	0	0		0_15_mins		yes	during_home_visit_by_health_workers/health_outreaches	0	0	0	0	0	0	0	0	1	0	0
Primary health care center		PUBLIC_GOVERNMENT_SERVICE			yes	0-11m	yes		yes						male	for_vaccination			female	mother		no	Did not complete primary (less than 6 years)		self_employed		motorcycle	0	0	1	0	0	0		45_60_mins		yes	during_home_visit_by_health_workers/health_outreaches health_facility	0	0	0	1	0	0	0	0	1	0	0
Primary health care center		PUBLIC_GOVERNMENT_SERVICE			yes	0-11m	yes		yes						female	for_vaccination			female	mother		yes	More than secondary		self_employed		walk	1	0	0	0	0	0		0_15_mins		yes	health_facility	0	0	0	1	0	0	0	0	0	0	0
Primary health care center		PUBLIC_GOVERNMENT_SERVICE			yes	12-23m	yes		yes						female	healthy_child_visit_or_ growth_development_check_up			female	mother		no	Completed primary		self_employed		walk	1	0	0	0	0	0		0_15_mins		no
Primary health care center		PUBLIC_GOVERNMENT_SERVICE			yes	12-23m	yes		yes						female	healthy_child_visit_or_ growth_development_check_up			female	mother		yes	Completed secondary school		teacher		walk	1	0	0	0	0	0		0_15_mins		yes	radio health_facility	1	0	0	1	0	0	0	0	0	0	0
Primary health care center		PUBLIC_GOVERNMENT_SERVICE			yes	0-11m	yes		yes						male	for_vaccination			female	mother		yes	More than secondary		self_employed		walk motorcycle	1	0	1	0	0	0		0_15_mins		no
Primary health care center		PUBLIC_GOVERNMENT_SERVICE			yes	12-23m	yes		yes						male	for_vaccination			female	mother		no	Did not complete primary (less than 6 years)		self_employed		walk	1	0	0	0	0	0		45_60_mins		no
Primary health care center		PUBLIC_GOVERNMENT_SERVICE			yes	0-11m	yes		yes						male	for_vaccination			female	mother		no	Completed primary		self_employed		motorcycle	0	0	1	0	0	0		30_45_mins		no
Primary health care center		PRIVATE_FOR_PROFIT			yes	0-11m	yes		yes						female	for_vaccination			female	mother		yes	Completed secondary school		self_employed		walk	1	0	0	0	0	0		0_15_mins		yes	radio health_facility	1	0	0	1	0	0	0	0	0	0	0
Primary health care center		PUBLIC_GOVERNMENT_SERVICE			yes	12-23m	yes		yes						female	for_vaccination			female	mother		yes	More than secondary		other	Apprentice for fashion designing	walk	1	0	0	0	0	0		15_30_mins		yes	radio	1	0	0	0	0	0	0	0	0	0	0
Primary health care center		PUBLIC_GOVERNMENT_SERVICE			yes	12-23m	yes		yes						male	for_vaccination			female	mother		yes	Completed primary		self_employed		walk	1	0	0	0	0	0		0_15_mins		yes	health_facility during_home_visit_by_health_workers/health_outreaches	0	0	0	1	0	0	0	0	1	0	0
Primary health care center		PUBLIC_GOVERNMENT_SERVICE			yes	12-23m	yes		yes						male	healthy_child_visit_or_ growth_development_check_up			female	mother		no	Completed primary		self_employed		walk	1	0	0	0	0	0		0_15_mins		yes	radio during_home_visit_by_health_workers/health_outreaches	1	0	0	0	0	0	0	0	1	0	0
Primary health care center		PUBLIC_GOVERNMENT_SERVICE			yes	0-11m	yes		yes						female	for_vaccination			female	mother		no	no_formal_education		self_employed		motorcycle	0	0	1	0	0	0		0_15_mins		no
Primary health care center		PUBLIC_GOVERNMENT_SERVICE			yes	0-11m	yes		yes						male	for_vaccination			female	mother		yes	More than secondary		teacher		motorcycle	0	0	1	0	0	0		0_15_mins		yes	Television	0	1	0	0	0	0	0	0	0	0	0
Primary health care center		PUBLIC_GOVERNMENT_SERVICE			yes	0-11m	yes		yes						male	for_vaccination			female	mother		yes	Completed secondary school		self_employed		motorcycle	0	0	1	0	0	0		0_15_mins		no
Primary health care center		PUBLIC_GOVERNMENT_SERVICE			yes	0-11m	yes		yes						male	for_vaccination			female	mother		yes	More than secondary		self_employed		motorcycle	0	0	1	0	0	0		0_15_mins		yes	health_facility during_home_visit_by_health_workers/health_outreaches	0	0	0	1	0	0	0	0	1	0	0
Primary health care center		PUBLIC_GOVERNMENT_SERVICE			yes	0-11m	yes		yes						male	for_vaccination			female	mother		yes	Completed secondary school		self_employed		walk	1	0	0	0	0	0		0_15_mins		yes	during_home_visit_by_health_workers/health_outreaches	0	0	0	0	0	0	0	0	1	0	0
Primary health care center		PUBLIC_GOVERNMENT_SERVICE			yes	0-11m	yes		yes						female	for_vaccination			female	mother		yes	Completed primary		farming		walk	1	0	0	0	0	0		0_15_mins		yes	during_home_visit_by_health_workers/health_outreaches	0	0	0	0	0	0	0	0	1	0	0
Primary health care center		PUBLIC_GOVERNMENT_SERVICE			yes	0-11m	yes		yes						female	for_vaccination			female	mother		yes	More than secondary		student		motorcycle	0	0	1	0	0	0		0_15_mins		yes	health_facility	0	0	0	1	0	0	0	0	0	0	0
Primary health care center		PUBLIC_GOVERNMENT_SERVICE			yes	0-11m	yes		yes						female	for_vaccination			female	uncle/aunt		yes	Completed secondary school		self_employed		car walk	1	0	0	1	0	0		0_15_mins		yes	during_home_visit_by_health_workers/health_outreaches	0	0	0	0	0	0	0	0	1	0	0
Primary health care center		PUBLIC_GOVERNMENT_SERVICE			yes	0-11m	yes		yes						female	for_vaccination			female	mother		yes	Completed secondary school		self_employed		walk	1	0	0	0	0	0		0_15_mins		yes	health_facility	0	0	0	1	0	0	0	0	0	0	0
Primary health care center		PUBLIC_GOVERNMENT_SERVICE			yes	0-11m	yes		no	0	9.0	0	0		female	for_vaccination			female	mother		yes	Completed secondary school		self_employed		motorcycle	0	0	1	0	0	0		0_15_mins		no
Primary health care center		PUBLIC_GOVERNMENT_SERVICE			yes	0-11m	yes		yes						male	for_vaccination			female	mother		yes	Completed secondary school		self_employed		motorcycle	0	0	1	0	0	0		0_15_mins		yes	health_facility	0	0	0	1	0	0	0	0	0	0	0
Primary health care center		PUBLIC_GOVERNMENT_SERVICE			yes	0-11m	yes		yes						female	for_vaccination			female	mother		yes	Completed secondary school		self_employed		bicycle	0	1	0	0	0	0		0_15_mins		yes	other	0	0	0	0	0	0	0	0	0	0	0
Primary health care center		PUBLIC_GOVERNMENT_SERVICE			yes	0-11m	yes		yes						female	for_vaccination			female	mother		yes	More than secondary		teacher		walk motorcycle	1	0	1	0	0	0		0_15_mins		yes	radio Television	1	1	0	0	0	0	0	0	0	0	0
Secondary/General hospital		PUBLIC_GOVERNMENT_SERVICE			yes	0-11m	yes		yes						male	for_medical_consultation			female	mother		yes	More than secondary		housewife		car	0	0	0	1	0	0		0_15_mins		yes	health_facility	0	0	0	1	0	0	0	0	0	0	0
Primary health care center		PUBLIC_GOVERNMENT_SERVICE			yes	0-11m	yes		yes						female	for_vaccination			female	mother		yes	More than secondary		housewife		motorcycle	0	0	1	0	0	0		15_30_mins		yes	during_home_visit_by_health_workers/health_outreaches	0	0	0	0	0	0	0	0	1	0	0
Primary health care center		PUBLIC_GOVERNMENT_SERVICE			yes	0-11m	yes		yes						male	for_vaccination			female	mother		yes	More than secondary		housewife		walk	1	0	0	0	0	0		0_15_mins		no
Primary health care center		PUBLIC_GOVERNMENT_SERVICE			yes	0-11m	yes		yes						female	healthy_child_visit_or_ growth_development_check_up			female	mother		yes	Completed secondary school		self_employed		walk	1	0	0	0	0	0		0_15_mins		no
Primary health care center		PUBLIC_GOVERNMENT_SERVICE			yes	0-11m	yes		yes						female	healthy_child_visit_or_ growth_development_check_up			female	mother		yes	Completed secondary school		self_employed		car	0	0	0	1	0	0		0_15_mins		no
Primary health care center		PUBLIC_GOVERNMENT_SERVICE			yes	0-11m	yes		yes						female	for_vaccination			female	mother		yes	Completed primary		self_employed		car	0	0	0	1	0	0		15_30_mins		yes	health_facility during_home_visit_by_health_workers/health_outreaches	0	0	0	1	0	0	0	0	1	0	0
Primary health care center		PRIVATE_FOR_PROFIT			yes	0-11m	yes		yes						female	for_vaccination			female	mother		yes	Completed secondary school		self_employed		motorcycle	0	0	1	0	0	0		0_15_mins		yes	radio health_facility	1	0	0	1	0	0	0	0	0	0	0
Primary health care center		PUBLIC_GOVERNMENT_SERVICE			yes	0-11m	yes		yes						male	healthy_child_visit_or_ growth_development_check_up			female	mother		yes	Completed secondary school		self_employed		walk	1	0	0	0	0	0		0_15_mins		yes	health_facility radio	1	0	0	1	0	0	0	0	0	0	0
Primary health care center		PUBLIC_GOVERNMENT_SERVICE			yes	0-11m	yes		yes						female	for_vaccination			female	mother		yes	Completed primary		self_employed		motorcycle car	0	0	1	1	0	0		30_45_mins		yes	health_facility radio	1	0	0	1	0	0	0	0	0	0	0
Primary health care center		PUBLIC_GOVERNMENT_SERVICE			yes	0-11m	yes		yes						male	for_vaccination			male	mother		no	Completed primary		self_employed		motorcycle	0	0	1	0	0	0		0_15_mins		yes	health_facility	0	0	0	1	0	0	0	0	0	0	0
Primary health care center		PUBLIC_GOVERNMENT_SERVICE			yes	0-11m	yes		yes						male	for_vaccination			female	mother		yes	Completed secondary school		self_employed		walk	1	0	0	0	0	0		15_30_mins		yes	health_facility during_home_visit_by_health_workers/health_outreaches	0	0	0	1	0	0	0	0	1	0	0
Primary health care center		PUBLIC_GOVERNMENT_SERVICE			yes	0-11m	yes		yes						male	for_vaccination			female	mother		no	Completed primary		farming		walk	1	0	0	0	0	0		0_15_mins		yes	radio	1	0	0	0	0	0	0	0	0	0	0
Primary health care center		PUBLIC_GOVERNMENT_SERVICE			yes	0-11m	yes		yes						female	for_vaccination			female	mother		yes	Completed secondary school		other	Tailoring apprentice	walk motorcycle	1	0	1	0	0	0		0_15_mins		yes	health_facility place_worship children's_school	0	0	0	1	0	0	1	1	0	0	0
Primary health care center		PUBLIC_GOVERNMENT_SERVICE			yes	11-23m	yes		yes						male	for_vaccination			female	mother		yes	Completed primary		housewife		walk	1	0	0	0	0	0		0_15_mins		yes	radio health_facility	1	0	0	1	0	0	0	0	0	0	0
Primary health care center		PUBLIC_GOVERNMENT_SERVICE			yes	0-11m	yes		yes						male	healthy_child_visit_or_ growth_development_check_up			female	mother		yes	More than secondary		teacher		walk	1	0	0	0	0	0		0_15_mins		no
Primary health care center		PUBLIC_GOVERNMENT_SERVICE			yes	0-11m	yes		yes						male	healthy_child_visit_or_ growth_development_check_up			female	mother		yes	Completed secondary school		self_employed		walk	1	0	0	0	0	0		0_15_mins		yes	radio health_facility	1	0	0	1	0	0	0	0	0	0	0
Primary health care center		PUBLIC_GOVERNMENT_SERVICE			yes	0-11m	yes		yes						female	hospitalization			female	mother		yes	Completed secondary school		self_employed		walk	1	0	0	0	0	0		0_15_mins		no
Primary health care center		PUBLIC_GOVERNMENT_SERVICE			yes	0-11m	yes		yes						male	healthy_child_visit_or_ growth_development_check_up			female	mother		yes	Completed secondary school		housewife		walk	1	0	0	0	0	0		0_15_mins		no
Primary health care center		PUBLIC_GOVERNMENT_SERVICE			yes	11-23m	yes		yes						male	healthy_child_visit_or_ growth_development_check_up			female	mother		yes	Completed secondary school		self_employed		walk	1	0	0	0	0	0		0_15_mins		no
Primary health care center		PUBLIC_GOVERNMENT_SERVICE			yes	0-11m	yes		yes						female	healthy_child_visit_or_ growth_development_check_up			female	mother		yes	Completed secondary school		self_employed		walk	1	0	0	0	0	0		0_15_mins		yes	health_facility	0	0	0	1	0	0	0	0	0	0	0
Primary health care center		PUBLIC_GOVERNMENT_SERVICE			yes	0-11m	yes		yes						male	for_vaccination			female	mother		no	Completed primary		self_employed		walk	1	0	0	0	0	0		0_15_mins		no
Primary health care center		PRIVATE_FOR_PROFIT			yes	0-11m	yes		yes						female	for_vaccination			female	mother		yes	Completed secondary school		self_employed		walk motorcycle	1	0	1	0	0	0		15_30_mins		yes	health_facility	0	0	0	1	0	0	0	0	0	0	0
Primary health care center		PUBLIC_GOVERNMENT_SERVICE			yes	0-11m	yes		yes						male	healthy_child_visit_or_ growth_development_check_up			female	mother		yes	Completed secondary school		self_employed		walk	1	0	0	0	0	0		0_15_mins		yes	during_home_visit_by_health_workers/health_outreaches	0	0	0	0	0	0	0	0	1	0	0
Primary health care center		PRIVATE_FOR_PROFIT			yes	0-11m	yes		yes						female	for_vaccination			female	mother		yes	Completed secondary school		self_employed		motorcycle walk	1	0	1	0	0	0		0_15_mins		yes	radio Television	1	1	0	0	0	0	0	0	0	0	0
Primary health care center		PUBLIC_GOVERNMENT_SERVICE			yes	0-11m	yes		yes						male	healthy_child_visit_or_ growth_development_check_up			female	mother		no	no_formal_education		farming		walk	1	0	0	0	0	0		0_15_mins		yes	radio during_home_visit_by_health_workers/health_outreaches	1	0	0	0	0	0	0	0	1	0	0
Primary health care center		PRIVATE_FOR_PROFIT			yes	0-11m	yes		yes						female	for_vaccination			female	mother		yes	Completed secondary school		self_employed		motorcycle	0	0	1	0	0	0		15_30_mins		yes	radio health_facility	1	0	0	1	0	0	0	0	0	0	0
Primary health care center		PUBLIC_GOVERNMENT_SERVICE			yes	0-11m	yes		yes						female	for_vaccination			female	mother		yes	Completed secondary school		self_employed		walk	1	0	0	0	0	0		15_30_mins		no
Primary health care center		PUBLIC_GOVERNMENT_SERVICE			yes	0-11m	yes		yes						male	for_vaccination			male	mother		yes	Completed secondary school		self_employed		car	0	0	0	1	0	0		60_120_mins		yes	radio Television	1	1	0	0	0	0	0	0	0	0	0
Primary health care center		PUBLIC_GOVERNMENT_SERVICE			yes	0-11m	yes		yes						female	for_vaccination			female	mother		yes	Completed secondary school		self_employed		walk	1	0	0	0	0	0		0_15_mins		yes	health_facility	0	0	0	1	0	0	0	0	0	0	0
Primary health care center		PRIVATE_FOR_PROFIT			yes	0-11m	yes		yes						female	for_vaccination			male	brother/sister		yes	other	HND TWO.	student		walk	1	0	0	0	0	0		15_30_mins		no
Primary health care center		PUBLIC_GOVERNMENT_SERVICE			yes	0-11m	yes		yes						male	healthy_child_visit_or_ growth_development_check_up			female	mother		no	Completed secondary school		self_employed		walk	1	0	0	0	0	0		0_15_mins		yes	radio during_home_visit_by_health_workers/health_outreaches	1	0	0	0	0	0	0	0	1	0	0
Primary health care center		PUBLIC_GOVERNMENT_SERVICE			yes	0-11m	yes		yes						male	for_vaccination			female	mother		yes	Completed secondary school		self_employed		walk	1	0	0	0	0	0		0_15_mins		yes	health_facility	0	0	0	1	0	0	0	0	0	0	0
Primary health care center		PUBLIC_GOVERNMENT_SERVICE			yes	12-23m	yes		yes						male	healthy_child_visit_or_ growth_development_check_up			female	mother		yes	Completed primary		self_employed		walk	1	0	0	0	0	0		0_15_mins		yes	during_home_visit_by_health_workers/health_outreaches	0	0	0	0	0	0	0	0	1	0	0
Primary health care center		PUBLIC_GOVERNMENT_SERVICE			yes	0-11m	yes		yes						male	for_vaccination			female	mother		no	Completed primary		self_employed		walk	1	0	0	0	0	0		0_15_mins		yes	health_facility	0	0	0	1	0	0	0	0	0	0	0
Primary health care center		PUBLIC_GOVERNMENT_SERVICE			yes	0-11m	yes		yes						female	for_vaccination			female	mother		no	no_formal_education		self_employed		bicycle	0	1	0	0	0	0		0_15_mins		yes	health_facility	0	0	0	1	0	0	0	0	0	0	0
Primary health care center		PRIVATE_FOR_PROFIT			yes	0-11m	yes		yes						female	for_vaccination			female	mother		yes	Completed secondary school		self_employed		walk	1	0	0	0	0	0		0_15_mins		no
Primary health care center		PUBLIC_GOVERNMENT_SERVICE			yes	0-11m	yes		yes						male	for_vaccination			female	mother		no	no_formal_education		self_employed		walk	1	0	0	0	0	0		0_15_mins		yes	radio health_facility	1	0	0	1	0	0	0	0	0	0	0
Primary health care center		PUBLIC_GOVERNMENT_SERVICE			yes	0-11m	yes		yes						female	for_vaccination			female	mother		yes	More than secondary		housewife		bicycle	0	1	0	0	0	0		0_15_mins		yes	radio Television health_facility	1	1	0	1	0	0	0	0	0	0	0
Primary health care center		PRIVATE_FOR_PROFIT			yes	0-11m	yes		yes						male	for_vaccination			female	mother		yes	Completed secondary school		self_employed		walk	1	0	0	0	0	0		0_15_mins		yes	radio Television health_facility	1	1	0	1	0	0	0	0	0	0	0
Primary health care center		PUBLIC_GOVERNMENT_SERVICE			yes	0-11m	yes		yes						male	for_vaccination			female	mother		yes	Completed secondary school		self_employed		walk	1	0	0	0	0	0		0_15_mins		yes	radio Television	1	1	0	0	0	0	0	0	0	0	0
Primary health care center		PUBLIC_GOVERNMENT_SERVICE			yes	0-11m	yes		yes						female	hospitalization			female	mother		yes	Completed secondary school		self_employed		walk	1	0	0	0	0	0		0_15_mins		no
Primary health care center		PUBLIC_GOVERNMENT_SERVICE			yes	12-23m	yes		yes						female	healthy_child_visit_or_ growth_development_check_up			female	mother		yes	Completed secondary school		self_employed		walk	1	0	0	0	0	0		0_15_mins		yes	during_home_visit_by_health_workers/health_outreaches	0	0	0	0	0	0	0	0	1	0	0
Primary health care center		PUBLIC_GOVERNMENT_SERVICE			yes	0-11m	yes		yes						female	healthy_child_visit_or_ growth_development_check_up			female	mother		yes	Completed secondary school		other	Apprentice(tailoring)	walk	1	0	0	0	0	0		0_15_mins		yes	during_home_visit_by_health_workers/health_outreaches	0	0	0	0	0	0	0	0	1	0	0
Primary health care center		PUBLIC_GOVERNMENT_SERVICE			yes	0-11m	yes		yes						male	healthy_child_visit_or_ growth_development_check_up			female	mother		no	Completed primary		self_employed		walk	1	0	0	0	0	0		0_15_mins		yes	radio during_home_visit_by_health_workers/health_outreaches	1	0	0	0	0	0	0	0	1	0	0
Primary health care center		PUBLIC_GOVERNMENT_SERVICE			yes	0-11m	yes		yes						female	healthy_child_visit_or_ growth_development_check_up			female	mother		yes	Completed secondary school		self_employed		walk	1	0	0	0	0	0		0_15_mins		yes	during_home_visit_by_health_workers/health_outreaches radio	1	0	0	0	0	0	0	0	1	0	0
Primary health care center		PUBLIC_GOVERNMENT_SERVICE			yes	12-23m	yes		yes						female	healthy_child_visit_or_ growth_development_check_up			female	mother		no	no_formal_education		farming		walk bicycle	1	1	0	0	0	0		0_15_mins		no
Primary health care center		PUBLIC_GOVERNMENT_SERVICE			yes	0-11m	yes		yes						female	healthy_child_visit_or_ growth_development_check_up			female	mother		yes	Completed secondary school		self_employed		walk	1	0	0	0	0	0		0_15_mins		no
Primary health care center		PUBLIC_GOVERNMENT_SERVICE			yes	0-11m	yes		yes						male	for_vaccination			female	mother		yes	Completed secondary school		self_employed		walk motorcycle car	1	0	1	1	0	0		45_60_mins		yes	during_home_visit_by_health_workers/health_outreaches	0	0	0	0	0	0	0	0	1	0	0
Primary health care center		PUBLIC_GOVERNMENT_SERVICE			yes	0-11m	yes		yes						male	for_vaccination			female	mother		yes	Completed primary		self_employed		walk motorcycle car	1	0	1	1	0	0		45_60_mins		yes	friend_family_member during_home_visit_by_health_workers/health_outreaches	0	0	0	0	0	0	0	0	1	0	1
Primary health care center		PUBLIC_GOVERNMENT_SERVICE			yes	0-11m	yes		yes						female	for_vaccination			female	mother		no	Completed primary		self_employed		motorcycle	0	0	1	0	0	0		0_15_mins		yes	during_home_visit_by_health_workers/health_outreaches radio	1	0	0	0	0	0	0	0	1	0	0
Primary health care center		PUBLIC_GOVERNMENT_SERVICE			yes	0-11m	yes		yes						male	for_vaccination			female	mother		yes	Completed secondary school		self_employed		walk	1	0	0	0	0	0		0_15_mins		yes	health_facility	0	0	0	1	0	0	0	0	0	0	0
Primary health care center		PUBLIC_GOVERNMENT_SERVICE			yes	0-11m	yes		yes						male	Child_only_accompanying			female	mother		no	Completed primary		housewife		motorcycle	0	0	1	0	0	0		60_120_mins		no
Primary health care center		PUBLIC_GOVERNMENT_SERVICE			yes	0-11m	yes		yes						male	for_vaccination			female	mother		yes	Completed primary		self_employed		walk	1	0	0	0	0	0		45_60_mins		yes	during_home_visit_by_health_workers/health_outreaches health_facility	0	0	0	1	0	0	0	0	1	0	0
Primary health care center		PUBLIC_GOVERNMENT_SERVICE			yes	0-11m	yes		yes						male	for_vaccination			female	mother		no	Completed primary		farming		bicycle	0	1	0	0	0	0		>_120_mins		yes	during_home_visit_by_health_workers/health_outreaches health_facility	0	0	0	1	0	0	0	0	1	0	0
Primary health care center		PUBLIC_GOVERNMENT_SERVICE			yes	0-11m	yes		yes						male	for_vaccination			female	mother		no	no_formal_education		farming		motorcycle	0	0	1	0	0	0		15_30_mins		yes	health_facility	0	0	0	1	0	0	0	0	0	0	0
Primary health care center		PUBLIC_GOVERNMENT_SERVICE			yes	0-11m	yes		yes						male	other	She is a member of staff here		female	mother		yes	other	College of health technology	other	Health Worker	car	0	0	0	1	0	0		0_15_mins		yes	health_facility during_home_visit_by_health_workers/health_outreaches	0	0	0	1	0	0	0	0	1	0	0
Primary health care center		PUBLIC_GOVERNMENT_SERVICE			yes	11-23m	yes		yes						female	for_vaccination			female	mother		no	no_formal_education		housewife		walk	1	0	0	0	0	0		30_45_mins		no
Primary health care center		PUBLIC_GOVERNMENT_SERVICE			yes	0-11m	yes		yes						female	for_vaccination			female	mother		yes	Completed secondary school		self_employed		walk	1	0	0	0	0	0		0_15_mins		yes	health_facility radio other	1	0	0	1	0	0	0	0	0	0	0
Primary health care center		PUBLIC_GOVERNMENT_SERVICE			yes	0-11m	yes		yes						male	for_vaccination			female	mother		yes	Completed primary		self_employed		walk	1	0	0	0	0	0		0_15_mins		yes	health_facility other	0	0	0	1	0	0	0	0	0	0	0
Primary health care center		PUBLIC_GOVERNMENT_SERVICE			yes	0-11m	yes		yes						female	for_vaccination			female	mother		no	Completed secondary school		self_employed		motorcycle	0	0	1	0	0	0		60_120_mins		yes	radio	1	0	0	0	0	0	0	0	0	0	0
Primary health care center		PUBLIC_GOVERNMENT_SERVICE			yes	0-11m	yes		yes						male	for_medical_consultation			female	mother		no	Completed primary		self_employed		motorcycle	0	0	1	0	0	0		0_15_mins		yes	health_facility during_home_visit_by_health_workers/health_outreaches	0	0	0	1	0	0	0	0	1	0	0
Primary health care center		PUBLIC_GOVERNMENT_SERVICE			yes	0-11m	yes		yes						male	for_vaccination			female	mother		yes	Completed secondary school		self_employed		motorcycle	0	0	1	0	0	0		0_15_mins		yes	health_facility	0	0	0	1	0	0	0	0	0	0	0
Primary health care center		PUBLIC_GOVERNMENT_SERVICE			yes	0-11m	yes		yes						female	for_vaccination			female	mother		yes	More than secondary		teacher		motorcycle	0	0	1	0	0	0		15_30_mins		yes	radio health_facility	1	0	0	1	0	0	0	0	0	0	0
Primary health care center		PUBLIC_GOVERNMENT_SERVICE			yes	0-11m	yes		yes						female	for_vaccination			female	mother		yes	Completed primary		self_employed		motorcycle	0	0	1	0	0	0		45_60_mins		yes	health_facility	0	0	0	1	0	0	0	0	0	0	0
Primary health care center		PUBLIC_GOVERNMENT_SERVICE			yes	0-11m	yes		yes						male	for_vaccination			female	mother		yes	Completed primary		self_employed		motorcycle	0	0	1	0	0	0		45_60_mins		yes	during_home_visit_by_health_workers/health_outreaches health_facility	0	0	0	1	0	0	0	0	1	0	0
Primary health care center		PUBLIC_GOVERNMENT_SERVICE			yes	0-11m	yes		yes						male	for_vaccination			female	mother		yes	More than secondary		employee_laborer		motorcycle	0	0	1	0	0	0		15_30_mins		yes	health_facility friend_family_member	0	0	0	1	0	0	0	0	0	0	1
Primary health care center		PUBLIC_GOVERNMENT_SERVICE			yes	0-11m	yes		yes						male	for_vaccination			female	mother		yes	More than secondary		teacher		motorcycle	0	0	1	0	0	0		15_30_mins		yes	health_facility radio during_home_visit_by_health_workers/health_outreaches	1	0	0	1	0	0	0	0	1	0	0
Primary health care center		PUBLIC_GOVERNMENT_SERVICE			yes	12-23m	yes		yes						male	for_vaccination			female	mother		yes	More than secondary		teacher		motorcycle	0	0	1	0	0	0		15_30_mins		yes	health_facility radio during_home_visit_by_health_workers/health_outreaches	1	0	0	1	0	0	0	0	1	0	0
Primary health care center		PUBLIC_GOVERNMENT_SERVICE			yes	0-11m	yes		yes						male	for_vaccination			male	mother		yes	Completed secondary school		teacher		bicycle	0	1	0	0	0	0		0_15_mins		yes	during_home_visit_by_health_workers/health_outreaches radio health_facility	1	0	0	1	0	0	0	0	1	0	0
Primary health care center		PUBLIC_GOVERNMENT_SERVICE			yes	0-11m	yes		yes						female	for_vaccination			female	mother		yes	Completed primary		self_employed		motorcycle	0	0	1	0	0	0		0_15_mins		yes	health_facility	0	0	0	1	0	0	0	0	0	0	0
Primary health care center		PUBLIC_GOVERNMENT_SERVICE			yes	0-11m	yes		yes						female	for_vaccination			female	mother		yes	Completed secondary school		self_employed		walk	1	0	0	0	0	0		0_15_mins		yes	health_facility other	0	0	0	1	0	0	0	0	0	0	0
Primary health care center		PUBLIC_GOVERNMENT_SERVICE			yes	0-11m	yes		yes						female	for_vaccination			female	mother		yes	Completed secondary school		self_employed		motorcycle	0	0	1	0	0	0		0_15_mins		no
Primary health care center		PUBLIC_GOVERNMENT_SERVICE			yes	12-23m	yes		yes						female	other	For this survey		female	mother		yes	Completed secondary school		self_employed		walk	1	0	0	0	0	0		0_15_mins		yes	other	0	0	0	0	0	0	0	0	0	0	0
Primary health care center		PUBLIC_GOVERNMENT_SERVICE			yes	0-11m	yes		yes						female	for_vaccination			female	mother		yes	Completed secondary school		employee_laborer		motorcycle	0	0	1	0	0	0		15_30_mins		yes	other	0	0	0	0	0	0	0	0	0	0	0
Primary health care center		PUBLIC_GOVERNMENT_SERVICE			yes	0-11m	yes		yes						female	for_vaccination			female	mother		yes	Completed secondary school		self_employed		motorcycle	0	0	1	0	0	0		0_15_mins		yes	other	0	0	0	0	0	0	0	0	0	0	0
Primary health care center		PUBLIC_GOVERNMENT_SERVICE			yes	0-11m	yes		yes						female	for_vaccination			female	mother		no	Completed secondary school		boss_employer		motorcycle	0	0	1	0	0	0		0_15_mins		no
Primary health care center		PUBLIC_GOVERNMENT_SERVICE			yes	0-11m	yes		yes						male	other	For survey		female	mother		no	Completed primary		self_employed		motorcycle	0	0	1	0	0	0		0_15_mins		yes	health_facility	0	0	0	1	0	0	0	0	0	0	0
Primary health care center		PUBLIC_GOVERNMENT_SERVICE			yes	0-11m	yes		yes						male	other	For survey		female	mother		yes	More than secondary		teacher		walk	1	0	0	0	0	0		0_15_mins		yes	other	0	0	0	0	0	0	0	0	0	0	0
Primary health care center		PUBLIC_GOVERNMENT_SERVICE			yes	0-11m	yes		yes						female	for_vaccination			female	mother		yes	Completed secondary school		self_employed		motorcycle	0	0	1	0	0	0		0_15_mins		yes	health_facility	0	0	0	1	0	0	0	0	0	0	0
Primary health care center		PUBLIC_GOVERNMENT_SERVICE			yes	12-23m	yes		yes						male	other	For this survey		female	mother		no	Completed primary		self_employed		walk	1	0	0	0	0	0		0_15_mins		yes	health_facility other	0	0	0	1	0	0	0	0	0	0	0
Primary health care center		PUBLIC_GOVERNMENT_SERVICE			yes	0-11m	yes		yes						male	for_vaccination			female	mother		yes	Completed secondary school		self_employed		motorcycle	0	0	1	0	0	0		0_15_mins		yes	health_facility	0	0	0	1	0	0	0	0	0	0	0
Primary health care center		PUBLIC_GOVERNMENT_SERVICE			yes	12-23m	yes		yes						female	other	For this survey		female	mother		no	Completed secondary school		self_employed		walk	1	0	0	0	0	0		0_15_mins		yes	health_facility	0	0	0	1	0	0	0	0	0	0	0
Primary health care center		PUBLIC_GOVERNMENT_SERVICE			yes	0-11m	yes		yes						male	for_vaccination			female	mother		no	Completed primary		housewife		car motorcycle bus	0	0	1	1	1	0		45_60_mins		yes	during_home_visit_by_health_workers/health_outreaches health_facility	0	0	0	1	0	0	0	0	1	0	0
Primary health care center		PUBLIC_GOVERNMENT_SERVICE			yes	0-11m	yes		yes						female	for_vaccination			female	mother		yes	More than secondary		employee_laborer		car	0	0	0	1	0	0		0_15_mins		yes	radio newspaper health_facility during_home_visit_by_health_workers/health_outreaches place_worship	1	0	1	1	0	0	0	1	1	0	0
Primary health care center		PUBLIC_GOVERNMENT_SERVICE			yes	0-11m	yes		yes						male	for_vaccination			female	mother		yes	Completed secondary school		self_employed		motorcycle	0	0	1	0	0	0		0_15_mins		yes	radio Television health_facility	1	1	0	1	0	0	0	0	0	0	0
Primary health care center		PUBLIC_GOVERNMENT_SERVICE			yes	0-11m	yes		yes						male	for_vaccination			female	mother		yes	Completed secondary school		self_employed		bicycle	0	1	0	0	0	0		0_15_mins		yes	Television health_facility during_home_visit_by_health_workers/health_outreaches	0	1	0	1	0	0	0	0	1	0	0
Primary health care center		PUBLIC_GOVERNMENT_SERVICE			yes	0-11m	yes		yes						male	for_vaccination			female	mother		yes	Completed primary		self_employed		bicycle	0	1	0	0	0	0		0_15_mins		yes	facebook_internet health_facility radio Television place_worship	1	1	0	1	0	1	0	1	0	0	0
Primary health care center		PUBLIC_GOVERNMENT_SERVICE			yes	0-11m	yes		yes						male	Child_only_accompanying			female	mother		yes	More than secondary		employee_laborer		motorcycle	0	0	1	0	0	0		0_15_mins		yes	health_facility Television radio place_worship children's_school during_home_visit_by_health_workers/health_outreaches	1	1	0	1	0	0	1	1	1	0	0
Primary health care center		PUBLIC_GOVERNMENT_SERVICE			yes	0-11m	yes		yes						male	for_medical_consultation			female	mother		yes	Completed secondary school		self_employed		motorcycle	0	0	1	0	0	0		0_15_mins		no
Primary health care center		PUBLIC_GOVERNMENT_SERVICE			yes	0-11m	yes		yes						male	hospitalization			female	mother		yes	Completed secondary school		self_employed		motorcycle car bus	0	0	1	1	1	0		0_15_mins		yes	health_facility radio Television place_worship	1	1	0	1	0	0	0	1	0	0	0
Primary health care center		PUBLIC_GOVERNMENT_SERVICE			yes	0-11m	yes		yes						male	for_medical_consultation			female	mother		no	Completed primary		self_employed		walk	1	0	0	0	0	0		0_15_mins		yes	radio during_home_visit_by_health_workers/health_outreaches	1	0	0	0	0	0	0	0	1	0	0
Primary health care center		PUBLIC_GOVERNMENT_SERVICE			yes	0-11m	yes		yes						female	for_medical_consultation			female	mother		yes	Completed secondary school		housewife		walk	1	0	0	0	0	0		0_15_mins		yes	during_home_visit_by_health_workers/health_outreaches	0	0	0	0	0	0	0	0	1	0	0
Primary health care center		PUBLIC_GOVERNMENT_SERVICE			yes	0-11m	yes		yes						male	for_medical_consultation			female	mother		yes	Completed secondary school		self_employed		walk	1	0	0	0	0	0		0_15_mins		yes	friend_family_member	0	0	0	0	0	0	0	0	0	0	1
Primary health care center		PUBLIC_GOVERNMENT_SERVICE			yes	0-11m	yes		yes						male	for_vaccination			female	mother		yes	Completed secondary school		self_employed		motorcycle	0	0	1	0	0	0		0_15_mins		no
Primary health care center		PUBLIC_GOVERNMENT_SERVICE			yes	0-11m	yes		yes						female	for_vaccination			female	mother		yes	Completed secondary school		teacher		motorcycle	0	0	1	0	0	0		0_15_mins		yes	health_facility	0	0	0	1	0	0	0	0	0	0	0
Primary health care center		PUBLIC_GOVERNMENT_SERVICE			yes	0-11m	yes		yes						female	for_vaccination			female	mother		no	Completed secondary school		self_employed		motorcycle	0	0	1	0	0	0		15_30_mins		yes	radio	1	0	0	0	0	0	0	0	0	0	0
Primary health care center		PUBLIC_GOVERNMENT_SERVICE			yes	0-11m	yes		yes						female	for_vaccination			female	mother		yes	Completed secondary school		self_employed		motorcycle	0	0	1	0	0	0		0_15_mins		no
Primary health care center		PUBLIC_GOVERNMENT_SERVICE			yes	0-11m	yes		yes						female	for_vaccination			female	mother		yes	Completed secondary school		housewife		motorcycle	0	0	1	0	0	0		0_15_mins		yes	during_home_visit_by_health_workers/health_outreaches	0	0	0	0	0	0	0	0	1	0	0
Primary health care center		PUBLIC_GOVERNMENT_SERVICE			yes	0-11m	yes		yes						female	for_vaccination			female	mother		yes	Completed secondary school		self_employed		motorcycle	0	0	1	0	0	0		0_15_mins		yes	radio	1	0	0	0	0	0	0	0	0	0	0
Primary health care center		PUBLIC_GOVERNMENT_SERVICE			yes	0-11m	yes		yes						male	for_vaccination			female	mother		no	no_formal_education		self_employed		motorcycle	0	0	1	0	0	0		45_60_mins		yes	during_home_visit_by_health_workers/health_outreaches radio friend_family_member	1	0	0	0	0	0	0	0	1	0	1
Primary health care center		PUBLIC_GOVERNMENT_SERVICE			yes	0-11m	yes		yes						female	for_vaccination			female	mother		yes	Completed secondary school		boss_employer		motorcycle	0	0	1	0	0	0		15_30_mins		yes	during_home_visit_by_health_workers/health_outreaches	0	0	0	0	0	0	0	0	1	0	0
Primary health care center		PUBLIC_GOVERNMENT_SERVICE			yes	0-11m	yes		yes						female	for_vaccination			female	mother		yes	Completed secondary school		self_employed		motorcycle	0	0	1	0	0	0		0_15_mins		yes	during_home_visit_by_health_workers/health_outreaches	0	0	0	0	0	0	0	0	1	0	0
Primary health care center		PUBLIC_GOVERNMENT_SERVICE			yes	0-11m	yes		yes						male	for_medical_consultation			female	mother		yes	Completed secondary school		self_employed		motorcycle	0	0	1	0	0	0		30_45_mins		yes	during_home_visit_by_health_workers/health_outreaches	0	0	0	0	0	0	0	0	1	0	0
Primary health care center		PUBLIC_GOVERNMENT_SERVICE			yes	0-11m	yes		yes						male	for_vaccination			female	mother		yes	Completed secondary school		housewife		walk	1	0	0	0	0	0		15_30_mins		yes	friend_family_member	0	0	0	0	0	0	0	0	0	0	1
Primary health care center		PUBLIC_GOVERNMENT_SERVICE			yes	0-11m	yes		yes						male	for_medical_consultation			female	mother		yes	More than secondary		student		motorcycle	0	0	1	0	0	0		0_15_mins		yes	health_facility	0	0	0	1	0	0	0	0	0	0	0
Primary health care center		PUBLIC_GOVERNMENT_SERVICE			yes	0-11m	yes		yes						female	for_medical_consultation			female	mother		yes	More than secondary		student		motorcycle walk	1	0	1	0	0	0		0_15_mins		yes	health_facility	0	0	0	1	0	0	0	0	0	0	0
Primary health care center		PUBLIC_GOVERNMENT_SERVICE			yes	0-11m	yes		yes						female	for_medical_consultation			female	mother		yes	Completed secondary school		self_employed		walk	1	0	0	0	0	0		0_15_mins		yes	during_home_visit_by_health_workers/health_outreaches	0	0	0	0	0	0	0	0	1	0	0
Primary health care center		PUBLIC_GOVERNMENT_SERVICE			yes	0-11m	yes		yes						male	for_medical_consultation			female	mother		yes	Completed secondary school		self_employed		walk	1	0	0	0	0	0		0_15_mins		yes	during_home_visit_by_health_workers/health_outreaches	0	0	0	0	0	0	0	0	1	0	0
Primary health care center		PUBLIC_GOVERNMENT_SERVICE			yes	12-23m	yes		yes						female	for_medical_consultation			female	mother		yes	Completed primary		self_employed		walk	1	0	0	0	0	0		0_15_mins		no
Primary health care center		PUBLIC_GOVERNMENT_SERVICE			yes	0-11m	yes		yes						female	Child_only_accompanying			female	uncle/aunt		yes	Completed primary		self_employed		walk	1	0	0	0	0	0		0_15_mins		no
Primary health care center		PUBLIC_GOVERNMENT_SERVICE			yes	0-11m	yes		yes						female	for_medical_consultation			female	mother		no	Completed primary		self_employed		walk	1	0	0	0	0	0		0_15_mins		yes	radio health_facility during_home_visit_by_health_workers/health_outreaches	1	0	0	1	0	0	0	0	1	0	0
Primary health care center		PUBLIC_GOVERNMENT_SERVICE			yes	0-11m	yes		yes						male	for_vaccination			female	mother		yes	More than secondary		teacher		walk	1	0	0	0	0	0		0_15_mins		yes	radio Television during_home_visit_by_health_workers/health_outreaches	1	1	0	0	0	0	0	0	1	0	0
Primary health care center		PUBLIC_GOVERNMENT_SERVICE			yes	0-11m	yes		yes						male	for_medical_consultation			female	mother		yes	Completed secondary school		self_employed		motorcycle	0	0	1	0	0	0		0_15_mins		yes	radio during_home_visit_by_health_workers/health_outreaches	1	0	0	0	0	0	0	0	1	0	0
Primary health care center		PUBLIC_GOVERNMENT_SERVICE			yes	12-23m	yes		yes						male	for_medical_consultation			female	brother/sister		yes	Completed primary		student		walk	1	0	0	0	0	0		0_15_mins		no
Primary health care center		PUBLIC_GOVERNMENT_SERVICE			yes	0-11m	yes		yes						female	for_medical_consultation			female	mother		yes	Completed secondary school		self_employed		motorcycle	0	0	1	0	0	0		0_15_mins		yes	radio	1	0	0	0	0	0	0	0	0	0	0
Primary health care center		PUBLIC_GOVERNMENT_SERVICE			yes	12-23m	yes		yes						male	other	For this survey		female	mother		yes	More than secondary		housewife		walk	1	0	0	0	0	0		15_30_mins		yes	other	0	0	0	0	0	0	0	0	0	0	0
Primary health care center		PUBLIC_GOVERNMENT_SERVICE			yes	12-23m	yes		yes						female	other	For this survey		female	mother		yes	Completed secondary school		farming		walk	1	0	0	0	0	0		0_15_mins		yes	other	0	0	0	0	0	0	0	0	0	0	0
Primary health care center		PUBLIC_GOVERNMENT_SERVICE			yes	0-11m	yes		yes						male	other	For this survey		female	mother		yes	Completed primary		self_employed		walk	1	0	0	0	0	0		0_15_mins		yes	other	0	0	0	0	0	0	0	0	0	0	0
Primary health care center		PUBLIC_GOVERNMENT_SERVICE			yes	0-11m	yes		yes						female	other	For this survey		female	mother		yes	Completed secondary school		housewife		car	0	0	0	1	0	0		0_15_mins		yes	health_facility	0	0	0	1	0	0	0	0	0	0	0
Primary health care center		PUBLIC_GOVERNMENT_SERVICE			yes	0-11m	yes		yes						male	other	For this survey		female	mother		yes	Completed secondary school		self_employed		walk	1	0	0	0	0	0		45_60_mins		yes	health_facility	0	0	0	1	0	0	0	0	0	0	0
Primary health care center		PUBLIC_GOVERNMENT_SERVICE			yes	0-11m	yes		yes						male	other	For this survey		female	mother		no	Completed secondary school		employee_laborer		motorcycle	0	0	1	0	0	0		0_15_mins		yes	other	0	0	0	0	0	0	0	0	0	0	0
Primary health care center		PUBLIC_GOVERNMENT_SERVICE			yes	12-23m	yes		yes						female	other	For this survey		female	mother		no	Completed secondary school		self_employed		walk	1	0	0	0	0	0		0_15_mins		no
Primary health care center		PUBLIC_GOVERNMENT_SERVICE			yes	12-23m	yes		yes						female	other	For this survey		female	mother		yes	Completed secondary school		self_employed		walk	1	0	0	0	0	0		0_15_mins		yes	other	0	0	0	0	0	0	0	0	0	0	0
Primary health care center		PUBLIC_GOVERNMENT_SERVICE			yes	0-11m	yes		yes						female	other	For this survey		female	mother		yes	Completed secondary school		self_employed		walk	1	0	0	0	0	0		0_15_mins		yes	other	0	0	0	0	0	0	0	0	0	0	0
Primary health care center		PUBLIC_GOVERNMENT_SERVICE			yes	0-11m	yes		yes						female	other	For this survey		female	mother		yes	Completed secondary school		self_employed		walk	1	0	0	0	0	0		0_15_mins		yes	health_facility	0	0	0	1	0	0	0	0	0	0	0
Primary health care center		PUBLIC_GOVERNMENT_SERVICE			yes	0-11m	yes		yes						male	for_vaccination			female	mother		yes	Completed secondary school		self_employed		motorcycle	0	0	1	0	0	0		0_15_mins		yes	radio	1	0	0	0	0	0	0	0	0	0	0
Primary health care center		PUBLIC_GOVERNMENT_SERVICE			yes	12-23m	yes		yes						female	other	F		female	mother		yes	More than secondary		self_employed		walk	1	0	0	0	0	0		15_30_mins		yes	other	0	0	0	0	0	0	0	0	0	0	0
Primary health care center		PUBLIC_GOVERNMENT_SERVICE			yes	12-23m	yes		yes						female	other	For this survey		female	mother		no	Completed primary		housewife		walk	1	0	0	0	0	0		0_15_mins		yes	health_facility	0	0	0	1	0	0	0	0	0	0	0
Primary health care center		PUBLIC_GOVERNMENT_SERVICE			yes	0-11m	yes		yes						male	for_vaccination			female	mother		yes	Completed secondary school		self_employed		motorcycle	0	0	1	0	0	0		15_30_mins		yes	health_facility	0	0	0	1	0	0	0	0	0	0	0
Primary health care center		PUBLIC_GOVERNMENT_SERVICE			yes	0-11m	yes		yes						male	for_vaccination			female	mother		no	other	Incomplete secondary	self_employed		motorcycle	0	0	1	0	0	0		15_30_mins		no
Primary health care center		PUBLIC_GOVERNMENT_SERVICE			yes	0-11m	yes		yes						male	for_vaccination			female	mother		yes	More than secondary		self_employed		motorcycle	0	0	1	0	0	0		30_45_mins		no
Secondary/General hospital		PUBLIC_GOVERNMENT_SERVICE			yes	0-11m	yes		yes						male	for_vaccination			female	mother		yes	More than secondary		self_employed		car	0	0	0	1	0	0		30_45_mins		yes	health_facility radio	1	0	0	1	0	0	0	0	0	0	0
Secondary/General hospital		PUBLIC_GOVERNMENT_SERVICE			yes	0-11m	yes		yes						female	for_vaccination			female	mother		yes	More than secondary		teacher		walk car bicycle	1	1	0	1	0	0		0_15_mins		yes	health_facility	0	0	0	1	0	0	0	0	0	0	0
Primary health care center		PUBLIC_GOVERNMENT_SERVICE			yes	0-11m	yes		yes						male	Child_only_accompanying			female	mother		yes	More than secondary		other	Care giver	motorcycle	0	0	1	0	0	0		30_45_mins		yes	health_facility	0	0	0	1	0	0	0	0	0	0	0
Secondary/General hospital		PUBLIC_GOVERNMENT_SERVICE			yes	0-11m	yes		yes						female	for_vaccination			female	mother		yes	More than secondary		self_employed		bicycle car	0	1	0	1	0	0		15_30_mins		yes	Television radio health_facility place_worship	1	1	0	1	0	0	0	1	0	0	0
Secondary/General hospital		PUBLIC_GOVERNMENT_SERVICE			yes	12-23m	yes		yes						female	for_vaccination			female	mother		yes	More than secondary		teacher		car	0	0	0	1	0	0		0_15_mins		yes	radio health_facility place_worship	1	0	0	1	0	0	0	1	0	0	0
Secondary/General hospital		PUBLIC_GOVERNMENT_SERVICE			yes	0-11m	yes		yes						male	for_vaccination			female	mother		yes	Completed primary		housewife		motorcycle	0	0	1	0	0	0		0_15_mins		yes	radio	1	0	0	0	0	0	0	0	0	0	0
Secondary/General hospital		PUBLIC_GOVERNMENT_SERVICE			yes	0-11m	yes		yes						male	for_vaccination			female	mother		yes	Completed secondary school		self_employed		car	0	0	0	1	0	0		0_15_mins		yes	radio	1	0	0	0	0	0	0	0	0	0	0
Secondary/General hospital		PUBLIC_GOVERNMENT_SERVICE			yes	0-11m	yes		yes						male	for_vaccination			female	mother		yes	Completed primary		farming		car motorcycle	0	0	1	1	0	0		0_15_mins		yes	friend_family_member	0	0	0	0	0	0	0	0	0	0	1
Secondary/General hospital		PUBLIC_GOVERNMENT_SERVICE			yes	0-11m	yes		yes						female	for_vaccination			female	mother		yes	Completed secondary school		housewife		car motorcycle	0	0	1	1	0	0		15_30_mins		yes	health_facility	0	0	0	1	0	0	0	0	0	0	0
Secondary/General hospital		PUBLIC_GOVERNMENT_SERVICE			yes	0-11m	yes		yes						female	for_vaccination			female	father		yes	Completed primary		self_employed		car motorcycle	0	0	1	1	0	0		15_30_mins		yes	place_worship health_facility	0	0	0	1	0	0	0	1	0	0	0
Secondary/General hospital		PUBLIC_GOVERNMENT_SERVICE			yes	0-11m	yes		yes						female	for_vaccination			female	mother		yes	Completed secondary school		self_employed		car	0	0	0	1	0	0		15_30_mins		yes	radio place_worship	1	0	0	0	0	0	0	1	0	0	0
Secondary/General hospital		PUBLIC_GOVERNMENT_SERVICE			yes	0-11m	yes		yes						female	for_vaccination			female	mother		yes	Completed secondary school		farming		motorcycle car	0	0	1	1	0	0		0_15_mins		yes	radio health_facility	1	0	0	1	0	0	0	0	0	0	0
Secondary/General hospital		PUBLIC_GOVERNMENT_SERVICE			yes	0-11m	yes		yes						female	for_vaccination			female	mother		yes	Completed secondary school		self_employed		motorcycle	0	0	1	0	0	0		15_30_mins		yes	radio health_facility children's_school	1	0	0	1	0	0	1	0	0	0	0
Secondary/General hospital		PUBLIC_GOVERNMENT_SERVICE			yes	0-11m	yes		yes						male	for_vaccination			female	mother		yes	Completed primary		housewife		motorcycle	0	0	1	0	0	0		0_15_mins		yes	health_facility	0	0	0	1	0	0	0	0	0	0	0
Secondary/General hospital		PUBLIC_GOVERNMENT_SERVICE			yes	0-11m	yes		yes						female	for_vaccination			female	mother		yes	Completed secondary school		self_employed		motorcycle car	0	0	1	1	0	0		15_30_mins		no
Secondary/General hospital		PUBLIC_GOVERNMENT_SERVICE			yes	0-11m	yes		yes						male	for_vaccination			female	grandparent		no	Completed primary		farming		motorcycle	0	0	1	0	0	0		15_30_mins		no
Secondary/General hospital		PUBLIC_GOVERNMENT_SERVICE			yes	0-11m	yes		yes						male	for_vaccination			female	mother		yes	Did not complete primary (less than 6 years)		self_employed		car	0	0	0	1	0	0		15_30_mins		yes	health_facility	0	0	0	1	0	0	0	0	0	0	0
Secondary/General hospital		PUBLIC_GOVERNMENT_SERVICE			yes	0-11m	yes		yes						female	for_vaccination			female	mother		yes	Completed secondary school		self_employed		motorcycle car	0	0	1	1	0	0		15_30_mins		yes	health_facility	0	0	0	1	0	0	0	0	0	0	0
Secondary/General hospital		PUBLIC_GOVERNMENT_SERVICE			yes	0-11m	yes		yes						female	for_vaccination			female	mother		yes	More than secondary		self_employed		walk motorcycle car	1	0	1	1	0	0		15_30_mins		yes	radio health_facility place_worship	1	0	0	1	0	0	0	1	0	0	0
Secondary/General hospital		PUBLIC_GOVERNMENT_SERVICE			yes	0-11m	yes		yes						male	Child_only_accompanying			female	mother		yes	Completed secondary school		self_employed		car	0	0	0	1	0	0		15_30_mins		yes	radio place_worship	1	0	0	0	0	0	0	1	0	0	0
Primary health care center		PUBLIC_GOVERNMENT_SERVICE			yes	0-11m	yes		yes						female	for_medical_consultation			female	mother		yes	Completed secondary school		other	Trading cloths	walk	1	0	0	0	0	0		0_15_mins		yes	health_facility radio	1	0	0	1	0	0	0	0	0	0	0
Primary health care center		PUBLIC_GOVERNMENT_SERVICE			yes	12-23m	yes		yes						male	healthy_child_visit_or_ growth_development_check_up			female	mother		yes	Completed secondary school		housewife		walk	1	0	0	0	0	0		0_15_mins		yes	radio health_facility Television	1	1	0	1	0	0	0	0	0	0	0
Primary health care center		PUBLIC_GOVERNMENT_SERVICE			yes	0-11m	yes		yes						female	for_medical_consultation			female	mother		no	no_formal_education		farming		walk	1	0	0	0	0	0		0_15_mins		yes	health_facility	0	0	0	1	0	0	0	0	0	0	0
Primary health care center		PUBLIC_GOVERNMENT_SERVICE			yes	0-11m	yes		yes						male	for_medical_consultation			female	mother		yes	Completed primary		housewife		walk	1	0	0	0	0	0		0_15_mins		yes	health_facility	0	0	0	1	0	0	0	0	0	0	0
Primary health care center		PUBLIC_GOVERNMENT_SERVICE			yes	0-11m	yes		yes						female	for_medical_consultation			female	mother		yes	Completed primary		self_employed		walk	1	0	0	0	0	0		15_30_mins		yes	health_facility other	0	0	0	1	0	0	0	0	0	0	0
Primary health care center		PUBLIC_GOVERNMENT_SERVICE			yes	12-23m	yes		yes						male	for_medical_consultation			female	mother		yes	Completed secondary school		other	Hair dresser	walk	1	0	0	0	0	0		0_15_mins		yes	radio health_facility	1	0	0	1	0	0	0	0	0	0	0
Primary health care center		PUBLIC_GOVERNMENT_SERVICE			yes	0-11m	yes		yes						male	for_medical_consultation			female	mother		yes	Completed secondary school		other	Trader	walk	1	0	0	0	0	0		0_15_mins		no
Primary health care center		PUBLIC_GOVERNMENT_SERVICE			yes	0-11m	yes		yes						male	healthy_child_visit_or_ growth_development_check_up			female	mother		yes	Completed primary		self_employed		motorcycle walk	1	0	1	0	0	0		0_15_mins		yes	radio	1	0	0	0	0	0	0	0	0	0	0
Primary health care center		PUBLIC_GOVERNMENT_SERVICE			yes	12-23m	yes		yes						female	for_medical_consultation			female	mother		yes	More than secondary		teacher		walk	1	0	0	0	0	0		0_15_mins		yes	health_facility radio	1	0	0	1	0	0	0	0	0	0	0
Primary health care center		PUBLIC_GOVERNMENT_SERVICE			yes	12-23m	yes		no	1	5.0	0	0		male	healthy_child_visit_or_ growth_development_check_up			female	mother		yes	Completed secondary school		housewife		walk	1	0	0	0	0	0		0_15_mins		yes	radio health_facility	1	0	0	1	0	0	0	0	0	0	0
Primary health care center		PUBLIC_GOVERNMENT_SERVICE			yes	0-11m	yes		yes						male	healthy_child_visit_or_ growth_development_check_up			female	mother		yes	Completed secondary school		farming		walk	1	0	0	0	0	0		0_15_mins		yes	health_facility	0	0	0	1	0	0	0	0	0	0	0
Primary health care center		PUBLIC_GOVERNMENT_SERVICE			yes	12-23m	yes		no	1	8.0	0	0		male	for_medical_consultation			female	mother		no	Did not complete primary (less than 6 years)		self_employed		walk	1	0	0	0	0	0		0_15_mins		yes	health_facility	0	0	0	1	0	0	0	0	0	0	0
Primary health care center		PUBLIC_GOVERNMENT_SERVICE			yes	0-11m	yes		yes						female	Child_only_accompanying			female	mother		yes	Completed secondary school		self_employed		walk	1	0	0	0	0	0		0_15_mins		yes	health_facility during_home_visit_by_health_workers/health_outreaches	0	0	0	1	0	0	0	0	1	0	0
Primary health care center		PUBLIC_GOVERNMENT_SERVICE			yes	0-11m	yes		yes						male	for_medical_consultation			female	mother		no	Completed primary		self_employed		walk	1	0	0	0	0	0		0_15_mins		yes	health_facility	0	0	0	1	0	0	0	0	0	0	0
Primary health care center		PUBLIC_GOVERNMENT_SERVICE			yes	0-11m	yes		yes						male	healthy_child_visit_or_ growth_development_check_up			female	mother		no	Completed primary		self_employed		walk	1	0	0	0	0	0		0_15_mins		yes	health_facility	0	0	0	1	0	0	0	0	0	0	0
Primary health care center		PUBLIC_GOVERNMENT_SERVICE			yes	12-23m	yes		yes						female	Child_only_accompanying			female	mother		no	no_formal_education		self_employed		walk	1	0	0	0	0	0		0_15_mins		yes	health_facility radio	1	0	0	1	0	0	0	0	0	0	0
Primary health care center		PUBLIC_GOVERNMENT_SERVICE			yes	12-23m	yes		yes						male	healthy_child_visit_or_ growth_development_check_up			female	mother		yes	Completed primary		housewife		walk	1	0	0	0	0	0		15_30_mins		yes	health_facility	0	0	0	1	0	0	0	0	0	0	0
Primary health care center		PUBLIC_GOVERNMENT_SERVICE			yes	12-23m	yes		no	1	6.0	0	0		male	hospitalization			female	mother		no	Did not complete primary (less than 6 years)		self_employed		walk	1	0	0	0	0	0		45_60_mins		yes	radio health_facility during_home_visit_by_health_workers/health_outreaches	1	0	0	1	0	0	0	0	1	0	0
Primary health care center		PUBLIC_GOVERNMENT_SERVICE			yes	0-11m	yes		yes						male	for_medical_consultation			female	mother		no	no_formal_education		housewife		walk	1	0	0	0	0	0		0_15_mins		no
Primary health care center		PUBLIC_GOVERNMENT_SERVICE			yes	12-23m	yes		yes						female	for_vaccination			female	mother		yes	Completed secondary school		self_employed		walk	1	0	0	0	0	0		0_15_mins		yes	radio Television	1	1	0	0	0	0	0	0	0	0	0
Primary health care center		PUBLIC_GOVERNMENT_SERVICE			yes	12-23m	yes		yes						female	for_vaccination			female	mother		yes	More than secondary		teacher		motorcycle	0	0	1	0	0	0		0_15_mins		yes	Television radio friend_family_member	1	1	0	0	0	0	0	0	0	0	1
Primary health care center		PUBLIC_GOVERNMENT_SERVICE			yes	12-23m	yes		yes						female	for_vaccination			female	mother		yes	Completed secondary school		self_employed		walk motorcycle	1	0	1	0	0	0		15_30_mins		yes	during_home_visit_by_health_workers/health_outreaches radio Television	1	1	0	0	0	0	0	0	1	0	0
Primary health care center		PUBLIC_GOVERNMENT_SERVICE			yes	0-11m	yes		yes						male	for_vaccination			female	mother		yes	More than secondary		self_employed		motorcycle	0	0	1	0	0	0		0_15_mins		yes	health_facility	0	0	0	1	0	0	0	0	0	0	0
Primary health care center		PUBLIC_GOVERNMENT_SERVICE			yes	0-11m	yes		yes						female	for_vaccination			female	mother		yes	More than secondary		employee_laborer		car	0	0	0	1	0	0		0_15_mins		yes	health_facility radio	1	0	0	1	0	0	0	0	0	0	0
Primary health care center		PUBLIC_GOVERNMENT_SERVICE			yes	0-11m	yes		yes						female	for_vaccination			female	mother		yes	Completed secondary school		self_employed		motorcycle	0	0	1	0	0	0		15_30_mins		no
Primary health care center		PUBLIC_GOVERNMENT_SERVICE			yes	0-11m	yes		yes						female	for_vaccination			female	mother		yes	Completed secondary school		self_employed		car	0	0	0	1	0	0		15_30_mins		yes	health_facility	0	0	0	1	0	0	0	0	0	0	0
Primary health care center		PUBLIC_GOVERNMENT_SERVICE			yes	0-11m	yes		yes						male	for_vaccination			female	mother		yes	Completed primary		self_employed		motorcycle	0	0	1	0	0	0		0_15_mins		yes	radio	1	0	0	0	0	0	0	0	0	0	0
Primary health care center		PUBLIC_GOVERNMENT_SERVICE			yes	0-11m	yes		yes						male	for_vaccination			female	mother		yes	More than secondary		teacher		car	0	0	0	1	0	0		0_15_mins		yes	health_facility	0	0	0	1	0	0	0	0	0	0	0
Primary health care center		PUBLIC_GOVERNMENT_SERVICE			yes	0-11m	yes		yes						male	for_vaccination			female	mother		yes	Completed secondary school		self_employed		car	0	0	0	1	0	0		15_30_mins		no
Primary health care center		PUBLIC_GOVERNMENT_SERVICE			yes	0-11m	yes		yes						female	for_vaccination			female	mother		yes	Completed secondary school		self_employed		walk	1	0	0	0	0	0		60_120_mins		yes	health_facility	0	0	0	1	0	0	0	0	0	0	0
Primary health care center		PUBLIC_GOVERNMENT_SERVICE			yes	0-11m	yes		yes						female	for_vaccination			female	mother		yes	More than secondary		self_employed		motorcycle	0	0	1	0	0	0		0_15_mins		yes	Television health_facility	0	1	0	1	0	0	0	0	0	0	0
Primary health care center		PUBLIC_GOVERNMENT_SERVICE			yes	0-11m	yes		yes						male	for_vaccination			female	mother		yes	Completed secondary school		self_employed		motorcycle	0	0	1	0	0	0		15_30_mins		yes	radio Television health_facility	1	1	0	1	0	0	0	0	0	0	0
Primary health care center		PUBLIC_GOVERNMENT_SERVICE			yes	0-11m	yes		yes						male	for_vaccination			female	mother		yes	Completed secondary school		self_employed		walk	1	0	0	0	0	0		0_15_mins		yes	health_facility	0	0	0	1	0	0	0	0	0	0	0
Primary health care center		PUBLIC_GOVERNMENT_SERVICE			yes	0-11m	yes		yes						male	for_vaccination			female	mother		yes	Completed secondary school		self_employed		car	0	0	0	1	0	0		15_30_mins		yes	health_facility other	0	0	0	1	0	0	0	0	0	0	0
Primary health care center		PUBLIC_GOVERNMENT_SERVICE			yes	0-11m	yes		yes						female	for_vaccination			female	mother		yes	More than secondary		teacher		motorcycle	0	0	1	0	0	0		15_30_mins		yes	health_facility during_home_visit_by_health_workers/health_outreaches	0	0	0	1	0	0	0	0	1	0	0
Primary health care center		PUBLIC_GOVERNMENT_SERVICE			yes	0-11m	yes		yes						female	for_vaccination			female	mother		no	Completed primary		self_employed		walk	1	0	0	0	0	0		0_15_mins		no
Primary health care center		PUBLIC_GOVERNMENT_SERVICE			yes	0-11m	yes		yes						female	for_vaccination			female	mother		yes	More than secondary		self_employed		motorcycle	0	0	1	0	0	0		15_30_mins		yes	radio Television	1	1	0	0	0	0	0	0	0	0	0
Primary health care center		PUBLIC_GOVERNMENT_SERVICE			yes	0-11m	yes		yes						male	for_vaccination			female	mother		yes	More than secondary		employee_laborer		car	0	0	0	1	0	0		0_15_mins		no
Primary health care center		PUBLIC_GOVERNMENT_SERVICE			yes	0-11m	yes		yes						female	for_vaccination			female	mother		yes	Completed secondary school		self_employed		motorcycle	0	0	1	0	0	0		0_15_mins		yes	during_home_visit_by_health_workers/health_outreaches	0	0	0	0	0	0	0	0	1	0	0
Primary health care center		PUBLIC_GOVERNMENT_SERVICE			yes	0-11m	yes		yes						male	for_vaccination			female	mother		yes	More than secondary		self_employed		motorcycle car	0	0	1	1	0	0		0_15_mins		no
Primary health care center		PUBLIC_GOVERNMENT_SERVICE			yes	0-11m	yes		yes						female	for_vaccination			female	mother		yes	More than secondary		employee_laborer		walk	1	0	0	0	0	0		0_15_mins		yes	radio	1	0	0	0	0	0	0	0	0	0	0
Primary health care center		PUBLIC_GOVERNMENT_SERVICE			yes	0-11m	yes		yes						female	for_vaccination			female	grandparent		yes	Completed primary		self_employed		motorcycle walk	1	0	1	0	0	0		30_45_mins		yes	during_home_visit_by_health_workers/health_outreaches	0	0	0	0	0	0	0	0	1	0	0
Primary health care center		PUBLIC_GOVERNMENT_SERVICE			yes	0-11m	yes		yes						male	for_vaccination			female	mother		no	Completed primary		self_employed		walk	1	0	0	0	0	0		30_45_mins		no
Primary health care center		PUBLIC_GOVERNMENT_SERVICE			yes	0-11m	yes		yes						male	for_vaccination			female	mother		yes	Completed secondary school		self_employed		car	0	0	0	1	0	0		0_15_mins		yes	radio	1	0	0	0	0	0	0	0	0	0	0
Secondary/General hospital		PUBLIC_GOVERNMENT_SERVICE			yes	0-11m	yes		yes						female	for_vaccination			female	mother		yes	More than secondary		employee_laborer		car	0	0	0	1	0	0		30_45_mins		yes	radio	1	0	0	0	0	0	0	0	0	0	0
Primary health care center		PUBLIC_GOVERNMENT_SERVICE			yes	12-23m	yes		yes						female	healthy_child_visit_or_ growth_development_check_up			female	mother		yes	Completed primary		self_employed		walk	1	0	0	0	0	0		15_30_mins		no
Primary health care center		PUBLIC_GOVERNMENT_SERVICE			yes	0-11m	yes		yes						male	for_vaccination			female	mother		yes	Completed primary		housewife		walk	1	0	0	0	0	0		15_30_mins		no
Primary health care center		PUBLIC_GOVERNMENT_SERVICE			yes	0-11m	yes		yes						female	for_vaccination			female	mother		no	no_formal_education		farming		car bus	0	0	0	1	1	0		>_120_mins		yes	radio community_meetings health_facility	1	0	0	1	0	0	0	0	0	1	0
Primary health care center		PUBLIC_GOVERNMENT_SERVICE			yes	0-11m	yes		yes						male	for_vaccination			female	mother		yes	Completed secondary school		self_employed		walk	1	0	0	0	0	0		15_30_mins		yes	health_facility community_meetings during_home_visit_by_health_workers/health_outreaches	0	0	0	1	0	0	0	0	1	1	0
Primary health care center		PUBLIC_GOVERNMENT_SERVICE			yes	0-11m	yes		yes						male	for_vaccination			female	mother		yes	Completed primary		farming		walk	1	0	0	0	0	0		0_15_mins		yes	health_facility	0	0	0	1	0	0	0	0	0	0	0
Primary health care center		PUBLIC_GOVERNMENT_SERVICE			yes	0-11m	yes		yes						male	for_vaccination			female	mother		yes	Completed primary		farming		bicycle	0	1	0	0	0	0		30_45_mins		yes	radio health_facility	1	0	0	1	0	0	0	0	0	0	0
Primary health care center		PUBLIC_GOVERNMENT_SERVICE			yes	12-23m	yes		yes						female	for_medical_consultation			female	mother		yes	Completed primary		self_employed		bicycle	0	1	0	0	0	0		15_30_mins		yes	radio Television community_meetings health_facility	1	1	0	1	0	0	0	0	0	1	0
Primary health care center		PUBLIC_GOVERNMENT_SERVICE			yes	0-11m	yes		yes						female	for_vaccination			female	mother		no	Completed primary		employee_laborer		bicycle	0	1	0	0	0	0		>_120_mins		yes	health_facility radio	1	0	0	1	0	0	0	0	0	0	0
Primary health care center		PUBLIC_GOVERNMENT_SERVICE			yes	0-11m	yes		yes						male	healthy_child_visit_or_ growth_development_check_up			female	mother		no	Completed primary		farming		walk	1	0	0	0	0	0		15_30_mins		yes	radio	1	0	0	0	0	0	0	0	0	0	0
Primary health care center		PUBLIC_GOVERNMENT_SERVICE			yes	12-23m	yes		yes						male	Child_only_accompanying			female	mother		no	Completed primary		farming		bus	0	0	0	0	1	0		15_30_mins		yes	radio	1	0	0	0	0	0	0	0	0	0	0
Primary health care center		PUBLIC_GOVERNMENT_SERVICE			yes	0-11m	yes		yes						female	for_vaccination			female	mother		no	Completed primary		employee_laborer		bicycle	0	1	0	0	0	0		30_45_mins		no
Primary health care center		PUBLIC_GOVERNMENT_SERVICE			yes	0-11m	yes		yes						female	healthy_child_visit_or_ growth_development_check_up			female	mother		no	Did not complete primary (less than 6 years)		employee_laborer		walk	1	0	0	0	0	0		60_120_mins		yes	health_facility	0	0	0	1	0	0	0	0	0	0	0
Primary health care center		PUBLIC_GOVERNMENT_SERVICE			yes	12-23m	yes		yes						female	healthy_child_visit_or_ growth_development_check_up			female	mother		no	no_formal_education		farming		walk	1	0	0	0	0	0		15_30_mins		yes	health_facility	0	0	0	1	0	0	0	0	0	0	0
Primary health care center		PUBLIC_GOVERNMENT_SERVICE			yes	0-11m	yes		yes						female	for_vaccination			female	mother		yes	Completed secondary school		self_employed		walk	1	0	0	0	0	0		45_60_mins		yes	health_facility radio	1	0	0	1	0	0	0	0	0	0	0
Primary health care center		PUBLIC_GOVERNMENT_SERVICE			yes	0-11m	yes		yes						male	healthy_child_visit_or_ growth_development_check_up			female	mother		no	Did not complete primary (less than 6 years)		self_employed		walk	1	0	0	0	0	0		0_15_mins		yes	radio health_facility	1	0	0	1	0	0	0	0	0	0	0
Primary health care center		PUBLIC_GOVERNMENT_SERVICE			yes	12-23m	yes		yes						female	healthy_child_visit_or_ growth_development_check_up			female	mother		yes	Completed secondary school		employee_laborer		walk	1	0	0	0	0	0		0_15_mins		yes	health_facility	0	0	0	1	0	0	0	0	0	0	0
Primary health care center		PUBLIC_GOVERNMENT_SERVICE			yes	0-11m	yes		yes						female	healthy_child_visit_or_ growth_development_check_up			female	father		yes	Completed secondary school		farming		walk	1	0	0	0	0	0		0_15_mins		yes	health_facility	0	0	0	1	0	0	0	0	0	0	0
Primary health care center		PUBLIC_GOVERNMENT_SERVICE			yes	0-11m	yes		yes						female	healthy_child_visit_or_ growth_development_check_up			female	mother		yes	Completed secondary school		student		walk	1	0	0	0	0	0		0_15_mins		yes	health_facility radio	1	0	0	1	0	0	0	0	0	0	0
Primary health care center		PUBLIC_GOVERNMENT_SERVICE			yes	12-23m	yes		yes						female	healthy_child_visit_or_ growth_development_check_up			female	mother		yes	Completed secondary school		employee_laborer		walk	1	0	0	0	0	0		0_15_mins		yes	radio health_facility	1	0	0	1	0	0	0	0	0	0	0
Secondary/General hospital		PRIVATE_FOR_PROFIT			yes	0-11m	yes		yes						female	for_medical_consultation			female	mother		yes	More than secondary		boss_employer		motorcycle	0	0	1	0	0	0		15_30_mins		no
Secondary/General hospital		PRIVATE_FOR_PROFIT			yes	0-11m	yes		yes						male	Child_only_accompanying			female	mother		yes	More than secondary		self_employed		motorcycle	0	0	1	0	0	0		0_15_mins		no
Primary health care center		PUBLIC_GOVERNMENT_SERVICE			yes	0-11m	yes		yes						female	for_vaccination			female	mother		yes	Completed primary		housewife		bus	0	0	0	0	1	0		0_15_mins		no
Primary health care center		PUBLIC_GOVERNMENT_SERVICE			yes	0-11m	yes		yes						female	Child_only_accompanying			female	mother		yes	Completed secondary school		self_employed		walk	1	0	0	0	0	0		0_15_mins		yes	health_facility	0	0	0	1	0	0	0	0	0	0	0
Secondary/General hospital		PUBLIC_GOVERNMENT_SERVICE			yes	0-11m	yes		yes						male	for_vaccination			female	mother		yes	More than secondary		self_employed		motorcycle	0	0	1	0	0	0		45_60_mins		yes	friend_family_member	0	0	0	0	0	0	0	0	0	0	1
Secondary/General hospital		PUBLIC_GOVERNMENT_SERVICE			yes	0-11m	yes		yes						male	for_vaccination			female	mother		no	no_formal_education		self_employed		motorcycle	0	0	1	0	0	0		30_45_mins		yes	radio	1	0	0	0	0	0	0	0	0	0	0
Primary health care center		PUBLIC_GOVERNMENT_SERVICE			yes	0-11m	yes		yes						male	for_vaccination			female	mother		no	Completed primary		housewife		walk	1	0	0	0	0	0		15_30_mins		yes	health_facility	0	0	0	1	0	0	0	0	0	0	0
Primary health care center		PUBLIC_GOVERNMENT_SERVICE			yes	0-11m	yes		yes						male	for_vaccination			female	mother		no	Completed primary		self_employed		walk	1	0	0	0	0	0		0_15_mins		yes	health_facility	0	0	0	1	0	0	0	0	0	0	0
Primary health care center		PUBLIC_GOVERNMENT_SERVICE			yes	0-11m	yes		yes						male	for_vaccination			female	mother		yes	Completed secondary school		other	Apprenticeship in tailoring	walk	1	0	0	0	0	0		30_45_mins		yes	radio Television health_facility	1	1	0	1	0	0	0	0	0	0	0
Primary health care center		PUBLIC_GOVERNMENT_SERVICE			yes	0-11m	yes		yes						female	for_vaccination			female	mother		yes	More than secondary		employee_laborer		walk	1	0	0	0	0	0		15_30_mins		yes	health_facility Television	0	1	0	1	0	0	0	0	0	0	0
Secondary/General hospital		PUBLIC_GOVERNMENT_SERVICE			yes	0-11m	yes		yes						female	for_vaccination			female	mother		yes	Completed secondary school		self_employed		motorcycle	0	0	1	0	0	0		0_15_mins		yes	Television radio	1	1	0	0	0	0	0	0	0	0	0
Primary health care center		PUBLIC_GOVERNMENT_SERVICE			yes	12-23m	yes		yes						male	Child_only_accompanying			female	mother		yes	More than secondary		self_employed		walk	1	0	0	0	0	0		0_15_mins		yes	radio health_facility	1	0	0	1	0	0	0	0	0	0	0
Primary health care center		PUBLIC_GOVERNMENT_SERVICE			yes	12-23m	yes		yes						female	Child_only_accompanying			female	mother		no	Completed primary		self_employed		walk	1	0	0	0	0	0		0_15_mins		no
Primary health care center		PUBLIC_GOVERNMENT_SERVICE			yes	12-23m	yes		yes						male	for_medical_consultation			female	mother		no	Completed primary		self_employed		walk bicycle car	1	1	0	1	0	0		15_30_mins		yes	during_home_visit_by_health_workers/health_outreaches	0	0	0	0	0	0	0	0	1	0	0
Tertiary Health facility		PUBLIC_GOVERNMENT_SERVICE			yes	0-11m	yes		yes						male	for_vaccination			female	mother		yes	Completed secondary school		self_employed		motorcycle	0	0	1	0	0	0		30_45_mins		yes	radio health_facility	1	0	0	1	0	0	0	0	0	0	0
Tertiary Health facility		PUBLIC_GOVERNMENT_SERVICE			yes	0-11m	yes		yes						male	for_vaccination			female	mother		yes	More than secondary		self_employed		car	0	0	0	1	0	0		0_15_mins		yes	radio	1	0	0	0	0	0	0	0	0	0	0
Tertiary Health facility		PUBLIC_GOVERNMENT_SERVICE			yes	0-11m	yes		yes						female	for_vaccination			female	mother		yes	Completed secondary school		self_employed		motorcycle	0	0	1	0	0	0		0_15_mins		yes	health_facility	0	0	0	1	0	0	0	0	0	0	0
Tertiary Health facility		PUBLIC_GOVERNMENT_SERVICE			yes	0-11m	yes		yes						male	for_vaccination			female	mother		yes	Completed secondary school		self_employed		motorcycle	0	0	1	0	0	0		0_15_mins		yes	during_home_visit_by_health_workers/health_outreaches	0	0	0	0	0	0	0	0	1	0	0
Tertiary Health facility		PUBLIC_GOVERNMENT_SERVICE			yes	0-11m	yes		yes						male	for_vaccination			female	mother		yes	More than secondary		self_employed		car	0	0	0	1	0	0		0_15_mins		yes	radio health_facility during_home_visit_by_health_workers/health_outreaches	1	0	0	1	0	0	0	0	1	0	0
Tertiary Health facility		PUBLIC_GOVERNMENT_SERVICE			yes	0-11m	yes		yes						female	for_vaccination			female	mother		yes	More than secondary		self_employed		car	0	0	0	1	0	0		15_30_mins		yes	radio community_meetings during_home_visit_by_health_workers/health_outreaches	1	0	0	0	0	0	0	0	1	1	0
Tertiary Health facility		PUBLIC_GOVERNMENT_SERVICE			yes	0-11m	yes		yes						female	for_vaccination			female	mother		yes	More than secondary		self_employed		car	0	0	0	1	0	0		15_30_mins		yes	radio health_facility during_home_visit_by_health_workers/health_outreaches	1	0	0	1	0	0	0	0	1	0	0
Primary health care center		PUBLIC_GOVERNMENT_SERVICE			yes	0-11m	yes		yes						female	for_medical_consultation			female	mother		no	Completed primary		housewife		motorcycle	0	0	1	0	0	0		15_30_mins		yes	health_facility	0	0	0	1	0	0	0	0	0	0	0
Tertiary Health facility		PUBLIC_GOVERNMENT_SERVICE			yes	0-11m	yes		yes						male	for_vaccination			female	mother		yes	Completed secondary school		self_employed		motorcycle	0	0	1	0	0	0		0_15_mins		no
Tertiary Health facility		PUBLIC_GOVERNMENT_SERVICE			yes	0-11m	yes		yes						female	for_vaccination			female	mother		yes	More than secondary		employee_laborer		motorcycle	0	0	1	0	0	0		0_15_mins		yes	health_facility during_home_visit_by_health_workers/health_outreaches friend_family_member	0	0	0	1	0	0	0	0	1	0	1
Tertiary Health facility		PUBLIC_GOVERNMENT_SERVICE			yes	0-11m	yes		yes						female	for_vaccination			female	mother		yes	More than secondary		employee_laborer		car	0	0	0	1	0	0		0_15_mins		yes	health_facility	0	0	0	1	0	0	0	0	0	0	0
Tertiary Health facility		PUBLIC_GOVERNMENT_SERVICE			yes	0-11m	yes		yes						male	for_vaccination			female	mother		no	More than secondary		employee_laborer		motorcycle car	0	0	1	1	0	0		15_30_mins		yes	Television friend_family_member	0	1	0	0	0	0	0	0	0	0	1
Primary health care center		PUBLIC_GOVERNMENT_SERVICE			yes	0-11m	yes		yes						female	for_medical_consultation			female	mother		yes	Completed secondary school		self_employed		car	0	0	0	1	0	0		30_45_mins		yes	health_facility Television	0	1	0	1	0	0	0	0	0	0	0
Primary health care center		PUBLIC_GOVERNMENT_SERVICE			yes	0-11m	yes		yes						male	Child_only_accompanying			female	mother		yes	Completed primary		self_employed		bicycle	0	1	0	0	0	0		45_60_mins		yes	during_home_visit_by_health_workers/health_outreaches community_meetings	0	0	0	0	0	0	0	0	1	1	0
Primary health care center		PUBLIC_GOVERNMENT_SERVICE			yes	0-11m	yes		yes						male	for_vaccination			female	mother		yes	Completed primary		self_employed		bicycle	0	1	0	0	0	0		0_15_mins		yes	health_facility	0	0	0	1	0	0	0	0	0	0	0
Primary health care center		PUBLIC_GOVERNMENT_SERVICE			yes	0-11m	yes		yes						male	for_medical_consultation			female	mother		no	Did not complete primary (less than 6 years)		self_employed		motorcycle	0	0	1	0	0	0		15_30_mins		yes	health_facility	0	0	0	1	0	0	0	0	0	0	0
Primary health care center		PUBLIC_GOVERNMENT_SERVICE			yes	12-23m	yes		yes						female	for_medical_consultation			female	mother		yes	More than secondary		self_employed		walk motorcycle	1	0	1	0	0	0		0_15_mins		yes	health_facility	0	0	0	1	0	0	0	0	0	0	0
Primary health care center		PUBLIC_GOVERNMENT_SERVICE			yes	0-11m	yes		yes						female	Child_only_accompanying			female	mother		yes	More than secondary		teacher		walk	1	0	0	0	0	0		0_15_mins		yes	during_home_visit_by_health_workers/health_outreaches	0	0	0	0	0	0	0	0	1	0	0
Primary health care center		PUBLIC_GOVERNMENT_SERVICE			yes	0-11m	yes		yes						female	Child_only_accompanying			female	mother		yes	Completed secondary school		self_employed		motorcycle	0	0	1	0	0	0		15_30_mins		yes	health_facility	0	0	0	1	0	0	0	0	0	0	0
Primary health care center		PUBLIC_GOVERNMENT_SERVICE			yes	0-11m	yes		yes						female	for_medical_consultation			female	mother		yes	Completed secondary school		self_employed		motorcycle	0	0	1	0	0	0		15_30_mins		yes	health_facility	0	0	0	1	0	0	0	0	0	0	0
Primary health care center		PUBLIC_GOVERNMENT_SERVICE			yes	0-11m	yes		yes						female	for_medical_consultation			female	mother		yes	Completed primary		housewife		walk	1	0	0	0	0	0		15_30_mins		yes	health_facility	0	0	0	1	0	0	0	0	0	0	0
Primary health care center		PUBLIC_GOVERNMENT_SERVICE			yes	0-11m	yes		yes						female	for_medical_consultation			female	mother		yes	Completed secondary school		housewife		motorcycle	0	0	1	0	0	0		15_30_mins		yes	health_facility	0	0	0	1	0	0	0	0	0	0	0
Primary health care center		PUBLIC_GOVERNMENT_SERVICE			yes	0-11m	yes		yes						male	Child_only_accompanying			female	mother		yes	Completed secondary school		housewife		motorcycle	0	0	1	0	0	0		0_15_mins		yes	health_facility	0	0	0	1	0	0	0	0	0	0	0
Primary health care center		PUBLIC_GOVERNMENT_SERVICE			yes	0-11m	yes		yes						male	for_medical_consultation			female	mother		no	Completed primary		self_employed		walk	1	0	0	0	0	0		0_15_mins		yes	health_facility during_home_visit_by_health_workers/health_outreaches	0	0	0	1	0	0	0	0	1	0	0
Primary health care center		PUBLIC_GOVERNMENT_SERVICE			yes	0-11m	yes		yes						female	Child_only_accompanying			female	mother		no	Completed primary		self_employed		walk	1	0	0	0	0	0		15_30_mins		yes	health_facility	0	0	0	1	0	0	0	0	0	0	0
Primary health care center		PUBLIC_GOVERNMENT_SERVICE			yes	0-11m	yes		yes						male	for_medical_consultation			female	mother		yes	Completed secondary school		self_employed		motorcycle	0	0	1	0	0	0		0_15_mins		yes	health_facility	0	0	0	1	0	0	0	0	0	0	0
Primary health care center		PUBLIC_GOVERNMENT_SERVICE			yes	12-23m	yes		yes						male	Child_only_accompanying			female	mother		no	Completed primary		self_employed		walk	1	0	0	0	0	0		45_60_mins		yes	during_home_visit_by_health_workers/health_outreaches	0	0	0	0	0	0	0	0	1	0	0
Primary health care center		PUBLIC_GOVERNMENT_SERVICE			yes	12-23m	yes		yes						male	for_medical_consultation			female	mother		yes	Completed primary		self_employed		motorcycle	0	0	1	0	0	0		0_15_mins		yes	health_facility during_home_visit_by_health_workers/health_outreaches	0	0	0	1	0	0	0	0	1	0	0
Primary health care center		PUBLIC_GOVERNMENT_SERVICE			yes	0-11m	yes		yes						male	healthy_child_visit_or_ growth_development_check_up			female	mother		yes	More than secondary		teacher		walk	1	0	0	0	0	0		15_30_mins		yes	during_home_visit_by_health_workers/health_outreaches	0	0	0	0	0	0	0	0	1	0	0
Primary health care center		PUBLIC_GOVERNMENT_SERVICE			yes	12-23m	yes		yes						male	other	To visit a health personnel		female	mother		no	no_formal_education		self_employed		walk	1	0	0	0	0	0		0_15_mins		yes	health_facility	0	0	0	1	0	0	0	0	0	0	0
Primary health care center		PUBLIC_GOVERNMENT_SERVICE			yes	0-11m	yes		yes						male	for_vaccination			female	mother		yes	Completed secondary school		self_employed		walk	1	0	0	0	0	0		0_15_mins		yes	Television health_facility	0	1	0	1	0	0	0	0	0	0	0
Primary health care center		PUBLIC_GOVERNMENT_SERVICE			yes	0-11m	yes		yes						male	Child_only_accompanying			female	mother		yes	Completed secondary school		self_employed		walk	1	0	0	0	0	0		0_15_mins		yes	radio during_home_visit_by_health_workers/health_outreaches friend_family_member	1	0	0	0	0	0	0	0	1	0	1
Primary health care center		PUBLIC_GOVERNMENT_SERVICE			yes	0-11m	yes		yes						male	Child_only_accompanying			male	mother		yes	More than secondary		employee_laborer		walk	1	0	0	0	0	0		0_15_mins		yes	radio during_home_visit_by_health_workers/health_outreaches	1	0	0	0	0	0	0	0	1	0	0
Primary health care center		PUBLIC_GOVERNMENT_SERVICE			yes	0-11m	yes		yes						male	healthy_child_visit_or_ growth_development_check_up			female	mother		yes	Completed secondary school		self_employed		walk	1	0	0	0	0	0		0_15_mins		yes	during_home_visit_by_health_workers/health_outreaches	0	0	0	0	0	0	0	0	1	0	0
Secondary/General hospital		PUBLIC_GOVERNMENT_SERVICE			yes	0-11m	yes		yes						female	for_vaccination			female	mother		yes	More than secondary		student		motorcycle car	0	0	1	1	0	0		30_45_mins		yes	health_facility	0	0	0	1	0	0	0	0	0	0	0
Secondary/General hospital		PUBLIC_GOVERNMENT_SERVICE			yes	0-11m	yes		yes						female	for_vaccination			female	mother		yes	More than secondary		teacher		motorcycle car	0	0	1	1	0	0		15_30_mins		no
Secondary/General hospital		PUBLIC_GOVERNMENT_SERVICE			yes	0-11m	yes		yes						male	for_vaccination			female	mother		yes	More than secondary		student		car motorcycle	0	0	1	1	0	0		15_30_mins		yes	health_facility	0	0	0	1	0	0	0	0	0	0	0
Secondary/General hospital		PUBLIC_GOVERNMENT_SERVICE			yes	0-11m	yes		yes						female	for_vaccination			female	mother		yes	More than secondary		student		motorcycle car	0	0	1	1	0	0		30_45_mins		yes	health_facility	0	0	0	1	0	0	0	0	0	0	0
Primary health care center		PUBLIC_GOVERNMENT_SERVICE			yes	12-23m	yes		yes						female	Child_only_accompanying			female	mother		yes	Completed secondary school		self_employed		walk	1	0	0	0	0	0		0_15_mins		yes	health_facility	0	0	0	1	0	0	0	0	0	0	0
Primary health care center		PUBLIC_GOVERNMENT_SERVICE			yes	12-23m	yes		yes						male	Child_only_accompanying			female	mother		yes	Completed secondary school		student		walk	1	0	0	0	0	0		0_15_mins		yes	health_facility	0	0	0	1	0	0	0	0	0	0	0
Primary health care center		PUBLIC_GOVERNMENT_SERVICE			yes	0-11m	yes		yes						female	healthy_child_visit_or_ growth_development_check_up			female	mother		yes	Completed secondary school		self_employed		walk	1	0	0	0	0	0		0_15_mins		yes	during_home_visit_by_health_workers/health_outreaches radio	1	0	0	0	0	0	0	0	1	0	0
Secondary/General hospital		PUBLIC_GOVERNMENT_SERVICE			yes	0-11m	yes		yes						female	for_vaccination			female	mother		yes	Completed secondary school		self_employed		motorcycle	0	0	1	0	0	0		15_30_mins		no
Primary health care center		PUBLIC_GOVERNMENT_SERVICE			yes	0-11m	yes		yes						male	Child_only_accompanying			female	mother		yes	Completed secondary school		self_employed		walk	1	0	0	0	0	0		0_15_mins		no
Primary health care center		PUBLIC_GOVERNMENT_SERVICE			yes	12-23m	yes		yes						female	Child_only_accompanying			female	mother		yes	Completed secondary school		housewife		walk	1	0	0	0	0	0		0_15_mins		yes	health_facility	0	0	0	1	0	0	0	0	0	0	0
Secondary/General hospital		PUBLIC_GOVERNMENT_SERVICE			yes	0-11m	yes		yes						male	for_vaccination			female	mother		yes	Completed secondary school		self_employed		motorcycle	0	0	1	0	0	0		60_120_mins		yes	health_facility radio	1	0	0	1	0	0	0	0	0	0	0
Primary health care center		PUBLIC_GOVERNMENT_SERVICE			yes	0-11m	yes		yes						male	Child_only_accompanying			female	mother		yes	Completed secondary school		self_employed		bicycle	0	1	0	0	0	0		0_15_mins		yes	friend_family_member	0	0	0	0	0	0	0	0	0	0	1
Secondary/General hospital		PUBLIC_GOVERNMENT_SERVICE			yes	0-11m	yes		yes						male	for_vaccination			female	mother		yes	More than secondary		teacher		motorcycle	0	0	1	0	0	0		0_15_mins		yes	health_facility	0	0	0	1	0	0	0	0	0	0	0
Secondary/General hospital		PUBLIC_GOVERNMENT_SERVICE			yes	0-11m	yes		yes						male	for_vaccination			female	mother		no	Completed primary		self_employed		motorcycle	0	0	1	0	0	0		15_30_mins		yes	health_facility	0	0	0	1	0	0	0	0	0	0	0
Secondary/General hospital		PUBLIC_GOVERNMENT_SERVICE			yes	0-11m	yes		yes						female	for_vaccination			female	mother		yes	Completed secondary school		self_employed		motorcycle	0	0	1	0	0	0		0_15_mins		no
Primary health care center		PUBLIC_GOVERNMENT_SERVICE			yes	12-23m	yes		yes						female	Child_only_accompanying			female	mother		yes	Completed secondary school		self_employed		walk	1	0	0	0	0	0		0_15_mins		yes	health_facility	0	0	0	1	0	0	0	0	0	0	0
Secondary/General hospital		PUBLIC_GOVERNMENT_SERVICE			yes	0-11m	yes		yes						female	for_vaccination			female	mother		yes	Completed secondary school		self_employed		motorcycle	0	0	1	0	0	0		30_45_mins		no
Primary health care center		PUBLIC_GOVERNMENT_SERVICE			yes	0-11m	yes		yes						male	healthy_child_visit_or_ growth_development_check_up			female	mother		yes	Completed secondary school		self_employed		walk	1	0	0	0	0	0		0_15_mins		yes	radio during_home_visit_by_health_workers/health_outreaches	1	0	0	0	0	0	0	0	1	0	0
Secondary/General hospital		PUBLIC_GOVERNMENT_SERVICE			yes	0-11m	yes		yes						female	for_vaccination			female	mother		yes	Completed secondary school		self_employed		motorcycle	0	0	1	0	0	0		0_15_mins		no
Secondary/General hospital		PUBLIC_GOVERNMENT_SERVICE			yes	0-11m	yes		yes						female	for_vaccination			female	mother		yes	Completed secondary school		self_employed		motorcycle	0	0	1	0	0	0		15_30_mins		yes	health_facility	0	0	0	1	0	0	0	0	0	0	0
Secondary/General hospital		PUBLIC_GOVERNMENT_SERVICE			yes	0-11m	yes		yes						female	for_vaccination			female	mother		no	Completed primary		self_employed		motorcycle	0	0	1	0	0	0		30_45_mins		yes	health_facility	0	0	0	1	0	0	0	0	0	0	0
Primary health care center		PUBLIC_GOVERNMENT_SERVICE			yes	12-23m	yes		yes						male	other	She was mobilized for the research		female	mother		yes	More than secondary		self_employed		motorcycle	0	0	1	0	0	0		0_15_mins		yes	radio during_home_visit_by_health_workers/health_outreaches	1	0	0	0	0	0	0	0	1	0	0
Secondary/General hospital		PUBLIC_GOVERNMENT_SERVICE			yes	0-11m	yes		yes						male	for_vaccination			female	mother		yes	Completed secondary school		self_employed		motorcycle	0	0	1	0	0	0		15_30_mins		yes	health_facility radio	1	0	0	1	0	0	0	0	0	0	0
Primary health care center		PUBLIC_GOVERNMENT_SERVICE			yes	12-23m	yes		yes						female	Child_only_accompanying			female	mother		yes	Completed secondary school		self_employed		walk	1	0	0	0	0	0		0_15_mins		yes	health_facility	0	0	0	1	0	0	0	0	0	0	0
Primary health care center		PUBLIC_GOVERNMENT_SERVICE			yes	12-23m	yes		yes						female	for_medical_consultation			female	mother		yes	Completed primary		self_employed		walk	1	0	0	0	0	0		0_15_mins		yes	health_facility	0	0	0	1	0	0	0	0	0	0	0
Primary health care center		PUBLIC_GOVERNMENT_SERVICE			yes	0-11m	yes		yes						female	healthy_child_visit_or_ growth_development_check_up			female	mother		no	Did not complete primary (less than 6 years)		self_employed		motorcycle walk	1	0	1	0	0	0		0_15_mins		yes	radio health_facility	1	0	0	1	0	0	0	0	0	0	0
Primary health care center		PUBLIC_GOVERNMENT_SERVICE			yes	0-11m	yes		yes						female	healthy_child_visit_or_ growth_development_check_up			female	mother		yes	Completed secondary school		self_employed		walk	1	0	0	0	0	0		0_15_mins		yes	radio health_facility Television	1	1	0	1	0	0	0	0	0	0	0
Primary health care center		PUBLIC_GOVERNMENT_SERVICE			yes	0-11m	yes		yes						male	healthy_child_visit_or_ growth_development_check_up			female	mother		yes	Completed secondary school		self_employed		walk	1	0	0	0	0	0		0_15_mins		yes	health_facility	0	0	0	1	0	0	0	0	0	0	0
Primary health care center		PUBLIC_GOVERNMENT_SERVICE			yes	12-23m	yes		yes						female	Child_only_accompanying			female	mother		yes	Completed secondary school		self_employed		walk	1	0	0	0	0	0		0_15_mins		yes	radio during_home_visit_by_health_workers/health_outreaches	1	0	0	0	0	0	0	0	1	0	0
Primary health care center		PUBLIC_GOVERNMENT_SERVICE			yes	0-11m	yes		yes						male	Child_only_accompanying			male	mother		yes	Completed secondary school		self_employed		walk	1	0	0	0	0	0		0_15_mins		yes	radio Television health_facility	1	1	0	1	0	0	0	0	0	0	0
Primary health care center		PUBLIC_GOVERNMENT_SERVICE			yes	0-11m	yes		yes						female	for_vaccination			female	mother		yes	Completed primary		farming		walk	1	0	0	0	0	0		0_15_mins		yes	health_facility	0	0	0	1	0	0	0	0	0	0	0
Primary health care center		PUBLIC_GOVERNMENT_SERVICE			yes	0-11m	yes		yes						female	Child_only_accompanying			female	mother		yes	Completed secondary school		self_employed		walk	1	0	0	0	0	0		0_15_mins		yes	during_home_visit_by_health_workers/health_outreaches	0	0	0	0	0	0	0	0	1	0	0
Primary health care center		PUBLIC_GOVERNMENT_SERVICE			yes	12-23m	yes		yes						male	Child_only_accompanying			female	mother		yes	Completed secondary school		self_employed		walk	1	0	0	0	0	0		0_15_mins		yes	health_facility	0	0	0	1	0	0	0	0	0	0	0
Primary health care center		PUBLIC_GOVERNMENT_SERVICE			yes	0-11m	yes		yes						male	for_vaccination			female	mother		yes	Completed primary		farming		walk	1	0	0	0	0	0		0_15_mins		yes	health_facility	0	0	0	1	0	0	0	0	0	0	0
Primary health care center		PUBLIC_GOVERNMENT_SERVICE			yes	0-11m	yes		yes						female	for_vaccination			female	mother		yes	More than secondary		self_employed		walk	1	0	0	0	0	0		15_30_mins		yes	radio health_facility	1	0	0	1	0	0	0	0	0	0	0
Primary health care center		PUBLIC_GOVERNMENT_SERVICE			yes	0-11m	yes		yes						male	healthy_child_visit_or_ growth_development_check_up			male	mother		yes	Completed secondary school		teacher		walk	1	0	0	0	0	0		0_15_mins		yes	health_facility	0	0	0	1	0	0	0	0	0	0	0
Primary health care center		PUBLIC_GOVERNMENT_SERVICE			yes	0-11m	yes		yes						female	healthy_child_visit_or_ growth_development_check_up			female	mother		no	no_formal_education		farming		walk	1	0	0	0	0	0		0_15_mins		yes	health_facility	0	0	0	1	0	0	0	0	0	0	0
Primary health care center		PUBLIC_GOVERNMENT_SERVICE			yes	0-11m	yes		yes						female	healthy_child_visit_or_ growth_development_check_up			female	mother		yes	Completed secondary school		self_employed		walk	1	0	0	0	0	0		15_30_mins		yes	health_facility	0	0	0	1	0	0	0	0	0	0	0
Primary health care center		PUBLIC_GOVERNMENT_SERVICE			yes	0-11m	yes		yes						male	healthy_child_visit_or_ growth_development_check_up			female	mother		yes	Completed primary		self_employed		walk	1	0	0	0	0	0		0_15_mins		yes	health_facility	0	0	0	1	0	0	0	0	0	0	0
Primary health care center		PUBLIC_GOVERNMENT_SERVICE			yes	0-11m	yes		yes						male	healthy_child_visit_or_ growth_development_check_up			female	mother		yes	Completed secondary school		self_employed		walk	1	0	0	0	0	0		0_15_mins		yes	health_facility	0	0	0	1	0	0	0	0	0	0	0
Primary health care center		PUBLIC_GOVERNMENT_SERVICE			yes	0-11m	yes		yes						male	healthy_child_visit_or_ growth_development_check_up			female	mother		no	Completed primary		self_employed		walk	1	0	0	0	0	0		0_15_mins		yes	during_home_visit_by_health_workers/health_outreaches health_facility	0	0	0	1	0	0	0	0	1	0	0
Primary health care center		PUBLIC_GOVERNMENT_SERVICE			yes	0-11m	yes		yes						male	healthy_child_visit_or_ growth_development_check_up			female	mother		yes	Completed primary		self_employed		walk	1	0	0	0	0	0		0_15_mins		yes	health_facility	0	0	0	1	0	0	0	0	0	0	0
Primary health care center		PUBLIC_GOVERNMENT_SERVICE			yes	0-11m	yes		yes						male	healthy_child_visit_or_ growth_development_check_up			female	mother		yes	Completed secondary school		self_employed		motorcycle walk	1	0	1	0	0	0		0_15_mins		yes	health_facility radio	1	0	0	1	0	0	0	0	0	0	0
Primary health care center		PUBLIC_GOVERNMENT_SERVICE			yes	0-11m	yes		yes						female	healthy_child_visit_or_ growth_development_check_up			female	mother		yes	Completed primary		employee_laborer		walk	1	0	0	0	0	0		0_15_mins		no
Primary health care center		PUBLIC_GOVERNMENT_SERVICE			yes	12-23m	yes		yes						male	healthy_child_visit_or_ growth_development_check_up			female	mother		yes	Completed primary		other	Trading (Chemist)	walk	1	0	0	0	0	0		0_15_mins		yes	radio place_worship during_home_visit_by_health_workers/health_outreaches	1	0	0	0	0	0	0	1	1	0	0
Primary health care center		PUBLIC_GOVERNMENT_SERVICE			yes	12-23m	yes		yes						male	healthy_child_visit_or_ growth_development_check_up			female	mother		yes	Completed primary		other	Trading (provision)	walk	1	0	0	0	0	0		0_15_mins		yes	during_home_visit_by_health_workers/health_outreaches health_facility	0	0	0	1	0	0	0	0	1	0	0
Primary health care center		PUBLIC_GOVERNMENT_SERVICE			yes	0-11m	yes		yes						female	healthy_child_visit_or_ growth_development_check_up			female	mother		yes	More than secondary		self_employed		bicycle	0	1	0	0	0	0		0_15_mins		yes	health_facility	0	0	0	1	0	0	0	0	0	0	0
Primary health care center		PUBLIC_GOVERNMENT_SERVICE			yes	0-11m	yes		yes						male	Child_only_accompanying			female	mother		yes	Completed primary		other	Tailor	walk	1	0	0	0	0	0		0_15_mins		yes	radio during_home_visit_by_health_workers/health_outreaches friend_family_member	1	0	0	0	0	0	0	0	1	0	1
Primary health care center		PUBLIC_GOVERNMENT_SERVICE			yes	0-11m	yes		yes						female	Child_only_accompanying			female	mother		yes	Completed primary		other	Trading (petty goods: pepper and tomatoes)	walk	1	0	0	0	0	0		0_15_mins		yes	radio health_facility	1	0	0	1	0	0	0	0	0	0	0
Primary health care center		PUBLIC_GOVERNMENT_SERVICE			yes	0-11m	yes		yes						male	healthy_child_visit_or_ growth_development_check_up			female	mother		yes	Completed primary		other	Hair dresser	motorcycle	0	0	1	0	0	0		15_30_mins		yes	radio health_facility during_home_visit_by_health_workers/health_outreaches	1	0	0	1	0	0	0	0	1	0	0
Primary health care center		PUBLIC_GOVERNMENT_SERVICE			yes	0-11m	yes		yes						male	for_vaccination			female	mother		no	Completed primary		self_employed		motorcycle	0	0	1	0	0	0		longer	5hours and about 15	no
Primary health care center		PUBLIC_GOVERNMENT_SERVICE			yes	12-23m	yes		yes						male	Child_only_accompanying			female	mother		yes	Completed secondary school		other	Hair dresser	walk	1	0	0	0	0	0		0_15_mins		yes	health_facility	0	0	0	1	0	0	0	0	0	0	0
Primary health care center		PUBLIC_GOVERNMENT_SERVICE			yes	0-11m	yes		yes						male	healthy_child_visit_or_ growth_development_check_up			female	mother		yes	Completed secondary school		other	Tailoring	walk	1	0	0	0	0	0		0_15_mins		yes	health_facility	0	0	0	1	0	0	0	0	0	0	0
Primary health care center		PUBLIC_GOVERNMENT_SERVICE			yes	0-11m	yes		yes						male	healthy_child_visit_or_ growth_development_check_up			female	mother		no	no_formal_education		self_employed		walk	1	0	0	0	0	0		0_15_mins		yes	radio place_worship	1	0	0	0	0	0	0	1	0	0	0
Primary health care center		PUBLIC_GOVERNMENT_SERVICE			yes	0-11m	yes		yes						male	healthy_child_visit_or_ growth_development_check_up			female	mother		yes	Completed secondary school		other	Hair dressing	walk	1	0	0	0	0	0		0_15_mins		yes	place_worship during_home_visit_by_health_workers/health_outreaches health_facility	0	0	0	1	0	0	0	1	1	0	0
Primary health care center		PUBLIC_GOVERNMENT_SERVICE			yes	0-11m	yes		yes						male	Child_only_accompanying			female	mother		yes	Completed secondary school		self_employed		motorcycle	0	0	1	0	0	0		15_30_mins		yes	health_facility radio place_worship	1	0	0	1	0	0	0	1	0	0	0
Primary health care center		PUBLIC_GOVERNMENT_SERVICE			yes	0-11m	yes		yes						male	healthy_child_visit_or_ growth_development_check_up			female	mother		no	no_formal_education		self_employed		walk	1	0	0	0	0	0		0_15_mins		yes	radio during_home_visit_by_health_workers/health_outreaches	1	0	0	0	0	0	0	0	1	0	0
Primary health care center		PUBLIC_GOVERNMENT_SERVICE			yes	0-11m	yes		yes						female	healthy_child_visit_or_ growth_development_check_up			female	mother		no	no_formal_education		self_employed		walk	1	0	0	0	0	0		0_15_mins		no
Primary health care center		PUBLIC_GOVERNMENT_SERVICE			yes	12-23m	yes		yes						female	Child_only_accompanying			female	mother		yes	More than secondary		teacher		walk	1	0	0	0	0	0		0_15_mins		yes	during_home_visit_by_health_workers/health_outreaches place_worship	0	0	0	0	0	0	0	1	1	0	0
Primary health care center		PRIVATE_FOR_PROFIT			yes	0-11m	yes		yes						female	for_vaccination			female	mother		yes	More than secondary		self_employed		car	0	0	0	1	0	0		15_30_mins		yes	other	0	0	0	0	0	0	0	0	0	0	0
Primary health care center		PUBLIC_GOVERNMENT_SERVICE			yes	0-11m	yes		yes						male	Child_only_accompanying			female	mother		yes	Completed secondary school		teacher		walk	1	0	0	0	0	0		0_15_mins		yes	place_worship during_home_visit_by_health_workers/health_outreaches	0	0	0	0	0	0	0	1	1	0	0
Primary health care center		PUBLIC_GOVERNMENT_SERVICE			yes	12-23m	yes		yes						male	healthy_child_visit_or_ growth_development_check_up			male	mother		yes	Completed secondary school		employee_laborer		walk	1	0	0	0	0	0		15_30_mins		yes	during_home_visit_by_health_workers/health_outreaches	0	0	0	0	0	0	0	0	1	0	0
Primary health care center		PUBLIC_GOVERNMENT_SERVICE			yes	0-11m	yes		yes						male	for_medical_consultation			male	mother		yes	Completed secondary school		employee_laborer		motorcycle	0	0	1	0	0	0		0_15_mins		yes	during_home_visit_by_health_workers/health_outreaches	0	0	0	0	0	0	0	0	1	0	0
Primary health care center		PUBLIC_GOVERNMENT_SERVICE			yes	0-11m	yes		yes						female	healthy_child_visit_or_ growth_development_check_up			female	mother		yes	Completed secondary school		self_employed		walk	1	0	0	0	0	0		0_15_mins		yes	during_home_visit_by_health_workers/health_outreaches	0	0	0	0	0	0	0	0	1	0	0
Primary health care center		PUBLIC_GOVERNMENT_SERVICE			yes	12-23m	yes		yes						female	healthy_child_visit_or_ growth_development_check_up			female	mother		yes	Completed secondary school		self_employed		motorcycle	0	0	1	0	0	0		15_30_mins		yes	during_home_visit_by_health_workers/health_outreaches	0	0	0	0	0	0	0	0	1	0	0
Primary health care center		PUBLIC_GOVERNMENT_SERVICE			yes	0-11m	yes		yes						male	for_vaccination			female	mother		yes	Completed secondary school		self_employed		walk	1	0	0	0	0	0		15_30_mins		yes	Television health_facility	0	1	0	1	0	0	0	0	0	0	0
Primary health care center		PUBLIC_GOVERNMENT_SERVICE			yes	0-11m	yes		yes						male	for_vaccination			female	mother		yes	More than secondary		self_employed		motorcycle	0	0	1	0	0	0		0_15_mins		no
Primary health care center		PUBLIC_GOVERNMENT_SERVICE			yes	0-11m	yes		yes						male	healthy_child_visit_or_ growth_development_check_up			female	mother		yes	Completed secondary school		boss_employer		walk	1	0	0	0	0	0		15_30_mins		yes	health_facility during_home_visit_by_health_workers/health_outreaches	0	0	0	1	0	0	0	0	1	0	0
Primary health care center		PUBLIC_GOVERNMENT_SERVICE			yes	0-11m	yes		yes						female	for_vaccination			female	mother		no	no_formal_education		housewife		motorcycle	0	0	1	0	0	0		0_15_mins		yes	Television	0	1	0	0	0	0	0	0	0	0	0
Primary health care center		PUBLIC_GOVERNMENT_SERVICE			yes	0-11m	yes		yes						male	for_vaccination			female	mother		yes	More than secondary		teacher		motorcycle	0	0	1	0	0	0		0_15_mins		yes	Television community_meetings	0	1	0	0	0	0	0	0	0	1	0
Secondary/General hospital		PUBLIC_GOVERNMENT_SERVICE			yes	0-11m	yes		yes						female	for_vaccination			female	mother		yes	More than secondary		self_employed		motorcycle	0	0	1	0	0	0		0_15_mins		no
Secondary/General hospital		PUBLIC_GOVERNMENT_SERVICE			yes	0-11m	yes		yes						female	for_vaccination			female	mother		yes	More than secondary		self_employed		car	0	0	0	1	0	0		30_45_mins		no
Secondary/General hospital		PUBLIC_GOVERNMENT_SERVICE			yes	0-11m	yes		yes						male	Child_only_accompanying			female	mother		yes	Completed secondary school		self_employed		motorcycle	0	0	1	0	0	0		30_45_mins		yes	radio	1	0	0	0	0	0	0	0	0	0	0
Primary health care center		PUBLIC_GOVERNMENT_SERVICE			yes	0-11m	yes		yes						male	Child_only_accompanying			female	mother		yes	Completed secondary school		self_employed		car	0	0	0	1	0	0		60_120_mins		yes	during_home_visit_by_health_workers/health_outreaches community_meetings	0	0	0	0	0	0	0	0	1	1	0
Primary health care center		PUBLIC_GOVERNMENT_SERVICE			yes	0-11m	yes		yes						male	for_medical_consultation			female	mother		yes	More than secondary		self_employed		walk	1	0	0	0	0	0		0_15_mins		yes	radio	1	0	0	0	0	0	0	0	0	0	0
Primary health care center		PUBLIC_GOVERNMENT_SERVICE			yes	0-11m	yes		yes						male	healthy_child_visit_or_ growth_development_check_up			female	mother		yes	Completed secondary school		self_employed		walk	1	0	0	0	0	0		0_15_mins		no
Primary health care center		PUBLIC_GOVERNMENT_SERVICE			yes	0-11m	yes		yes						female	Child_only_accompanying			female	mother		yes	Completed secondary school		self_employed		motorcycle	0	0	1	0	0	0		0_15_mins		yes	friend_family_member	0	0	0	0	0	0	0	0	0	0	1
Primary health care center		PUBLIC_GOVERNMENT_SERVICE			yes	0-11m	yes		yes						male	Child_only_accompanying			female	mother		yes	Completed secondary school		self_employed		walk	1	0	0	0	0	0		0_15_mins		no
Primary health care center		PUBLIC_GOVERNMENT_SERVICE			yes	0-11m	yes		yes						male	healthy_child_visit_or_ growth_development_check_up			female	mother		no	Completed primary		employee_laborer		walk	1	0	0	0	0	0		0_15_mins		no
Primary health care center		PUBLIC_GOVERNMENT_SERVICE			yes	0-11m	yes		yes						male	healthy_child_visit_or_ growth_development_check_up			female	mother		yes	Completed primary		employee_laborer		walk	1	0	0	0	0	0		0_15_mins		yes	during_home_visit_by_health_workers/health_outreaches health_facility	0	0	0	1	0	0	0	0	1	0	0
Primary health care center		PUBLIC_GOVERNMENT_SERVICE			yes	0-11m	yes		yes						female	healthy_child_visit_or_ growth_development_check_up			female	mother		no	no_formal_education		farming		walk	1	0	0	0	0	0		0_15_mins		yes	radio during_home_visit_by_health_workers/health_outreaches	1	0	0	0	0	0	0	0	1	0	0
Primary health care center		PUBLIC_GOVERNMENT_SERVICE			yes	12-23m	yes		yes						female	Child_only_accompanying			female	mother		yes	Completed secondary school		self_employed		walk	1	0	0	0	0	0		0_15_mins		no
Primary health care center		PUBLIC_GOVERNMENT_SERVICE			yes	0-11m	yes		yes						female	healthy_child_visit_or_ growth_development_check_up			female	mother		no	Completed secondary school		self_employed		walk	1	0	0	0	0	0		0_15_mins		no
Primary health care center		PUBLIC_GOVERNMENT_SERVICE			yes	12-23m	yes		yes						male	healthy_child_visit_or_ growth_development_check_up			female	mother		yes	Completed secondary school		self_employed		walk	1	0	0	0	0	0		0_15_mins		yes	radio health_facility	1	0	0	1	0	0	0	0	0	0	0
Primary health care center		PUBLIC_GOVERNMENT_SERVICE			yes	0-11m	yes		yes						female	Child_only_accompanying			female	mother		yes	Completed secondary school		self_employed		motorcycle	0	0	1	0	0	0		0_15_mins		no
Primary health care center		PUBLIC_GOVERNMENT_SERVICE			yes	0-11m	yes		yes						male	healthy_child_visit_or_ growth_development_check_up			female	mother		no	Completed primary		self_employed		walk	1	0	0	0	0	0		0_15_mins		yes	health_facility	0	0	0	1	0	0	0	0	0	0	0
Primary health care center		PUBLIC_GOVERNMENT_SERVICE			yes	0-11m	yes		yes						female	for_medical_consultation			female	mother		yes	Completed secondary school		self_employed		walk	1	0	0	0	0	0		0_15_mins		yes	health_facility	0	0	0	1	0	0	0	0	0	0	0
Primary health care center		PUBLIC_GOVERNMENT_SERVICE			yes	0-11m	yes		yes						male	healthy_child_visit_or_ growth_development_check_up			female	mother		yes	Completed secondary school		housewife		walk	1	0	0	0	0	0		0_15_mins		no
Primary health care center		PUBLIC_GOVERNMENT_SERVICE			yes	0-11m	yes		yes						female	for_vaccination			female	mother		yes	More than secondary		self_employed		motorcycle	0	0	1	0	0	0		0_15_mins		yes	health_facility friend_family_member Television	0	1	0	1	0	0	0	0	0	0	1
Primary health care center		PUBLIC_GOVERNMENT_SERVICE			yes	0-11m	yes		yes						female	for_vaccination			female	mother		yes	Completed secondary school		self_employed		walk	1	0	0	0	0	0		15_30_mins		yes	radio during_home_visit_by_health_workers/health_outreaches health_facility	1	0	0	1	0	0	0	0	1	0	0
Primary health care center		PUBLIC_GOVERNMENT_SERVICE			yes	12-23m	yes		yes						male	for_vaccination			female	uncle/aunt		yes	More than secondary		self_employed		car	0	0	0	1	0	0		0_15_mins		yes	radio during_home_visit_by_health_workers/health_outreaches health_facility	1	0	0	1	0	0	0	0	1	0	0
Primary health care center		PUBLIC_GOVERNMENT_SERVICE			yes	12-23m	yes		yes						female	for_vaccination			female	mother		yes	More than secondary		self_employed		motorcycle walk	1	0	1	0	0	0		45_60_mins		no
Secondary/General hospital		PUBLIC_GOVERNMENT_SERVICE			yes	0-11m	yes		yes						female	for_vaccination			female	grandparent		yes	Completed primary		self_employed		car	0	0	0	1	0	0		15_30_mins		yes	health_facility	0	0	0	1	0	0	0	0	0	0	0
Tertiary Health facility		PUBLIC_GOVERNMENT_SERVICE			yes	12-23m	yes		yes						male	for_vaccination			female	mother		yes	More than secondary		self_employed		motorcycle	0	0	1	0	0	0		15_30_mins		yes	health_facility	0	0	0	1	0	0	0	0	0	0	0
Primary health care center		PUBLIC_GOVERNMENT_SERVICE			yes	12-23m	yes		yes						female	Child_only_accompanying			female	mother		yes	Completed secondary school		farming		walk	1	0	0	0	0	0		0_15_mins		yes	community_meetings health_facility	0	0	0	1	0	0	0	0	0	1	0
Secondary/General hospital		PUBLIC_GOVERNMENT_SERVICE			yes	0-11m	yes		yes						female	for_vaccination			female	mother		yes	More than secondary		self_employed		car	0	0	0	1	0	0		15_30_mins		no
Secondary/General hospital		PUBLIC_GOVERNMENT_SERVICE			yes	0-11m	yes		yes						female	Child_only_accompanying			female	mother		no	Completed primary		self_employed		bicycle motorcycle	0	1	1	0	0	0		0_15_mins		no
Primary health care center		PUBLIC_GOVERNMENT_SERVICE			yes	12-23m	yes		yes						male	Child_only_accompanying			female	mother		yes	Completed secondary school		self_employed		walk	1	0	0	0	0	0		0_15_mins		no
Primary health care center		PUBLIC_GOVERNMENT_SERVICE			yes	0-11m	yes		yes						male	Child_only_accompanying			female	mother		no	Did not complete primary (less than 6 years)		housewife		walk	1	0	0	0	0	0		0_15_mins		no
Primary health care center		PUBLIC_GOVERNMENT_SERVICE			yes	0-11m	yes		yes						male	healthy_child_visit_or_ growth_development_check_up			female	mother		yes	Completed secondary school		self_employed		walk motorcycle	1	0	1	0	0	0		0_15_mins		yes	during_home_visit_by_health_workers/health_outreaches community_meetings	0	0	0	0	0	0	0	0	1	1	0
Primary health care center		PUBLIC_GOVERNMENT_SERVICE			yes	0-11m	yes		yes						female	healthy_child_visit_or_ growth_development_check_up			female	mother		no	Completed primary		self_employed		walk car	1	0	0	1	0	0		0_15_mins		yes	during_home_visit_by_health_workers/health_outreaches radio	1	0	0	0	0	0	0	0	1	0	0
Primary health care center		PUBLIC_GOVERNMENT_SERVICE			yes	0-11m	yes		yes						female	healthy_child_visit_or_ growth_development_check_up			female	mother		yes	Completed secondary school		self_employed		walk motorcycle	1	0	1	0	0	0		0_15_mins		yes	radio health_facility	1	0	0	1	0	0	0	0	0	0	0
Primary health care center		PUBLIC_GOVERNMENT_SERVICE			yes	0-11m	yes		yes						female	healthy_child_visit_or_ growth_development_check_up			female	mother		no	Completed primary		self_employed		walk	1	0	0	0	0	0		0_15_mins		yes	during_home_visit_by_health_workers/health_outreaches health_facility	0	0	0	1	0	0	0	0	1	0	0
Primary health care center		PUBLIC_GOVERNMENT_SERVICE			yes	0-11m	yes		yes						male	healthy_child_visit_or_ growth_development_check_up			female	mother		yes	Completed secondary school		self_employed		walk	1	0	0	0	0	0		0_15_mins		yes	health_facility	0	0	0	1	0	0	0	0	0	0	0
Primary health care center		PUBLIC_GOVERNMENT_SERVICE			yes	0-11m	yes		yes						male	healthy_child_visit_or_ growth_development_check_up			female	mother		no	Completed primary		housewife		walk	1	0	0	0	0	0		0_15_mins		yes	health_facility	0	0	0	1	0	0	0	0	0	0	0
Primary health care center		PUBLIC_GOVERNMENT_SERVICE			yes	0-11m	yes		yes						female	healthy_child_visit_or_ growth_development_check_up			female	mother		no	no_formal_education		self_employed		walk bicycle	1	1	0	0	0	0		30_45_mins		yes	health_facility	0	0	0	1	0	0	0	0	0	0	0
Primary health care center		PUBLIC_GOVERNMENT_SERVICE			yes	0-11m	yes		yes						male	healthy_child_visit_or_ growth_development_check_up			female	mother		no	Completed primary		self_employed		walk motorcycle	1	0	1	0	0	0		45_60_mins		no
Primary health care center		PUBLIC_GOVERNMENT_SERVICE			yes	0-11m	yes		yes						male	healthy_child_visit_or_ growth_development_check_up			female	mother		yes	Completed secondary school		self_employed		car	0	0	0	1	0	0		0_15_mins		yes	health_facility	0	0	0	1	0	0	0	0	0	0	0
Primary health care center		PUBLIC_GOVERNMENT_SERVICE			yes	0-11m	yes		yes						male	healthy_child_visit_or_ growth_development_check_up			female	mother		yes	Completed secondary school		self_employed		walk	1	0	0	0	0	0		0_15_mins		yes	during_home_visit_by_health_workers/health_outreaches	0	0	0	0	0	0	0	0	1	0	0
Primary health care center		PUBLIC_GOVERNMENT_SERVICE			yes	0-11m	yes		yes						female	healthy_child_visit_or_ growth_development_check_up			female	mother		yes	Completed secondary school		self_employed		motorcycle	0	0	1	0	0	0		0_15_mins		yes	place_worship during_home_visit_by_health_workers/health_outreaches	0	0	0	0	0	0	0	1	1	0	0
Primary health care center		PUBLIC_GOVERNMENT_SERVICE			yes	0-11m	yes		yes						male	healthy_child_visit_or_ growth_development_check_up			female	mother		yes	Completed secondary school		other	APPRENTICE ( FASHION DESIGN)	walk	1	0	0	0	0	0		0_15_mins		yes	health_facility friend_family_member	0	0	0	1	0	0	0	0	0	0	1
Primary health care center		PUBLIC_GOVERNMENT_SERVICE			yes	0-11m	yes		yes						male	Child_only_accompanying			female	mother		yes	Completed secondary school		self_employed		walk	1	0	0	0	0	0		0_15_mins		yes	health_facility	0	0	0	1	0	0	0	0	0	0	0
Primary health care center		PUBLIC_GOVERNMENT_SERVICE			yes	0-11m	yes		yes						female	Child_only_accompanying			female	mother		yes	More than secondary		self_employed		walk	1	0	0	0	0	0		15_30_mins		no
Primary health care center		PUBLIC_GOVERNMENT_SERVICE			yes	0-11m	yes		yes						male	Child_only_accompanying			female	mother		yes	Completed secondary school		self_employed		motorcycle	0	0	1	0	0	0		15_30_mins		yes	health_facility	0	0	0	1	0	0	0	0	0	0	0
Primary health care center		PUBLIC_GOVERNMENT_SERVICE			yes	12-23m	yes		yes						male	healthy_child_visit_or_ growth_development_check_up			female	mother		yes	Completed secondary school		self_employed		walk motorcycle	1	0	1	0	0	0		0_15_mins		yes	radio health_facility community_meetings	1	0	0	1	0	0	0	0	0	1	0
Primary health care center		PUBLIC_GOVERNMENT_SERVICE			yes	12-23m	yes		yes						female	healthy_child_visit_or_ growth_development_check_up			female	mother		yes	Completed secondary school		self_employed		walk bicycle	1	1	0	0	0	0		30_45_mins		yes	radio health_facility community_meetings friend_family_member	1	0	0	1	0	0	0	0	0	1	1
Primary health care center		PUBLIC_GOVERNMENT_SERVICE			yes	0-11m	yes		yes						male	Child_only_accompanying			female	mother		no	Completed primary		self_employed		motorcycle	0	0	1	0	0	0		15_30_mins		yes	health_facility	0	0	0	1	0	0	0	0	0	0	0
Primary health care center		PUBLIC_GOVERNMENT_SERVICE			yes	12-23m	yes		yes						male	healthy_child_visit_or_ growth_development_check_up			female	mother		yes	Completed secondary school		self_employed		walk	1	0	0	0	0	0		0_15_mins		yes	health_facility community_meetings friend_family_member radio	1	0	0	1	0	0	0	0	0	1	1
Primary health care center		PUBLIC_GOVERNMENT_SERVICE			yes	0-11m	yes		yes						male	Child_only_accompanying			female	mother		yes	Completed secondary school		self_employed		car	0	0	0	1	0	0		0_15_mins		yes	other	0	0	0	0	0	0	0	0	0	0	0
Primary health care center		PUBLIC_GOVERNMENT_SERVICE			yes	12-23m	yes		yes						male	for_medical_consultation			female	mother		yes	More than secondary		self_employed		walk motorcycle	1	0	1	0	0	0		15_30_mins		yes	health_facility community_meetings friend_family_member	0	0	0	1	0	0	0	0	0	1	1
Primary health care center		PUBLIC_GOVERNMENT_SERVICE			yes	0-11m	yes		yes						female	healthy_child_visit_or_ growth_development_check_up			female	mother		yes	Completed secondary school		self_employed		walk	1	0	0	0	0	0		0_15_mins		yes	health_facility community_meetings friend_family_member	0	0	0	1	0	0	0	0	0	1	1
Primary health care center		PUBLIC_GOVERNMENT_SERVICE			yes	0-11m	yes		yes						male	healthy_child_visit_or_ growth_development_check_up			female	mother		yes	Completed primary		self_employed		walk	1	0	0	0	0	0		0_15_mins		yes	radio health_facility community_meetings	1	0	0	1	0	0	0	0	0	1	0
Primary health care center		PUBLIC_GOVERNMENT_SERVICE			yes	0-11m	yes		yes						female	Child_only_accompanying			female	mother		no	Did not complete primary (less than 6 years)		self_employed		walk	1	0	0	0	0	0		0_15_mins		no
Primary health care center		PUBLIC_GOVERNMENT_SERVICE			yes	0-11m	yes		yes						male	healthy_child_visit_or_ growth_development_check_up			female	mother		yes	Completed secondary school		self_employed		walk	1	0	0	0	0	0		0_15_mins		yes	radio health_facility community_meetings	1	0	0	1	0	0	0	0	0	1	0
Primary health care center		PUBLIC_GOVERNMENT_SERVICE			yes	0-11m	yes		yes						male	healthy_child_visit_or_ growth_development_check_up			female	mother		yes	Completed secondary school		housewife		walk motorcycle	1	0	1	0	0	0		30_45_mins		yes	radio community_meetings health_facility	1	0	0	1	0	0	0	0	0	1	0
Primary health care center		PUBLIC_GOVERNMENT_SERVICE			yes	0-11m	yes		yes						male	healthy_child_visit_or_ growth_development_check_up			female	mother		yes	Completed secondary school		self_employed		walk motorcycle	1	0	1	0	0	0		0_15_mins		yes	radio health_facility community_meetings friend_family_member	1	0	0	1	0	0	0	0	0	1	1
Primary health care center		PUBLIC_GOVERNMENT_SERVICE			yes	0-11m	yes		yes						female	healthy_child_visit_or_ growth_development_check_up			female	mother		yes	Completed secondary school		self_employed		walk motorcycle	1	0	1	0	0	0		0_15_mins		yes	radio health_facility community_meetings	1	0	0	1	0	0	0	0	0	1	0
Primary health care center		PUBLIC_GOVERNMENT_SERVICE			yes	0-11m	yes		yes						female	healthy_child_visit_or_ growth_development_check_up			female	mother		yes	Completed secondary school		self_employed		walk motorcycle	1	0	1	0	0	0		30_45_mins		yes	radio health_facility community_meetings	1	0	0	1	0	0	0	0	0	1	0
Primary health care center		PUBLIC_GOVERNMENT_SERVICE			yes	0-11m	yes		yes						male	healthy_child_visit_or_ growth_development_check_up			female	mother		yes	Completed secondary school		self_employed		walk motorcycle	1	0	1	0	0	0		0_15_mins		yes	health_facility community_meetings radio friend_family_member	1	0	0	1	0	0	0	0	0	1	1
Primary health care center		PUBLIC_GOVERNMENT_SERVICE			yes	0-11m	yes		yes						male	healthy_child_visit_or_ growth_development_check_up			female	mother		yes	Completed secondary school		self_employed		walk	1	0	0	0	0	0		0_15_mins		yes	health_facility during_home_visit_by_health_workers/health_outreaches	0	0	0	1	0	0	0	0	1	0	0
Primary health care center		PUBLIC_GOVERNMENT_SERVICE			yes	0-11m	yes		yes						female	healthy_child_visit_or_ growth_development_check_up			female	mother		yes	Completed secondary school		self_employed		motorcycle	0	0	1	0	0	0		0_15_mins		yes	health_facility during_home_visit_by_health_workers/health_outreaches	0	0	0	1	0	0	0	0	1	0	0
Primary health care center		PUBLIC_GOVERNMENT_SERVICE			yes	0-11m	yes		yes						male	healthy_child_visit_or_ growth_development_check_up			female	mother		no	Completed primary		self_employed		walk	1	0	0	0	0	0		0_15_mins		yes	health_facility during_home_visit_by_health_workers/health_outreaches	0	0	0	1	0	0	0	0	1	0	0
Primary health care center		PUBLIC_GOVERNMENT_SERVICE			yes	12-23m	yes		yes						male	for_medical_consultation			female	mother		yes	Completed secondary school		self_employed		walk motorcycle	1	0	1	0	0	0		15_30_mins		yes	radio health_facility community_meetings	1	0	0	1	0	0	0	0	0	1	0
Primary health care center		PUBLIC_GOVERNMENT_SERVICE			yes	0-11m	yes		yes						male	healthy_child_visit_or_ growth_development_check_up			female	mother		yes	Completed secondary school		self_employed		walk	1	0	0	0	0	0		0_15_mins		yes	radio during_home_visit_by_health_workers/health_outreaches health_facility	1	0	0	1	0	0	0	0	1	0	0
Primary health care center		PUBLIC_GOVERNMENT_SERVICE			yes	0-11m	yes		yes						female	healthy_child_visit_or_ growth_development_check_up			female	mother		yes	Completed secondary school		self_employed		walk	1	0	0	0	0	0		0_15_mins		yes	health_facility	0	0	0	1	0	0	0	0	0	0	0
Primary health care center		PUBLIC_GOVERNMENT_SERVICE			yes	12-23m	yes		yes						female	healthy_child_visit_or_ growth_development_check_up			female	mother		yes	Completed secondary school		self_employed		walk	1	0	0	0	0	0		0_15_mins		yes	health_facility during_home_visit_by_health_workers/health_outreaches	0	0	0	1	0	0	0	0	1	0	0
Primary health care center		PUBLIC_GOVERNMENT_SERVICE			yes	0-11m	yes		yes						female	healthy_child_visit_or_ growth_development_check_up			female	mother		no	Completed primary		self_employed		walk	1	0	0	0	0	0		0_15_mins		yes	health_facility during_home_visit_by_health_workers/health_outreaches radio	1	0	0	1	0	0	0	0	1	0	0
Primary health care center		PUBLIC_GOVERNMENT_SERVICE			yes	0-11m	yes		yes						female	healthy_child_visit_or_ growth_development_check_up			female	mother		yes	Completed secondary school		teacher		motorcycle	0	0	1	0	0	0		15_30_mins		yes	health_facility	0	0	0	1	0	0	0	0	0	0	0
Primary health care center		PUBLIC_GOVERNMENT_SERVICE			yes	0-11m	yes		yes						female	healthy_child_visit_or_ growth_development_check_up			female	mother		yes	Completed secondary school		teacher		motorcycle	0	0	1	0	0	0		15_30_mins		yes	health_facility during_home_visit_by_health_workers/health_outreaches radio	1	0	0	1	0	0	0	0	1	0	0
Primary health care center		PUBLIC_GOVERNMENT_SERVICE			yes	0-11m	yes		yes						male	healthy_child_visit_or_ growth_development_check_up			female	mother		yes	Completed secondary school		self_employed		motorcycle	0	0	1	0	0	0		0_15_mins		yes	during_home_visit_by_health_workers/health_outreaches health_facility radio	1	0	0	1	0	0	0	0	1	0	0
Primary health care center		PUBLIC_GOVERNMENT_SERVICE			yes	0-11m	yes		yes						male	healthy_child_visit_or_ growth_development_check_up			female	mother		yes	Completed secondary school		teacher		walk	1	0	0	0	0	0		15_30_mins		yes	health_facility radio during_home_visit_by_health_workers/health_outreaches	1	0	0	1	0	0	0	0	1	0	0
Primary health care center		PUBLIC_GOVERNMENT_SERVICE			yes	12-23m	yes		yes						female	healthy_child_visit_or_ growth_development_check_up			female	mother		no	no_formal_education		self_employed		walk motorcycle	1	0	1	0	0	0		15_30_mins		yes	radio health_facility community_meetings friend_family_member	1	0	0	1	0	0	0	0	0	1	1
Primary health care center		PUBLIC_GOVERNMENT_SERVICE			yes	12-23m	yes		yes						female	healthy_child_visit_or_ growth_development_check_up			female	mother		no	Completed primary		housewife		walk	1	0	0	0	0	0		0_15_mins		no
Primary health care center		PUBLIC_GOVERNMENT_SERVICE			yes	0-11m	yes		yes						male	healthy_child_visit_or_ growth_development_check_up			female	mother		yes	Completed secondary school		self_employed		walk	1	0	0	0	0	0		0_15_mins		yes	health_facility	0	0	0	1	0	0	0	0	0	0	0
Primary health care center		PUBLIC_GOVERNMENT_SERVICE			yes	0-11m	yes		yes						male	healthy_child_visit_or_ growth_development_check_up			female	mother		yes	Completed secondary school		self_employed		motorcycle	0	0	1	0	0	0		60_120_mins		yes	radio community_meetings health_facility friend_family_member	1	0	0	1	0	0	0	0	0	1	1
Primary health care center		PUBLIC_GOVERNMENT_SERVICE			yes	0-11m	yes		yes						female	healthy_child_visit_or_ growth_development_check_up			female	mother		yes	Completed secondary school		self_employed		motorcycle walk	1	0	1	0	0	0		15_30_mins		yes	health_facility community_meetings friend_family_member	0	0	0	1	0	0	0	0	0	1	1
Primary health care center		PUBLIC_GOVERNMENT_SERVICE			yes	12-23m	yes		yes						male	for_medical_consultation			female	mother		yes	Completed secondary school		self_employed		walk motorcycle	1	0	1	0	0	0		30_45_mins		yes	radio health_facility community_meetings	1	0	0	1	0	0	0	0	0	1	0
Primary health care center		PUBLIC_GOVERNMENT_SERVICE			yes	0-11m	yes		yes						female	healthy_child_visit_or_ growth_development_check_up			female	mother		yes	Completed secondary school		self_employed		motorcycle	0	0	1	0	0	0		30_45_mins		yes	radio community_meetings	1	0	0	0	0	0	0	0	0	1	0
Primary health care center		PUBLIC_GOVERNMENT_SERVICE			yes	0-11m	yes		yes						male	healthy_child_visit_or_ growth_development_check_up			female	mother		no	no_formal_education		self_employed		walk	1	0	0	0	0	0		60_120_mins		yes	radio community_meetings health_facility	1	0	0	1	0	0	0	0	0	1	0
Primary health care center		PUBLIC_GOVERNMENT_SERVICE			yes	0-11m	yes		yes						male	healthy_child_visit_or_ growth_development_check_up			female	mother		yes	Completed secondary school		self_employed		walk motorcycle	1	0	1	0	0	0		15_30_mins		yes	community_meetings health_facility radio	1	0	0	1	0	0	0	0	0	1	0
Primary health care center		PUBLIC_GOVERNMENT_SERVICE			yes	0-11m	yes		yes						male	healthy_child_visit_or_ growth_development_check_up			female	mother		yes	Completed secondary school		self_employed		walk motorcycle	1	0	1	0	0	0		0_15_mins		yes	radio health_facility	1	0	0	1	0	0	0	0	0	0	0
Primary health care center		PUBLIC_GOVERNMENT_SERVICE			yes	0-11m	yes		yes						male	healthy_child_visit_or_ growth_development_check_up			female	mother		yes	More than secondary		self_employed		motorcycle	0	0	1	0	0	0		45_60_mins		yes	radio community_meetings health_facility	1	0	0	1	0	0	0	0	0	1	0
Tertiary Health facility		PUBLIC_GOVERNMENT_SERVICE			yes	0-11m	yes		yes						female	healthy_child_visit_or_ growth_development_check_up			female	mother		yes	More than secondary		self_employed		car	0	0	0	1	0	0		0_15_mins		yes	children's_school	0	0	0	0	0	0	1	0	0	0	0
Tertiary Health facility		PUBLIC_GOVERNMENT_SERVICE			yes	0-11m	yes		yes						female	for_vaccination			female	mother		yes	More than secondary		teacher		motorcycle	0	0	1	0	0	0		30_45_mins		yes	during_home_visit_by_health_workers/health_outreaches	0	0	0	0	0	0	0	0	1	0	0
Primary health care center		PUBLIC_GOVERNMENT_SERVICE			yes	0-11m	yes		yes						female	for_vaccination			female	mother		yes	More than secondary		self_employed		motorcycle	0	0	1	0	0	0		0_15_mins		no
Tertiary Health facility		PUBLIC_GOVERNMENT_SERVICE			yes	0-11m	yes		yes						female	for_vaccination			female	mother		yes	Completed secondary school		self_employed		motorcycle	0	0	1	0	0	0		45_60_mins		yes	radio during_home_visit_by_health_workers/health_outreaches	1	0	0	0	0	0	0	0	1	0	0
Tertiary Health facility		PUBLIC_GOVERNMENT_SERVICE			yes	0-11m	yes		yes						female	for_vaccination			female	mother		yes	Completed secondary school		self_employed		motorcycle	0	0	1	0	0	0		15_30_mins		yes	during_home_visit_by_health_workers/health_outreaches friend_family_member radio Television	1	1	0	0	0	0	0	0	1	0	1
Tertiary Health facility		PUBLIC_GOVERNMENT_SERVICE			yes	0-11m	yes		yes						male	for_vaccination			female	mother		yes	More than secondary		self_employed		motorcycle	0	0	1	0	0	0		15_30_mins		yes	during_home_visit_by_health_workers/health_outreaches friend_family_member	0	0	0	0	0	0	0	0	1	0	1
Tertiary Health facility		PUBLIC_GOVERNMENT_SERVICE			yes	0-11m	yes		yes						female	for_vaccination			female	mother		yes	Completed secondary school		self_employed		motorcycle	0	0	1	0	0	0		15_30_mins		yes	Television during_home_visit_by_health_workers/health_outreaches	0	1	0	0	0	0	0	0	1	0	0
Tertiary Health facility		PUBLIC_GOVERNMENT_SERVICE			yes	0-11m	yes		yes						female	for_vaccination			female	mother		yes	More than secondary		self_employed		motorcycle	0	0	1	0	0	0		0_15_mins		yes	radio Television	1	1	0	0	0	0	0	0	0	0	0
Primary health care center		PUBLIC_GOVERNMENT_SERVICE			yes	0-11m	yes		yes						male	for_vaccination			female	mother		yes	More than secondary		housewife		walk	1	0	0	0	0	0		0_15_mins		yes	during_home_visit_by_health_workers/health_outreaches Television	0	1	0	0	0	0	0	0	1	0	0
Tertiary Health facility		PUBLIC_GOVERNMENT_SERVICE			yes	0-11m	yes		yes						female	for_vaccination			female	mother		yes	More than secondary		self_employed		motorcycle car	0	0	1	1	0	0		0_15_mins		yes	community_meetings	0	0	0	0	0	0	0	0	0	1	0
Tertiary Health facility		PUBLIC_GOVERNMENT_SERVICE			yes	0-11m	yes		yes						female	for_vaccination			female	mother		yes	Completed secondary school		self_employed		motorcycle	0	0	1	0	0	0		0_15_mins		yes	during_home_visit_by_health_workers/health_outreaches	0	0	0	0	0	0	0	0	1	0	0
Tertiary Health facility		PUBLIC_GOVERNMENT_SERVICE			yes	0-11m	yes		yes						female	for_vaccination			female	mother		yes	More than secondary		employee_laborer		motorcycle	0	0	1	0	0	0		15_30_mins		yes	radio Television	1	1	0	0	0	0	0	0	0	0	0
Tertiary Health facility		PUBLIC_GOVERNMENT_SERVICE			yes	0-11m	yes		yes						female	for_vaccination			female	mother		yes	Completed secondary school		student		motorcycle	0	0	1	0	0	0		0_15_mins		yes	during_home_visit_by_health_workers/health_outreaches	0	0	0	0	0	0	0	0	1	0	0
Primary health care center		PUBLIC_GOVERNMENT_SERVICE			yes	0-11m	yes		yes						female	Child_only_accompanying			female	mother		yes	Completed secondary school		housewife		walk	1	0	0	0	0	0		0_15_mins		yes	Television	0	1	0	0	0	0	0	0	0	0	0
Primary health care center		PUBLIC_GOVERNMENT_SERVICE			yes	0-11m	yes		yes						female	for_vaccination			female	mother		yes	Completed secondary school		self_employed		motorcycle	0	0	1	0	0	0		0_15_mins		no
Primary health care center		PUBLIC_GOVERNMENT_SERVICE			yes	0-11m	yes		yes						female	for_vaccination			female	mother		yes	More than secondary		self_employed		walk	1	0	0	0	0	0		0_15_mins		yes	radio	1	0	0	0	0	0	0	0	0	0	0
Primary health care center		PUBLIC_GOVERNMENT_SERVICE			yes	0-11m	yes		yes						female	for_vaccination			female	mother		yes	no_formal_education		self_employed		motorcycle	0	0	1	0	0	0		30_45_mins		yes	Television	0	1	0	0	0	0	0	0	0	0	0
Primary health care center		PUBLIC_GOVERNMENT_SERVICE			yes	0-11m	yes		yes						female	for_vaccination			female	mother		yes	Completed secondary school		self_employed		motorcycle	0	0	1	0	0	0		0_15_mins		yes	Television	0	1	0	0	0	0	0	0	0	0	0
Primary health care center		PUBLIC_GOVERNMENT_SERVICE			yes	0-11m	yes		yes						male	for_vaccination			female	mother		yes	More than secondary		teacher		motorcycle	0	0	1	0	0	0		0_15_mins		yes	radio Television during_home_visit_by_health_workers/health_outreaches	1	1	0	0	0	0	0	0	1	0	0
Primary health care center		PUBLIC_GOVERNMENT_SERVICE			yes	0-11m	yes		yes						female	Child_only_accompanying			female	mother		yes	other	BSc	employee_laborer		walk	1	0	0	0	0	0		0_15_mins		yes	Television facebook_internet radio friend_family_member	1	1	0	0	0	1	0	0	0	0	1
Primary health care center		PUBLIC_GOVERNMENT_SERVICE			yes	0-11m	yes		yes						male	Child_only_accompanying			female	mother		yes	other	NCE	self_employed		walk	1	0	0	0	0	0		0_15_mins		yes	during_home_visit_by_health_workers/health_outreaches radio	1	0	0	0	0	0	0	0	1	0	0
Primary health care center		PUBLIC_GOVERNMENT_SERVICE			yes	0-11m	yes		yes						male	Child_only_accompanying			female	mother		yes	Completed secondary school		self_employed		motorcycle	0	0	1	0	0	0		15_30_mins		yes	radio	1	0	0	0	0	0	0	0	0	0	0
Primary health care center		PUBLIC_GOVERNMENT_SERVICE			yes	0-11m	yes		yes						male	for_vaccination			female	mother		yes	Completed secondary school		self_employed		motorcycle	0	0	1	0	0	0		0_15_mins		yes	Television	0	1	0	0	0	0	0	0	0	0	0
Primary health care center		PUBLIC_GOVERNMENT_SERVICE			yes	0-11m	yes		yes						male	for_vaccination			female	mother		no	Did not complete primary (less than 6 years)		employee_laborer		motorcycle	0	0	1	0	0	0		0_15_mins		yes	radio Television	1	1	0	0	0	0	0	0	0	0	0
Primary health care center		PUBLIC_GOVERNMENT_SERVICE			yes	0-11m	yes		yes						male	for_vaccination			female	mother		yes	other	Nce	teacher		motorcycle walk	1	0	1	0	0	0		15_30_mins		no
Primary health care center		PUBLIC_GOVERNMENT_SERVICE			yes	0-11m	yes		yes						female	for_vaccination			female	mother		yes	Completed secondary school		boss_employer		walk	1	0	0	0	0	0		0_15_mins		yes	health_facility	0	0	0	1	0	0	0	0	0	0	0
Primary health care center		PUBLIC_GOVERNMENT_SERVICE			yes	12-23m	yes		yes						male	for_vaccination			female	mother		yes	other	B.sc	employee_laborer		walk	1	0	0	0	0	0		15_30_mins		no
Primary health care center		PUBLIC_GOVERNMENT_SERVICE			yes	0-11m	yes		yes						female	for_vaccination			female	mother		yes	other	Secondary school incomplete	self_employed		walk	1	0	0	0	0	0		0_15_mins		yes	health_facility radio Television	1	1	0	1	0	0	0	0	0	0	0
Primary health care center		PUBLIC_GOVERNMENT_SERVICE			yes	12-23m	yes		yes						male	for_vaccination			female	mother		yes	Completed secondary school		self_employed		motorcycle walk	1	0	1	0	0	0		15_30_mins		yes	Television radio community_meetings	1	1	0	0	0	0	0	0	0	1	0
Primary health care center		PUBLIC_GOVERNMENT_SERVICE			yes	0-11m	yes		yes						male	for_vaccination			female	mother		yes	other	Hnd	employee_laborer		walk motorcycle	1	0	1	0	0	0		15_30_mins		yes	health_facility	0	0	0	1	0	0	0	0	0	0	0
Primary health care center		PUBLIC_GOVERNMENT_SERVICE			yes	0-11m	yes		yes						male	for_vaccination			female	mother		yes	More than secondary		employee_laborer		walk motorcycle	1	0	1	0	0	0		15_30_mins		yes	radio Television health_facility community_meetings	1	1	0	1	0	0	0	0	0	1	0
Primary health care center		PUBLIC_GOVERNMENT_SERVICE			yes	0-11m	yes		yes						male	for_vaccination			female	mother		yes	More than secondary		teacher		walk motorcycle	1	0	1	0	0	0		15_30_mins		yes	radio	1	0	0	0	0	0	0	0	0	0	0
Primary health care center		PUBLIC_GOVERNMENT_SERVICE			yes	0-11m	yes		yes						female	for_vaccination			female	mother		no	no_formal_education		self_employed		motorcycle car	0	0	1	1	0	0		0_15_mins		no
Primary health care center		PUBLIC_GOVERNMENT_SERVICE			yes	12-23m	yes		yes						female	for_vaccination			female	mother		yes	More than secondary		teacher		motorcycle	0	0	1	0	0	0		15_30_mins		yes	radio Television	1	1	0	0	0	0	0	0	0	0	0
Primary health care center		PUBLIC_GOVERNMENT_SERVICE			yes	0-11m	yes		yes						female	for_vaccination			female	mother		yes	More than secondary		teacher		motorcycle	0	0	1	0	0	0		0_15_mins		yes	other	0	0	0	0	0	0	0	0	0	0	0
Primary health care center		PUBLIC_GOVERNMENT_SERVICE			yes	0-11m	yes		yes						female	for_vaccination			female	mother		yes	Completed secondary school		self_employed		car	0	0	0	1	0	0		30_45_mins		no
Primary health care center		PUBLIC_GOVERNMENT_SERVICE			yes	0-11m	yes		yes						male	for_vaccination			female	mother		yes	Completed secondary school		self_employed		bicycle	0	1	0	0	0	0		0_15_mins		no
Primary health care center		PUBLIC_GOVERNMENT_SERVICE			yes	0-11m	yes		yes						female	for_vaccination			female	mother		yes	Completed primary		self_employed		bicycle	0	1	0	0	0	0		0_15_mins		no
Primary health care center		PUBLIC_GOVERNMENT_SERVICE			yes	0-11m	yes		yes						male	for_vaccination			male	mother		yes	Completed secondary school		self_employed		bicycle	0	1	0	0	0	0		30_45_mins		yes	radio friend_family_member	1	0	0	0	0	0	0	0	0	0	1
Primary health care center		PUBLIC_GOVERNMENT_SERVICE			yes	0-11m	yes		yes						male	for_vaccination			female	mother		yes	More than secondary		teacher		bicycle	0	1	0	0	0	0		0_15_mins		yes	health_facility radio Television	1	1	0	1	0	0	0	0	0	0	0
Primary health care center		PUBLIC_GOVERNMENT_SERVICE			yes	0-11m	yes		yes						female	for_vaccination			female	mother		yes	Completed secondary school		self_employed		bicycle	0	1	0	0	0	0		15_30_mins		yes	radio	1	0	0	0	0	0	0	0	0	0	0
Primary health care center		PUBLIC_GOVERNMENT_SERVICE			yes	0-11m	yes		yes						male	for_vaccination			male	mother		yes	Completed secondary school		self_employed		bicycle	0	1	0	0	0	0		30_45_mins		yes	radio friend_family_member health_facility	1	0	0	1	0	0	0	0	0	0	1
Primary health care center		PUBLIC_GOVERNMENT_SERVICE			yes	0-11m	yes		yes						female	for_vaccination			female	mother		yes	Completed secondary school		self_employed		bicycle	0	1	0	0	0	0		15_30_mins		yes	radio	1	0	0	0	0	0	0	0	0	0	0
Primary health care center		PUBLIC_GOVERNMENT_SERVICE			yes	0-11m	yes		yes						female	for_vaccination			female	mother		yes	Completed secondary school		housewife		bicycle	0	1	0	0	0	0		0_15_mins		yes	health_facility	0	0	0	1	0	0	0	0	0	0	0
Primary health care center		PUBLIC_GOVERNMENT_SERVICE			yes	0-11m	yes		yes						female	for_vaccination			female	mother		yes	Completed secondary school		housewife		bicycle	0	1	0	0	0	0		0_15_mins		yes	radio	1	0	0	0	0	0	0	0	0	0	0
Primary health care center		PUBLIC_GOVERNMENT_SERVICE			yes	0-11m	yes		yes						male	for_vaccination			female	mother		yes	Completed secondary school		self_employed		bicycle	0	1	0	0	0	0		0_15_mins		yes	radio Television health_facility	1	1	0	1	0	0	0	0	0	0	0
Primary health care center		PUBLIC_GOVERNMENT_SERVICE			yes	0-11m	yes		yes						male	for_vaccination			female	mother		yes	More than secondary		self_employed		bicycle car	0	1	0	1	0	0		45_60_mins		yes	radio Television health_facility	1	1	0	1	0	0	0	0	0	0	0
Primary health care center		PUBLIC_GOVERNMENT_SERVICE			yes	0-11m	yes		yes						male	for_vaccination			female	mother		yes	Completed secondary school		self_employed		walk	1	0	0	0	0	0		0_15_mins		yes	radio Television	1	1	0	0	0	0	0	0	0	0	0
Primary health care center		PUBLIC_GOVERNMENT_SERVICE			yes	0-11m	yes		yes						male	for_vaccination			female	mother		yes	Completed secondary school		self_employed		bicycle	0	1	0	0	0	0		0_15_mins		yes	radio Television	1	1	0	0	0	0	0	0	0	0	0
Primary health care center		PUBLIC_GOVERNMENT_SERVICE			yes	0-11m	yes		yes						female	for_vaccination			female	mother		yes	Completed secondary school		self_employed		walk	1	0	0	0	0	0		0_15_mins		yes	radio Television health_facility	1	1	0	1	0	0	0	0	0	0	0
Primary health care center		PUBLIC_GOVERNMENT_SERVICE			yes	0-11m	yes		yes						male	for_vaccination			female	mother		yes	Completed secondary school		self_employed		car bicycle	0	1	0	1	0	0		45_60_mins		yes	health_facility radio	1	0	0	1	0	0	0	0	0	0	0
Primary health care center		PUBLIC_GOVERNMENT_SERVICE			yes	0-11m	yes		yes						female	other	Came to give birth		female	mother		yes	Completed secondary school		teacher		bicycle	0	1	0	0	0	0		15_30_mins		yes	radio Television	1	1	0	0	0	0	0	0	0	0	0
Primary health care center		PUBLIC_GOVERNMENT_SERVICE			yes	0-11m	yes		yes						male	other	To give birth		female	mother		yes	Completed primary		self_employed		bicycle	0	1	0	0	0	0		0_15_mins		yes	health_facility	0	0	0	1	0	0	0	0	0	0	0
Primary health care center		PUBLIC_GOVERNMENT_SERVICE			yes	12-23m	yes		yes						male	Child_only_accompanying			female	mother		yes	Completed secondary school		self_employed		car	0	0	0	1	0	0		0_15_mins		no
Primary health care center		PUBLIC_GOVERNMENT_SERVICE			yes	0-11m	yes		yes						male	healthy_child_visit_or_ growth_development_check_up			female	mother		yes	Completed secondary school		self_employed		walk	1	0	0	0	0	0		0_15_mins		no
Primary health care center		PUBLIC_GOVERNMENT_SERVICE			yes	12-23m	yes		yes						male	for_medical_consultation			female	mother		yes	Completed primary		farming		walk	1	0	0	0	0	0		0_15_mins		no
Primary health care center		PUBLIC_GOVERNMENT_SERVICE			yes	0-11m	yes		yes						female	for_medical_consultation			female	mother		yes	Completed secondary school		self_employed		walk	1	0	0	0	0	0		0_15_mins		no
Primary health care center		PUBLIC_GOVERNMENT_SERVICE			yes	11-23m	yes		yes						male	for_vaccination			female	mother		yes	More than secondary		self_employed		car	0	0	0	1	0	0		0_15_mins		no
Primary health care center		PUBLIC_GOVERNMENT_SERVICE			yes	11-23m	yes		yes						female	Child_only_accompanying			female	mother		yes	More than secondary		teacher		motorcycle car	0	0	1	1	0	0		0_15_mins		no
Primary health care center		PUBLIC_GOVERNMENT_SERVICE			yes	0-11m	yes		yes						male	for_vaccination			female	mother		no	Completed primary		self_employed		motorcycle	0	0	1	0	0	0		0_15_mins		yes	facebook_internet	0	0	0	0	0	1	0	0	0	0	0
Primary health care center		PUBLIC_GOVERNMENT_SERVICE			yes	0-11m	yes		yes						male	healthy_child_visit_or_ growth_development_check_up			female	mother		yes	More than secondary		employee_laborer		car	0	0	0	1	0	0		0_15_mins		yes	health_facility Television	0	1	0	1	0	0	0	0	0	0	0
Primary health care center		PUBLIC_GOVERNMENT_SERVICE			yes	12-23m	yes		yes						male	for_vaccination			female	mother		yes	More than secondary		employee_laborer		motorcycle	0	0	1	0	0	0		15_30_mins		yes	radio	1	0	0	0	0	0	0	0	0	0	0
Primary health care center		PUBLIC_GOVERNMENT_SERVICE			yes	12-23m	yes		yes						female	Child_only_accompanying			male	mother		yes	More than secondary		self_employed		walk	1	0	0	0	0	0		0_15_mins		yes	radio Television health_facility during_home_visit_by_health_workers/health_outreaches	1	1	0	1	0	0	0	0	1	0	0
Primary health care center		PUBLIC_GOVERNMENT_SERVICE			yes	12-23m	yes		yes						female	Child_only_accompanying			female	mother		yes	Completed secondary school		self_employed		walk	1	0	0	0	0	0		0_15_mins		no
Primary health care center		PUBLIC_GOVERNMENT_SERVICE			yes	0-11m	yes		yes						male	Child_only_accompanying			female	mother		yes	Completed secondary school		housewife		walk	1	0	0	0	0	0		0_15_mins		no
Primary health care center		PUBLIC_GOVERNMENT_SERVICE			yes	12-23m	yes		yes						male	Child_only_accompanying			female	mother		no	Completed primary		employee_laborer		walk	1	0	0	0	0	0		0_15_mins		yes	health_facility place_worship	0	0	0	1	0	0	0	1	0	0	0
Primary health care center		PUBLIC_GOVERNMENT_SERVICE			yes	0-11m	yes		yes						female	Child_only_accompanying			female	mother		yes	Completed secondary school		housewife		walk	1	0	0	0	0	0		0_15_mins		yes	health_facility	0	0	0	1	0	0	0	0	0	0	0
Primary health care center		PUBLIC_GOVERNMENT_SERVICE			yes	0-11m	yes		yes						female	Child_only_accompanying			female	mother		yes	Completed secondary school		employee_laborer		walk	1	0	0	0	0	0		0_15_mins		yes	health_facility place_worship during_home_visit_by_health_workers/health_outreaches	0	0	0	1	0	0	0	1	1	0	0
Primary health care center		PUBLIC_GOVERNMENT_SERVICE			yes	0-11m	yes		yes						male	Child_only_accompanying			female	mother		yes	Completed secondary school		self_employed		walk	1	0	0	0	0	0		0_15_mins		yes	place_worship radio Television health_facility during_home_visit_by_health_workers/health_outreaches	1	1	0	1	0	0	0	1	1	0	0
Primary health care center		PUBLIC_GOVERNMENT_SERVICE			yes	0-11m	yes		yes						female	Child_only_accompanying			female	mother		yes	More than secondary		employee_laborer		walk	1	0	0	0	0	0		0_15_mins		yes	radio health_facility friend_family_member	1	0	0	1	0	0	0	0	0	0	1
Primary health care center		PUBLIC_GOVERNMENT_SERVICE			yes	0-11m	yes		yes						female	Child_only_accompanying			female	mother		yes	Completed secondary school		self_employed		walk	1	0	0	0	0	0		0_15_mins		yes	health_facility	0	0	0	1	0	0	0	0	0	0	0
Primary health care center		PUBLIC_GOVERNMENT_SERVICE			yes	0-11m	yes		yes						male	Child_only_accompanying			female	mother		yes	More than secondary		self_employed		walk	1	0	0	0	0	0		0_15_mins		yes	health_facility during_home_visit_by_health_workers/health_outreaches	0	0	0	1	0	0	0	0	1	0	0
Primary health care center		PUBLIC_GOVERNMENT_SERVICE			yes	12-23m	yes		yes						female	Child_only_accompanying			female	mother		yes	Completed secondary school		self_employed		walk	1	0	0	0	0	0		0_15_mins		yes	health_facility radio	1	0	0	1	0	0	0	0	0	0	0
Primary health care center		PUBLIC_GOVERNMENT_SERVICE			yes	12-23m	yes		yes						female	Child_only_accompanying			female	mother		yes	Completed secondary school		housewife		walk	1	0	0	0	0	0		15_30_mins		no
Primary health care center		PUBLIC_GOVERNMENT_SERVICE			yes	0-11m	yes		yes						male	for_vaccination			female	mother		yes	Completed primary		self_employed		walk	1	0	0	0	0	0		0_15_mins		no
Primary health care center		PUBLIC_GOVERNMENT_SERVICE			yes	0-11m	yes		yes						female	for_vaccination			female	mother		no	Completed primary		self_employed		motorcycle	0	0	1	0	0	0		15_30_mins		no
Primary health care center		PUBLIC_GOVERNMENT_SERVICE			yes	0-11m	yes		yes						male	for_vaccination			female	mother		yes	Completed secondary school		self_employed		walk	1	0	0	0	0	0		0_15_mins		no
Primary health care center		PUBLIC_GOVERNMENT_SERVICE			yes	0-11m	yes		yes						male	for_vaccination			female	mother		no	Completed primary		self_employed		walk	1	0	0	0	0	0		15_30_mins		no
Primary health care center		PUBLIC_GOVERNMENT_SERVICE			yes	0-11m	yes		yes						male	for_vaccination			female	mother		no	Did not complete primary (less than 6 years)		self_employed		walk	1	0	0	0	0	0		15_30_mins		no
Primary health care center		PUBLIC_GOVERNMENT_SERVICE			yes	0-11m	yes		yes						female	healthy_child_visit_or_ growth_development_check_up			female	mother		yes	Completed secondary school		self_employed		walk	1	0	0	0	0	0		0_15_mins		no
Primary health care center		PUBLIC_GOVERNMENT_SERVICE			yes	12-23m	yes		yes						male	healthy_child_visit_or_ growth_development_check_up			female	mother		yes	Completed secondary school		self_employed		walk	1	0	0	0	0	0		0_15_mins		yes	radio community_meetings health_facility	1	0	0	1	0	0	0	0	0	1	0
Primary health care center		PUBLIC_GOVERNMENT_SERVICE			yes	0-11m	yes		yes						female	Child_only_accompanying			female	mother		yes	More than secondary		self_employed		motorcycle	0	0	1	0	0	0		15_30_mins		yes	Television health_facility	0	1	0	1	0	0	0	0	0	0	0
Primary health care center		PUBLIC_GOVERNMENT_SERVICE			yes	0-11m	yes		yes						male	healthy_child_visit_or_ growth_development_check_up			female	mother		yes	Completed primary		self_employed		walk	1	0	0	0	0	0		0_15_mins		yes	health_facility	0	0	0	1	0	0	0	0	0	0	0
Primary health care center		PUBLIC_GOVERNMENT_SERVICE			yes	12-23m	yes		yes						male	Child_only_accompanying			female	mother		yes	Completed secondary school		self_employed		walk	1	0	0	0	0	0		0_15_mins		no
Primary health care center		PUBLIC_GOVERNMENT_SERVICE			yes	12-23m	yes		yes						male	Child_only_accompanying			female	mother		yes	Completed secondary school		self_employed		walk	1	0	0	0	0	0		0_15_mins		yes	health_facility	0	0	0	1	0	0	0	0	0	0	0
Primary health care center		PUBLIC_GOVERNMENT_SERVICE			yes	0-11m	yes		yes						male	Child_only_accompanying			female	mother		yes	Completed primary		self_employed		walk	1	0	0	0	0	0		0_15_mins		no
Primary health care center		PUBLIC_GOVERNMENT_SERVICE			yes	0-11m	yes		yes						male	for_medical_consultation			female	mother		yes	Did not complete primary (less than 6 years)		farming		walk	1	0	0	0	0	0		15_30_mins		no
Primary health care center		PUBLIC_GOVERNMENT_SERVICE			yes	0-11m	yes		yes						female	for_vaccination			female	mother		yes	Completed secondary school		self_employed		motorcycle	0	0	1	0	0	0		0_15_mins		yes	health_facility	0	0	0	1	0	0	0	0	0	0	0
Primary health care center		PUBLIC_GOVERNMENT_SERVICE			yes	0-11m	yes		yes						female	for_vaccination			female	mother		yes	Did not complete primary (less than 6 years)		farming		walk	1	0	0	0	0	0		15_30_mins		no
Primary health care center		PUBLIC_GOVERNMENT_SERVICE			yes	12-23m	yes		yes						male	Child_only_accompanying			female	mother		yes	More than secondary		teacher		motorcycle	0	0	1	0	0	0		0_15_mins		yes	radio health_facility community_meetings	1	0	0	1	0	0	0	0	0	1	0
Primary health care center		PUBLIC_GOVERNMENT_SERVICE			yes	0-11m	yes		yes						female	healthy_child_visit_or_ growth_development_check_up			female	mother		no	Did not complete primary (less than 6 years)		self_employed		motorcycle	0	0	1	0	0	0		0_15_mins		no
Primary health care center		PUBLIC_GOVERNMENT_SERVICE			yes	0-11m	yes		yes						female	for_medical_consultation			female	mother		yes	Completed primary		self_employed		walk	1	0	0	0	0	0		0_15_mins		no
Primary health care center		PUBLIC_GOVERNMENT_SERVICE			yes	12-23m	yes		yes						female	for_vaccination			female	mother		yes	Completed primary		self_employed		walk	1	0	0	0	0	0		0_15_mins		no
Primary health care center		PUBLIC_GOVERNMENT_SERVICE			yes	12-23m	yes		yes						female	for_vaccination			female	mother		yes	Completed primary		self_employed		walk	1	0	0	0	0	0		0_15_mins		yes	community_meetings health_facility	0	0	0	1	0	0	0	0	0	1	0
Primary health care center		PUBLIC_GOVERNMENT_SERVICE			yes	12-23m	yes		yes						male	for_vaccination			female	mother		no	no_formal_education		self_employed		motorcycle	0	0	1	0	0	0		0_15_mins		no
Primary health care center		PUBLIC_GOVERNMENT_SERVICE			yes	0-11m	yes		yes						male	for_vaccination			female	mother		yes	Completed secondary school		self_employed		walk	1	0	0	0	0	0		0_15_mins		yes	health_facility radio	1	0	0	1	0	0	0	0	0	0	0
Primary health care center		PUBLIC_GOVERNMENT_SERVICE			yes	0-11m	yes		yes						female	for_vaccination			female	mother		yes	Completed primary		self_employed		walk	1	0	0	0	0	0		0_15_mins		no
Primary health care center		PUBLIC_GOVERNMENT_SERVICE			yes	12-23m	yes		yes						female	Child_only_accompanying			female	mother		yes	Completed secondary school		self_employed		walk	1	0	0	0	0	0		0_15_mins		yes	health_facility radio	1	0	0	1	0	0	0	0	0	0	0
Primary health care center		PUBLIC_GOVERNMENT_SERVICE			yes	12-23m	yes		yes						female	healthy_child_visit_or_ growth_development_check_up			female	mother		yes	Completed primary		self_employed		walk	1	0	0	0	0	0		0_15_mins		yes	community_meetings	0	0	0	0	0	0	0	0	0	1	0
Primary health care center		PUBLIC_GOVERNMENT_SERVICE			yes	12-23m	yes		yes						male	healthy_child_visit_or_ growth_development_check_up			female	mother		yes	Completed primary		self_employed		motorcycle	0	0	1	0	0	0		0_15_mins		yes	health_facility	0	0	0	1	0	0	0	0	0	0	0
Primary health care center		PUBLIC_GOVERNMENT_SERVICE			yes	0-11m	yes		yes						female	healthy_child_visit_or_ growth_development_check_up			female	mother		yes	More than secondary		student		car	0	0	0	1	0	0		30_45_mins		no
Primary health care center		PUBLIC_GOVERNMENT_SERVICE			yes	0-11m	yes		yes						female	for_vaccination			female	mother		yes	More than secondary		self_employed		motorcycle	0	0	1	0	0	0		15_30_mins		no
Primary health care center		PUBLIC_GOVERNMENT_SERVICE			yes	0-11m	yes		yes						female	healthy_child_visit_or_ growth_development_check_up			female	mother		yes	Completed secondary school		employee_laborer		motorcycle	0	0	1	0	0	0		0_15_mins		no
Primary health care center		PUBLIC_GOVERNMENT_SERVICE			yes	0-11m	yes		yes						male	healthy_child_visit_or_ growth_development_check_up			female	mother		yes	Completed secondary school		self_employed		bicycle motorcycle	0	1	1	0	0	0		0_15_mins		yes	health_facility	0	0	0	1	0	0	0	0	0	0	0
Primary health care center		PUBLIC_GOVERNMENT_SERVICE			yes	0-11m	yes		yes						male	Child_only_accompanying			female	mother		yes	Completed secondary school		self_employed		walk	1	0	0	0	0	0		30_45_mins		no
Primary health care center		PUBLIC_GOVERNMENT_SERVICE			yes	12-23m	yes		yes						male	healthy_child_visit_or_ growth_development_check_up			female	mother		no	Did not complete primary (less than 6 years)		self_employed		walk	1	0	0	0	0	0		15_30_mins		no
Primary health care center		PUBLIC_GOVERNMENT_SERVICE			yes	0-11m	yes		yes						male	healthy_child_visit_or_ growth_development_check_up			female	mother		yes	Completed secondary school		self_employed		walk	1	0	0	0	0	0		0_15_mins		yes	health_facility	0	0	0	1	0	0	0	0	0	0	0
Primary health care center		PUBLIC_GOVERNMENT_SERVICE			yes	0-11m	yes		yes						female	Child_only_accompanying			female	mother		yes	Completed secondary school		housewife		motorcycle	0	0	1	0	0	0		0_15_mins		yes	health_facility	0	0	0	1	0	0	0	0	0	0	0
Primary health care center		PUBLIC_GOVERNMENT_SERVICE			yes	12-23m	yes		yes						male	Child_only_accompanying			female	mother		yes	Completed secondary school		employee_laborer		walk	1	0	0	0	0	0		45_60_mins		yes	health_facility	0	0	0	1	0	0	0	0	0	0	0
Primary health care center		PUBLIC_GOVERNMENT_SERVICE			yes	0-11m	yes		yes						female	healthy_child_visit_or_ growth_development_check_up			female	mother		no	Did not complete primary (less than 6 years)		self_employed		motorcycle	0	0	1	0	0	0		45_60_mins		yes	health_facility	0	0	0	1	0	0	0	0	0	0	0
Primary health care center		PUBLIC_GOVERNMENT_SERVICE			yes	0-11m	yes		yes						female	healthy_child_visit_or_ growth_development_check_up			female	mother		yes	Completed secondary school		employee_laborer		motorcycle	0	0	1	0	0	0		0_15_mins		no
Primary health care center		PUBLIC_GOVERNMENT_SERVICE			yes	0-11m	yes		yes						male	for_vaccination			female	mother		yes	Completed secondary school		self_employed		walk	1	0	0	0	0	0		15_30_mins		yes	health_facility	0	0	0	1	0	0	0	0	0	0	0
Primary health care center		PUBLIC_GOVERNMENT_SERVICE			yes	0-11m	yes		yes						male	healthy_child_visit_or_ growth_development_check_up			female	mother		yes	Completed secondary school		self_employed		motorcycle	0	0	1	0	0	0		0_15_mins		yes	radio Television health_facility	1	1	0	1	0	0	0	0	0	0	0
Primary health care center		PUBLIC_GOVERNMENT_SERVICE			yes	0-11m	yes		yes						female	Child_only_accompanying			female	mother		yes	More than secondary		self_employed		motorcycle	0	0	1	0	0	0		15_30_mins		yes	Television health_facility	0	1	0	1	0	0	0	0	0	0	0
Tertiary Health facility		PUBLIC_GOVERNMENT_SERVICE			yes	0-11m	yes		yes						female	for_vaccination			female	mother		no	no_formal_education		self_employed		walk	1	0	0	0	0	0		0_15_mins		yes	radio	1	0	0	0	0	0	0	0	0	0	0
Tertiary Health facility		PUBLIC_GOVERNMENT_SERVICE			yes	0-11m	yes		yes						female	for_vaccination			female	mother		yes	More than secondary		employee_laborer		car	0	0	0	1	0	0		0_15_mins		yes	health_facility community_meetings	0	0	0	1	0	0	0	0	0	1	0
Primary health care center		PUBLIC_GOVERNMENT_SERVICE			yes	0-11m	yes		yes						female	for_medical_consultation			female	mother		no	Completed primary		self_employed		walk	1	0	0	0	0	0		0_15_mins		yes	health_facility during_home_visit_by_health_workers/health_outreaches friend_family_member	0	0	0	1	0	0	0	0	1	0	1
Primary health care center		PUBLIC_GOVERNMENT_SERVICE			yes	0-11m	yes		yes						female	for_medical_consultation			female	mother		no	no_formal_education		farming		motorcycle	0	0	1	0	0	0		0_15_mins		yes	during_home_visit_by_health_workers/health_outreaches friend_family_member	0	0	0	0	0	0	0	0	1	0	1
Primary health care center		PUBLIC_GOVERNMENT_SERVICE			yes	0-11m	yes		yes						male	Child_only_accompanying			female	mother		yes	More than secondary		employee_laborer		walk	1	0	0	0	0	0		0_15_mins		yes	radio health_facility during_home_visit_by_health_workers/health_outreaches	1	0	0	1	0	0	0	0	1	0	0
Secondary/General hospital		PUBLIC_GOVERNMENT_SERVICE			yes	0-11m	yes		yes						male	for_vaccination			female	mother		yes	Completed primary		self_employed		car	0	0	0	1	0	0		15_30_mins		no
Secondary/General hospital		PUBLIC_GOVERNMENT_SERVICE			yes	0-11m	yes		yes						male	for_vaccination			female	mother		yes	Completed primary		farming		car	0	0	0	1	0	0		0_15_mins		yes	health_facility	0	0	0	1	0	0	0	0	0	0	0
Primary health care center		PUBLIC_GOVERNMENT_SERVICE			yes	12-23m	yes		yes						male	Child_only_accompanying			female	mother		yes	Completed secondary school		self_employed		walk	1	0	0	0	0	0		0_15_mins		yes	during_home_visit_by_health_workers/health_outreaches	0	0	0	0	0	0	0	0	1	0	0
Secondary/General hospital		PUBLIC_GOVERNMENT_SERVICE			yes	0-11m	yes		yes						male	for_vaccination			female	mother		yes	Completed secondary school		housewife		walk	1	0	0	0	0	0		0_15_mins		no
Primary health care center		PUBLIC_GOVERNMENT_SERVICE			yes	12-23m	yes		yes						female	for_vaccination			female	mother		yes	More than secondary		teacher		motorcycle	0	0	1	0	0	0		0_15_mins		yes	health_facility	0	0	0	1	0	0	0	0	0	0	0
Primary health care center		PUBLIC_GOVERNMENT_SERVICE			yes	0-11m	yes		yes						male	Child_only_accompanying			female	mother		yes	Completed secondary school		self_employed		walk	1	0	0	0	0	0		0_15_mins		yes	during_home_visit_by_health_workers/health_outreaches	0	0	0	0	0	0	0	0	1	0	0
Secondary/General hospital		PUBLIC_GOVERNMENT_SERVICE			yes	0-11m	yes		yes						female	for_vaccination			female	mother		yes	More than secondary		housewife		motorcycle	0	0	1	0	0	0		15_30_mins		yes	health_facility radio	1	0	0	1	0	0	0	0	0	0	0
Primary health care center		PUBLIC_GOVERNMENT_SERVICE			yes	0-11m	yes		yes						male	healthy_child_visit_or_ growth_development_check_up			female	mother		yes	Completed secondary school		self_employed		walk	1	0	0	0	0	0		0_15_mins		no
Secondary/General hospital		PUBLIC_GOVERNMENT_SERVICE			yes	0-11m	yes		yes						female	for_vaccination			female	mother		yes	More than secondary		teacher		car	0	0	0	1	0	0		15_30_mins		no
Primary health care center		PUBLIC_GOVERNMENT_SERVICE			yes	0-11m	yes		yes						female	healthy_child_visit_or_ growth_development_check_up			female	mother		no	Completed primary		other	Apprentice	walk	1	0	0	0	0	0		0_15_mins		yes	health_facility radio	1	0	0	1	0	0	0	0	0	0	0
Primary health care center		PUBLIC_GOVERNMENT_SERVICE			yes	0-11m	yes		yes						male	healthy_child_visit_or_ growth_development_check_up			female	mother		yes	Completed secondary school		self_employed		walk	1	0	0	0	0	0		15_30_mins		yes	during_home_visit_by_health_workers/health_outreaches	0	0	0	0	0	0	0	0	1	0	0
Primary health care center		PUBLIC_GOVERNMENT_SERVICE			yes	0-11m	yes		yes						male	healthy_child_visit_or_ growth_development_check_up			female	mother		no	Completed secondary school		self_employed		walk	1	0	0	0	0	0		0_15_mins		yes	during_home_visit_by_health_workers/health_outreaches	0	0	0	0	0	0	0	0	1	0	0
Secondary/General hospital		PUBLIC_GOVERNMENT_SERVICE			yes	0-11m	yes		yes						male	for_vaccination			female	mother		yes	Completed secondary school		self_employed		motorcycle car	0	0	1	1	0	0		15_30_mins		yes	radio Television	1	1	0	0	0	0	0	0	0	0	0
Primary health care center		PUBLIC_GOVERNMENT_SERVICE			yes	12-23m	yes		yes						male	healthy_child_visit_or_ growth_development_check_up			female	mother		no	Completed primary		self_employed		walk	1	0	0	0	0	0		0_15_mins		yes	radio during_home_visit_by_health_workers/health_outreaches	1	0	0	0	0	0	0	0	1	0	0
Primary health care center		PUBLIC_GOVERNMENT_SERVICE			yes	12-23m	yes		yes						female	for_vaccination			female	mother		yes	More than secondary		self_employed		walk	1	0	0	0	0	0		0_15_mins		yes	during_home_visit_by_health_workers/health_outreaches	0	0	0	0	0	0	0	0	1	0	0
Primary health care center		PUBLIC_GOVERNMENT_SERVICE			yes	12-23m	yes		yes						male	for_vaccination			female	mother		yes	More than secondary		other	Nurse	walk	1	0	0	0	0	0		15_30_mins		yes	during_home_visit_by_health_workers/health_outreaches	0	0	0	0	0	0	0	0	1	0	0
Secondary/General hospital		PUBLIC_GOVERNMENT_SERVICE			yes	0-11m	yes		yes						female	for_vaccination			female	mother		yes	More than secondary		teacher		motorcycle	0	0	1	0	0	0		0_15_mins		yes	radio Television newspaper health_facility facebook_internet	1	1	1	1	0	1	0	0	0	0	0
Primary health care center		PUBLIC_GOVERNMENT_SERVICE			yes	12-23m	yes		yes						female	for_vaccination			female	mother		yes	Completed secondary school		self_employed		motorcycle	0	0	1	0	0	0		15_30_mins		no
Primary health care center		PUBLIC_GOVERNMENT_SERVICE			yes	12-23m	yes		yes						male	for_vaccination			female	mother		yes	Completed secondary school		housewife		motorcycle	0	0	1	0	0	0		0_15_mins		yes	during_home_visit_by_health_workers/health_outreaches	0	0	0	0	0	0	0	0	1	0	0
Secondary/General hospital		PUBLIC_GOVERNMENT_SERVICE			yes	0-11m	yes		yes						male	for_vaccination			female	mother		yes	Completed secondary school		self_employed		motorcycle car	0	0	1	1	0	0		15_30_mins		no
Primary health care center		PUBLIC_GOVERNMENT_SERVICE			yes	0-11m	yes		yes						male	hospitalization			female	mother		no	Completed primary		self_employed		car	0	0	0	1	0	0		30_45_mins		yes	health_facility	0	0	0	1	0	0	0	0	0	0	0
Secondary/General hospital		PUBLIC_GOVERNMENT_SERVICE			yes	0-11m	yes		yes						male	for_vaccination			female	mother		yes	Completed secondary school		self_employed		motorcycle	0	0	1	0	0	0		0_15_mins		no
Secondary/General hospital		PUBLIC_GOVERNMENT_SERVICE			yes	0-11m	yes		yes						male	for_vaccination			female	mother		yes	Completed primary		self_employed		car	0	0	0	1	0	0		0_15_mins		yes	health_facility	0	0	0	1	0	0	0	0	0	0	0
Primary health care center		PUBLIC_GOVERNMENT_SERVICE			yes	12-23m	yes		yes						male	Child_only_accompanying			female	mother		yes	Completed secondary school		self_employed		motorcycle	0	0	1	0	0	0		15_30_mins		yes	radio	1	0	0	0	0	0	0	0	0	0	0
Primary health care center		PUBLIC_GOVERNMENT_SERVICE			yes	0-11m	yes		yes						male	Child_only_accompanying			female	mother		no	no_formal_education		self_employed		walk	1	0	0	0	0	0		0_15_mins		no
Primary health care center		PUBLIC_GOVERNMENT_SERVICE			yes	12-23m	yes		yes						male	Child_only_accompanying			female	mother		no	Completed secondary school		self_employed		car	0	0	0	1	0	0		0_15_mins		yes	health_facility	0	0	0	1	0	0	0	0	0	0	0
Primary health care center		PUBLIC_GOVERNMENT_SERVICE			yes	12-23m	yes		yes						male	for_vaccination			female	mother		yes	More than secondary		self_employed		motorcycle	0	0	1	0	0	0		0_15_mins		yes	health_facility	0	0	0	1	0	0	0	0	0	0	0
Primary health care center		PUBLIC_GOVERNMENT_SERVICE			yes	0-11m	yes		yes						male	for_vaccination			female	mother		no	Completed primary		self_employed		walk	1	0	0	0	0	0		0_15_mins		yes	during_home_visit_by_health_workers/health_outreaches	0	0	0	0	0	0	0	0	1	0	0
Primary health care center		PUBLIC_GOVERNMENT_SERVICE			yes	12-23m	yes		yes						male	Child_only_accompanying			female	mother		yes	More than secondary		self_employed		walk	1	0	0	0	0	0		0_15_mins		yes	health_facility	0	0	0	1	0	0	0	0	0	0	0
Primary health care center		PUBLIC_GOVERNMENT_SERVICE			yes	0-11m	yes		yes						female	Child_only_accompanying			female	mother		no	no_formal_education		housewife		walk	1	0	0	0	0	0		0_15_mins		no
Secondary/General hospital		PUBLIC_GOVERNMENT_SERVICE			yes	0-11m	yes		yes						male	for_vaccination			female	mother		yes	More than secondary		employee_laborer		motorcycle	0	0	1	0	0	0		0_15_mins		yes	radio Television	1	1	0	0	0	0	0	0	0	0	0
Secondary/General hospital		PUBLIC_GOVERNMENT_SERVICE			yes	0-11m	yes		yes						female	for_vaccination			female	mother		yes	Completed secondary school		self_employed		motorcycle	0	0	1	0	0	0		15_30_mins		yes	Television	0	1	0	0	0	0	0	0	0	0	0
Secondary/General hospital		PUBLIC_GOVERNMENT_SERVICE			yes	0-11m	yes		yes						male	for_vaccination			female	mother		yes	Completed secondary school		self_employed		motorcycle	0	0	1	0	0	0		15_30_mins		yes	radio	1	0	0	0	0	0	0	0	0	0	0
Secondary/General hospital		PUBLIC_GOVERNMENT_SERVICE			yes	0-11m	yes		yes						male	for_medical_consultation			female	mother		yes	More than secondary		self_employed		motorcycle	0	0	1	0	0	0		0_15_mins		yes	radio	1	0	0	0	0	0	0	0	0	0	0
Primary health care center		PUBLIC_GOVERNMENT_SERVICE			yes	12-23m	yes		yes						male	Child_only_accompanying			female	mother		no	Completed primary		self_employed		walk	1	0	0	0	0	0		45_60_mins		yes	radio during_home_visit_by_health_workers/health_outreaches	1	0	0	0	0	0	0	0	1	0	0
Primary health care center		PUBLIC_GOVERNMENT_SERVICE			yes	0-11m	yes		yes						male	Child_only_accompanying			female	mother		yes	other	NCE	teacher		motorcycle	0	0	1	0	0	0		0_15_mins		yes	radio	1	0	0	0	0	0	0	0	0	0	0
Tertiary Health facility		PUBLIC_GOVERNMENT_SERVICE			yes	0-11m	yes		yes						female	for_medical_consultation			female	mother		no	Completed secondary school		self_employed		motorcycle	0	0	1	0	0	0		0_15_mins		yes	health_facility	0	0	0	1	0	0	0	0	0	0	0
Secondary/General hospital		PUBLIC_GOVERNMENT_SERVICE			yes	0-11m	yes		yes						male	for_vaccination			female	mother		yes	More than secondary		self_employed		car	0	0	0	1	0	0		30_45_mins		yes	radio health_facility	1	0	0	1	0	0	0	0	0	0	0
Secondary/General hospital		PUBLIC_GOVERNMENT_SERVICE			yes	0-11m	yes		yes						female	for_medical_consultation			female	mother		yes	More than secondary		self_employed		motorcycle	0	0	1	0	0	0		0_15_mins		no
Secondary/General hospital		PUBLIC_GOVERNMENT_SERVICE			yes	12-23m	yes		yes						female	Child_only_accompanying			female	mother		no	Completed primary		self_employed		motorcycle	0	0	1	0	0	0		0_15_mins		yes	health_facility	0	0	0	1	0	0	0	0	0	0	0
Secondary/General hospital		PUBLIC_GOVERNMENT_SERVICE			yes	0-11m	yes		yes						male	for_medical_consultation			female	mother		yes	Completed secondary school		self_employed		motorcycle	0	0	1	0	0	0		0_15_mins		yes	health_facility	0	0	0	1	0	0	0	0	0	0	0
Primary health care center		PUBLIC_GOVERNMENT_SERVICE			yes	0-11m	yes		yes						male	Child_only_accompanying			female	mother		yes	Completed secondary school		self_employed		walk	1	0	0	0	0	0		0_15_mins		yes	Television	0	1	0	0	0	0	0	0	0	0	0
Secondary/General hospital		PUBLIC_GOVERNMENT_SERVICE			yes	0-11m	yes		yes						male	for_vaccination			female	mother		yes	More than secondary		self_employed		car	0	0	0	1	0	0		45_60_mins		no
Primary health care center		PUBLIC_GOVERNMENT_SERVICE			yes	0-11m	yes		yes						male	healthy_child_visit_or_ growth_development_check_up			female	mother		yes	Completed primary		self_employed		motorcycle walk	1	0	1	0	0	0		15_30_mins		no
Primary health care center		PUBLIC_GOVERNMENT_SERVICE			yes	0-11m	yes		yes						male	for_medical_consultation			female	mother		yes	Completed primary		self_employed		walk	1	0	0	0	0	0		0_15_mins		yes	health_facility	0	0	0	1	0	0	0	0	0	0	0
Tertiary Health facility		PUBLIC_GOVERNMENT_SERVICE			yes	12-23m	yes		yes						male	Child_only_accompanying			female	mother		yes	More than secondary		teacher		motorcycle	0	0	1	0	0	0		0_15_mins		yes	friend_family_member	0	0	0	0	0	0	0	0	0	0	1
Tertiary Health facility		PUBLIC_GOVERNMENT_SERVICE			yes	0-11m	yes		yes						male	for_vaccination			female	mother		yes	More than secondary		teacher		car	0	0	0	1	0	0		15_30_mins		yes	children's_school	0	0	0	0	0	0	1	0	0	0	0
Primary health care center		PUBLIC_GOVERNMENT_SERVICE			yes	12-23m	yes		yes						female	for_medical_consultation			female	mother		yes	Completed primary		self_employed		motorcycle	0	0	1	0	0	0		15_30_mins		yes	health_facility	0	0	0	1	0	0	0	0	0	0	0
Primary health care center		PUBLIC_GOVERNMENT_SERVICE			yes	0-11m	yes		yes						male	healthy_child_visit_or_ growth_development_check_up			female	mother		yes	Completed secondary school		self_employed		walk	1	0	0	0	0	0		15_30_mins		no
Primary health care center		PUBLIC_GOVERNMENT_SERVICE			yes	0-11m	yes		yes						female	Child_only_accompanying			female	mother		yes	Completed secondary school		self_employed		motorcycle walk	1	0	1	0	0	0		15_30_mins		no
Primary health care center		PUBLIC_GOVERNMENT_SERVICE			yes	0-11m	yes		yes						female	healthy_child_visit_or_ growth_development_check_up			female	mother		yes	Completed primary		self_employed		walk motorcycle	1	0	1	0	0	0		0_15_mins		no
Primary health care center		PUBLIC_GOVERNMENT_SERVICE			yes	12-23m	yes		yes						male	Child_only_accompanying			female	mother		yes	Completed primary		self_employed		walk	1	0	0	0	0	0		0_15_mins		yes	health_facility	0	0	0	1	0	0	0	0	0	0	0
Primary health care center		PUBLIC_GOVERNMENT_SERVICE			yes	12-23m	yes		yes						female	healthy_child_visit_or_ growth_development_check_up			female	mother		yes	Completed primary		self_employed		walk	1	0	0	0	0	0		0_15_mins		no
Primary health care center		PUBLIC_GOVERNMENT_SERVICE			yes	12-23m	yes		yes						female	Child_only_accompanying			female	mother		no	no_formal_education		self_employed		walk motorcycle	1	0	1	0	0	0		0_15_mins		yes	health_facility	0	0	0	1	0	0	0	0	0	0	0
Primary health care center		PUBLIC_GOVERNMENT_SERVICE			yes	12-23m	yes		yes						female	for_vaccination			female	mother		yes	More than secondary		self_employed		motorcycle	0	0	1	0	0	0		45_60_mins		yes	radio	1	0	0	0	0	0	0	0	0	0	0
Primary health care center		PUBLIC_GOVERNMENT_SERVICE			yes	12-23m	yes		yes						male	Child_only_accompanying			female	mother		yes	Completed primary		self_employed		walk	1	0	0	0	0	0		0_15_mins		no
Primary health care center		PUBLIC_GOVERNMENT_SERVICE			yes	12-23m	yes		yes						male	for_vaccination			female	mother		yes	Completed secondary school		teacher		motorcycle	0	0	1	0	0	0		15_30_mins		yes	radio	1	0	0	0	0	0	0	0	0	0	0
Primary health care center		PUBLIC_GOVERNMENT_SERVICE			yes	12-23m	yes		yes						male	for_vaccination			female	mother		yes	Completed secondary school		self_employed		motorcycle	0	0	1	0	0	0		30_45_mins		yes	radio	1	0	0	0	0	0	0	0	0	0	0
Primary health care center		PUBLIC_GOVERNMENT_SERVICE			yes	12-23m	yes		yes						male	for_vaccination			female	mother		yes	Completed secondary school		employee_laborer		motorcycle	0	0	1	0	0	0		0_15_mins		yes	radio during_home_visit_by_health_workers/health_outreaches	1	0	0	0	0	0	0	0	1	0	0
Primary health care center		PUBLIC_GOVERNMENT_SERVICE			yes	0-11m	yes		yes						male	for_vaccination			female	mother		yes	Completed secondary school		self_employed		motorcycle	0	0	1	0	0	0		45_60_mins		yes	Television	0	1	0	0	0	0	0	0	0	0	0
Primary health care center		PUBLIC_GOVERNMENT_SERVICE			yes	0-11m	yes		yes						male	for_vaccination			female	mother		yes	More than secondary		housewife		motorcycle	0	0	1	0	0	0		15_30_mins		yes	health_facility friend_family_member	0	0	0	1	0	0	0	0	0	0	1
Primary health care center		PUBLIC_GOVERNMENT_SERVICE			yes	0-11m	yes		yes						female	healthy_child_visit_or_ growth_development_check_up			female	mother		no	Completed primary		self_employed		walk	1	0	0	0	0	0		15_30_mins		yes	health_facility radio	1	0	0	1	0	0	0	0	0	0	0
Primary health care center		PUBLIC_GOVERNMENT_SERVICE			yes	0-11m	yes		yes						female	healthy_child_visit_or_ growth_development_check_up			female	mother		yes	Completed secondary school		self_employed		walk	1	0	0	0	0	0		0_15_mins		yes	health_facility	0	0	0	1	0	0	0	0	0	0	0
Primary health care center		PUBLIC_GOVERNMENT_SERVICE			yes	0-11m	yes		yes						male	healthy_child_visit_or_ growth_development_check_up			female	mother		yes	More than secondary		housewife		walk	1	0	0	0	0	0		15_30_mins		yes	health_facility Television radio	1	1	0	1	0	0	0	0	0	0	0
Primary health care center		PUBLIC_GOVERNMENT_SERVICE			yes	0-11m	yes		yes						male	for_vaccination			female	mother		yes	More than secondary		other	Corper	motorcycle	0	0	1	0	0	0		15_30_mins		yes	children's_school	0	0	0	0	0	0	1	0	0	0	0
Primary health care center		PUBLIC_GOVERNMENT_SERVICE			yes	0-11m	yes		yes						male	for_vaccination			female	mother		yes	Completed secondary school		self_employed		motorcycle	0	0	1	0	0	0		0_15_mins		no
Primary health care center		PUBLIC_GOVERNMENT_SERVICE			yes	0-11m	yes		yes						male	for_vaccination			female	mother		yes	More than secondary		housewife		motorcycle	0	0	1	0	0	0		45_60_mins		yes	radio during_home_visit_by_health_workers/health_outreaches	1	0	0	0	0	0	0	0	1	0	0
Primary health care center		PUBLIC_GOVERNMENT_SERVICE			yes	0-11m	yes		yes						female	for_vaccination			female	mother		yes	More than secondary		self_employed		motorcycle	0	0	1	0	0	0		45_60_mins		yes	radio Television	1	1	0	0	0	0	0	0	0	0	0
Primary health care center		PUBLIC_GOVERNMENT_SERVICE			yes	0-11m	yes		yes						male	for_vaccination			female	mother		yes	More than secondary		self_employed		motorcycle	0	0	1	0	0	0		0_15_mins		yes	during_home_visit_by_health_workers/health_outreaches	0	0	0	0	0	0	0	0	1	0	0
Primary health care center		PUBLIC_GOVERNMENT_SERVICE			yes	0-11m	yes		yes						male	for_vaccination			female	mother		yes	More than secondary		teacher		motorcycle	0	0	1	0	0	0		0_15_mins		no
Primary health care center		PUBLIC_GOVERNMENT_SERVICE			yes	0-11m	yes		yes						male	for_vaccination			female	mother		yes	More than secondary		housewife		motorcycle	0	0	1	0	0	0		15_30_mins		yes	radio Television	1	1	0	0	0	0	0	0	0	0	0
Primary health care center		PUBLIC_GOVERNMENT_SERVICE			yes	0-11m	yes		yes						male	for_vaccination			female	mother		yes	Completed secondary school		other	Civil servant	motorcycle	0	0	1	0	0	0		15_30_mins		yes	during_home_visit_by_health_workers/health_outreaches	0	0	0	0	0	0	0	0	1	0	0
Primary health care center		PUBLIC_GOVERNMENT_SERVICE			yes	0-11m	yes		yes						male	for_vaccination			female	mother		yes	More than secondary		employee_laborer		motorcycle	0	0	1	0	0	0		30_45_mins		yes	health_facility	0	0	0	1	0	0	0	0	0	0	0
Primary health care center		PUBLIC_GOVERNMENT_SERVICE			yes	0-11m	yes		yes						female	for_vaccination			female	mother		yes	Did not complete primary (less than 6 years)		self_employed		motorcycle	0	0	1	0	0	0		15_30_mins		yes	during_home_visit_by_health_workers/health_outreaches	0	0	0	0	0	0	0	0	1	0	0
Primary health care center		PUBLIC_GOVERNMENT_SERVICE			yes	12-23m	yes		yes						male	for_vaccination			female	mother		yes	Completed secondary school		self_employed		motorcycle	0	0	1	0	0	0		0_15_mins		yes	radio	1	0	0	0	0	0	0	0	0	0	0
Primary health care center		PUBLIC_GOVERNMENT_SERVICE			yes	12-23m	yes		yes						female	for_vaccination			female	mother		yes	More than secondary		housewife		motorcycle	0	0	1	0	0	0		15_30_mins		yes	radio during_home_visit_by_health_workers/health_outreaches	1	0	0	0	0	0	0	0	1	0	0
Primary health care center		PUBLIC_GOVERNMENT_SERVICE			yes	0-11m	yes		yes						male	for_vaccination			female	mother		yes	More than secondary		teacher		motorcycle	0	0	1	0	0	0		45_60_mins		yes	health_facility	0	0	0	1	0	0	0	0	0	0	0
Primary health care center		PUBLIC_GOVERNMENT_SERVICE			yes	12-23m	yes		yes						male	for_vaccination			female	mother		yes	Completed secondary school		employee_laborer		motorcycle	0	0	1	0	0	0		0_15_mins		yes	Television radio	1	1	0	0	0	0	0	0	0	0	0
Primary health care center		PUBLIC_GOVERNMENT_SERVICE			yes	0-11m	yes		yes						female	for_medical_consultation			female	mother		yes	Completed secondary school		self_employed		motorcycle	0	0	1	0	0	0		15_30_mins		yes	health_facility	0	0	0	1	0	0	0	0	0	0	0
Primary health care center		PUBLIC_GOVERNMENT_SERVICE			yes	12-23m	yes		no	1	4.0	0	0		female	for_medical_consultation			female	grandparent		yes	Completed secondary school		self_employed		motorcycle	0	0	1	0	0	0		0_15_mins		yes	health_facility	0	0	0	1	0	0	0	0	0	0	0
Primary health care center		PUBLIC_GOVERNMENT_SERVICE			yes	0-11m	yes		yes						female	for_medical_consultation			female	mother		yes	Completed secondary school		self_employed		motorcycle	0	0	1	0	0	0		0_15_mins		yes	health_facility	0	0	0	1	0	0	0	0	0	0	0
Primary health care center		PUBLIC_GOVERNMENT_SERVICE			yes	0-11m	yes		yes						female	for_medical_consultation			female	mother		yes	Completed secondary school		self_employed		motorcycle	0	0	1	0	0	0		15_30_mins		yes	health_facility	0	0	0	1	0	0	0	0	0	0	0
Primary health care center		PUBLIC_GOVERNMENT_SERVICE			yes	0-11m	yes		yes						female	Child_only_accompanying			female	mother		yes	Completed secondary school		self_employed		motorcycle	0	0	1	0	0	0		0_15_mins		yes	health_facility	0	0	0	1	0	0	0	0	0	0	0
Primary health care center		PUBLIC_GOVERNMENT_SERVICE			yes	0-11m	yes		yes						male	Child_only_accompanying			female	mother		no	no_formal_education		housewife		walk	1	0	0	0	0	0		0_15_mins		no
Primary health care center		PUBLIC_GOVERNMENT_SERVICE			yes	12-23m	yes		yes						male	for_medical_consultation			female	mother		yes	Completed secondary school		self_employed		motorcycle	0	0	1	0	0	0		15_30_mins		yes	Television health_facility	0	1	0	1	0	0	0	0	0	0	0
Primary health care center		PUBLIC_GOVERNMENT_SERVICE			yes	0-11m	yes		yes						male	Child_only_accompanying			female	mother		yes	Completed secondary school		self_employed		motorcycle	0	0	1	0	0	0		0_15_mins		yes	health_facility	0	0	0	1	0	0	0	0	0	0	0
Primary health care center		PUBLIC_GOVERNMENT_SERVICE			yes	0-11m	yes		yes						male	for_medical_consultation			female	mother		yes	Completed primary		self_employed		motorcycle	0	0	1	0	0	0		0_15_mins		yes	health_facility	0	0	0	1	0	0	0	0	0	0	0
Primary health care center		PUBLIC_GOVERNMENT_SERVICE			yes	0-11m	yes		yes						male	for_medical_consultation			female	mother		yes	Completed secondary school		self_employed		walk	1	0	0	0	0	0		0_15_mins		yes	health_facility	0	0	0	1	0	0	0	0	0	0	0
Primary health care center		PUBLIC_GOVERNMENT_SERVICE			yes	0-11m	yes		yes						female	for_medical_consultation			female	mother		yes	Completed secondary school		self_employed		motorcycle	0	0	1	0	0	0		15_30_mins		yes	health_facility	0	0	0	1	0	0	0	0	0	0	0
Primary health care center		PUBLIC_GOVERNMENT_SERVICE			yes	0-11m	yes		yes						male	for_medical_consultation			female	mother		yes	Completed primary		self_employed		motorcycle	0	0	1	0	0	0		0_15_mins		yes	health_facility	0	0	0	1	0	0	0	0	0	0	0
Primary health care center		PUBLIC_GOVERNMENT_SERVICE			yes	0-11m	yes		yes						female	healthy_child_visit_or_ growth_development_check_up			female	mother		yes	Completed secondary school		self_employed		walk	1	0	0	0	0	0		0_15_mins		yes	radio	1	0	0	0	0	0	0	0	0	0	0
Primary health care center		PUBLIC_GOVERNMENT_SERVICE			yes	0-11m	yes		yes						male	for_medical_consultation			female	mother		yes	Completed secondary school		self_employed		walk	1	0	0	0	0	0		0_15_mins		yes	health_facility	0	0	0	1	0	0	0	0	0	0	0
Primary health care center		PUBLIC_GOVERNMENT_SERVICE			yes	0-11m	yes		yes						female	for_vaccination			female	mother		yes	More than secondary		self_employed		motorcycle	0	0	1	0	0	0		15_30_mins		no
Primary health care center		PUBLIC_GOVERNMENT_SERVICE			yes	12-23m	yes		yes						female	healthy_child_visit_or_ growth_development_check_up			female	grandparent		no	Completed primary		self_employed		bicycle	0	1	0	0	0	0		0_15_mins		no
Primary health care center		PUBLIC_GOVERNMENT_SERVICE			yes	12-23m	yes		yes						female	healthy_child_visit_or_ growth_development_check_up			female	mother		yes	other	ND	employee_laborer		car	0	0	0	1	0	0		0_15_mins		yes	Television radio telephone_message	1	1	0	0	1	0	0	0	0	0	0
Primary health care center		PUBLIC_GOVERNMENT_SERVICE			yes	0-11m	yes		yes						female	healthy_child_visit_or_ growth_development_check_up			female	mother		no	no_formal_education		self_employed		walk	1	0	0	0	0	0		0_15_mins		no
Primary health care center		PUBLIC_GOVERNMENT_SERVICE			yes	0-11m	yes		yes						female	healthy_child_visit_or_ growth_development_check_up			female	mother		yes	Completed secondary school		self_employed		bicycle	0	1	0	0	0	0		15_30_mins		yes	radio Television	1	1	0	0	0	0	0	0	0	0	0
Primary health care center		PUBLIC_GOVERNMENT_SERVICE			yes	0-11m	yes		yes						female	healthy_child_visit_or_ growth_development_check_up			female	mother		yes	other	ND	student		walk	1	0	0	0	0	0		0_15_mins		no
Primary health care center		PUBLIC_GOVERNMENT_SERVICE			yes	0-11m	yes		yes						male	healthy_child_visit_or_ growth_development_check_up			female	mother		yes	Completed secondary school		other	LEARNING TAILORING	walk	1	0	0	0	0	0		0_15_mins		yes	radio	1	0	0	0	0	0	0	0	0	0	0
Primary health care center		PUBLIC_GOVERNMENT_SERVICE			yes	0-11m	yes		yes						female	healthy_child_visit_or_ growth_development_check_up			female	mother		no	no_formal_education		self_employed		walk	1	0	0	0	0	0		0_15_mins		yes	health_facility during_home_visit_by_health_workers/health_outreaches	0	0	0	1	0	0	0	0	1	0	0
Primary health care center		PUBLIC_GOVERNMENT_SERVICE			yes	12-23m	yes		yes						female	healthy_child_visit_or_ growth_development_check_up			female	mother		yes	Completed secondary school		self_employed		walk	1	0	0	0	0	0		0_15_mins		yes	health_facility	0	0	0	1	0	0	0	0	0	0	0
Primary health care center		PUBLIC_GOVERNMENT_SERVICE			yes	0-11m	yes		yes						male	healthy_child_visit_or_ growth_development_check_up			female	mother		yes	Completed secondary school		self_employed		walk	1	0	0	0	0	0		0_15_mins		yes	radio health_facility	1	0	0	1	0	0	0	0	0	0	0
Primary health care center		PUBLIC_GOVERNMENT_SERVICE			yes	0-11m	yes		yes						female	healthy_child_visit_or_ growth_development_check_up			female	mother		yes	Completed secondary school		self_employed		walk	1	0	0	0	0	0		0_15_mins		yes	during_home_visit_by_health_workers/health_outreaches	0	0	0	0	0	0	0	0	1	0	0
Primary health care center		PUBLIC_GOVERNMENT_SERVICE			yes	12-23m	yes		yes						female	healthy_child_visit_or_ growth_development_check_up			female	uncle/aunt		yes	Completed secondary school		housewife		walk	1	0	0	0	0	0		15_30_mins		yes	during_home_visit_by_health_workers/health_outreaches	0	0	0	0	0	0	0	0	1	0	0
Primary health care center		PUBLIC_GOVERNMENT_SERVICE			yes	0-11m	yes		yes						female	healthy_child_visit_or_ growth_development_check_up			female	mother		yes	other	ND	employee_laborer		walk	1	0	0	0	0	0		0_15_mins		yes	telephone_message	0	0	0	0	1	0	0	0	0	0	0
Primary health care center		PUBLIC_GOVERNMENT_SERVICE			yes	0-11m	yes		yes						male	healthy_child_visit_or_ growth_development_check_up			female	mother		yes	Completed secondary school		self_employed		walk	1	0	0	0	0	0		15_30_mins		yes	during_home_visit_by_health_workers/health_outreaches	0	0	0	0	0	0	0	0	1	0	0
Primary health care center		PUBLIC_GOVERNMENT_SERVICE			yes	0-11m	yes		yes						female	healthy_child_visit_or_ growth_development_check_up			female	mother		yes	Completed secondary school		self_employed		motorcycle	0	0	1	0	0	0		15_30_mins		yes	telephone_message	0	0	0	0	1	0	0	0	0	0	0
Primary health care center		PUBLIC_GOVERNMENT_SERVICE			yes	0-11m	yes		yes						male	healthy_child_visit_or_ growth_development_check_up			female	mother		yes	Completed secondary school		housewife		walk	1	0	0	0	0	0		0_15_mins		yes	health_facility during_home_visit_by_health_workers/health_outreaches	0	0	0	1	0	0	0	0	1	0	0
Primary health care center		PUBLIC_GOVERNMENT_SERVICE			yes	0-11m	yes		yes						male	healthy_child_visit_or_ growth_development_check_up			female	grandparent		no	Completed primary		farming		walk	1	0	0	0	0	0		0_15_mins		yes	health_facility	0	0	0	1	0	0	0	0	0	0	0
Primary health care center		PUBLIC_GOVERNMENT_SERVICE			yes	0-11m	yes		yes						male	healthy_child_visit_or_ growth_development_check_up			female	mother		yes	Completed secondary school		self_employed		walk	1	0	0	0	0	0		0_15_mins		yes	during_home_visit_by_health_workers/health_outreaches	0	0	0	0	0	0	0	0	1	0	0
Primary health care center		PUBLIC_GOVERNMENT_SERVICE			yes	12-23m	yes		yes						female	healthy_child_visit_or_ growth_development_check_up			female	mother		yes	Completed secondary school		self_employed		walk	1	0	0	0	0	0		0_15_mins		yes	during_home_visit_by_health_workers/health_outreaches	0	0	0	0	0	0	0	0	1	0	0
Primary health care center		PUBLIC_GOVERNMENT_SERVICE			yes	0-11m	yes		yes						female	healthy_child_visit_or_ growth_development_check_up			female	mother		no	Completed primary		farming		walk	1	0	0	0	0	0		15_30_mins		no
Primary health care center		PUBLIC_GOVERNMENT_SERVICE			yes	0-11m	yes		yes						female	healthy_child_visit_or_ growth_development_check_up			female	mother		no	no_formal_education		self_employed		walk	1	0	0	0	0	0		15_30_mins		yes	telephone_message	0	0	0	0	1	0	0	0	0	0	0
Primary health care center		PUBLIC_GOVERNMENT_SERVICE			yes	0-11m	yes		yes						male	healthy_child_visit_or_ growth_development_check_up			female	mother		yes	Completed secondary school		employee_laborer		motorcycle	0	0	1	0	0	0		0_15_mins		yes	health_facility	0	0	0	1	0	0	0	0	0	0	0
Primary health care center		PUBLIC_GOVERNMENT_SERVICE			yes	0-11m	yes		yes						male	healthy_child_visit_or_ growth_development_check_up			female	mother		yes	Completed secondary school		housewife		walk	1	0	0	0	0	0		15_30_mins		yes	telephone_message	0	0	0	0	1	0	0	0	0	0	0
Primary health care center		PUBLIC_GOVERNMENT_SERVICE			yes	12-23m	yes		yes						female	healthy_child_visit_or_ growth_development_check_up			female	mother		yes	other	ND	student		walk	1	0	0	0	0	0		0_15_mins		yes	during_home_visit_by_health_workers/health_outreaches	0	0	0	0	0	0	0	0	1	0	0
Primary health care center		PUBLIC_GOVERNMENT_SERVICE			yes	0-11m	yes		yes						female	healthy_child_visit_or_ growth_development_check_up			female	mother		no	no_formal_education		self_employed		walk	1	0	0	0	0	0		0_15_mins		yes	health_facility telephone_message	0	0	0	1	1	0	0	0	0	0	0
Primary health care center		PUBLIC_GOVERNMENT_SERVICE			yes	0-11m	yes		yes						female	healthy_child_visit_or_ growth_development_check_up			female	mother		yes	Completed secondary school		housewife		walk	1	0	0	0	0	0		0_15_mins		yes	health_facility during_home_visit_by_health_workers/health_outreaches	0	0	0	1	0	0	0	0	1	0	0
Primary health care center		PUBLIC_GOVERNMENT_SERVICE			yes	0-11m	yes		yes						male	healthy_child_visit_or_ growth_development_check_up			female	mother		no	Completed primary		self_employed		walk	1	0	0	0	0	0		0_15_mins		no
Primary health care center		PUBLIC_GOVERNMENT_SERVICE			yes	12-23m	yes		yes						female	healthy_child_visit_or_ growth_development_check_up			female	mother		no	Completed primary		self_employed		walk	1	0	0	0	0	0		0_15_mins		yes	during_home_visit_by_health_workers/health_outreaches	0	0	0	0	0	0	0	0	1	0	0
Primary health care center		PUBLIC_GOVERNMENT_SERVICE			yes	12-23m	yes		yes						male	healthy_child_visit_or_ growth_development_check_up			male	mother		yes	Completed secondary school		self_employed		walk	1	0	0	0	0	0		0_15_mins		yes	during_home_visit_by_health_workers/health_outreaches	0	0	0	0	0	0	0	0	1	0	0
Primary health care center		PUBLIC_GOVERNMENT_SERVICE			yes	12-23m	yes		yes						male	Child_only_accompanying			female	mother		no	Completed primary		housewife		walk	1	0	0	0	0	0		0_15_mins		no
Primary health care center		PUBLIC_GOVERNMENT_SERVICE			yes	0-11m	yes		yes						female	healthy_child_visit_or_ growth_development_check_up			female	mother		no	Completed primary		self_employed		motorcycle	0	0	1	0	0	0		15_30_mins		yes	during_home_visit_by_health_workers/health_outreaches	0	0	0	0	0	0	0	0	1	0	0
Primary health care center		PUBLIC_GOVERNMENT_SERVICE			yes	0-11m	yes		yes						female	Child_only_accompanying			female	mother		yes	Completed secondary school		self_employed		walk	1	0	0	0	0	0		0_15_mins		no
Primary health care center		PUBLIC_GOVERNMENT_SERVICE			yes	12-23m	yes		yes						female	Child_only_accompanying			female	mother		yes	Completed primary		student		walk	1	0	0	0	0	0		0_15_mins		yes	radio	1	0	0	0	0	0	0	0	0	0	0
Primary health care center		PUBLIC_GOVERNMENT_SERVICE			yes	0-11m	yes		yes						male	healthy_child_visit_or_ growth_development_check_up			male	mother		yes	Completed secondary school		self_employed		walk	1	0	0	0	0	0		0_15_mins		no
Primary health care center		PUBLIC_GOVERNMENT_SERVICE			yes	12-23m	yes		yes						female	Child_only_accompanying			female	mother		no	no_formal_education		self_employed		walk	1	0	0	0	0	0		0_15_mins		yes	during_home_visit_by_health_workers/health_outreaches	0	0	0	0	0	0	0	0	1	0	0
Primary health care center		PUBLIC_GOVERNMENT_SERVICE			yes	0-11m	yes		yes						female	for_medical_consultation			female	mother		yes	Completed secondary school		student		motorcycle	0	0	1	0	0	0		0_15_mins		yes	during_home_visit_by_health_workers/health_outreaches	0	0	0	0	0	0	0	0	1	0	0
Primary health care center		PUBLIC_GOVERNMENT_SERVICE			yes	12-23m	yes		yes						male	Child_only_accompanying			female	mother		no	Completed secondary school		student		walk	1	0	0	0	0	0		0_15_mins		yes	during_home_visit_by_health_workers/health_outreaches	0	0	0	0	0	0	0	0	1	0	0
Primary health care center		PUBLIC_GOVERNMENT_SERVICE			yes	12-23m	yes		yes						female	Child_only_accompanying			female	mother		yes	Completed secondary school		student		walk	1	0	0	0	0	0		0_15_mins		no
Primary health care center		PUBLIC_GOVERNMENT_SERVICE			yes	0-11m	yes		yes						female	Child_only_accompanying			female	mother		yes	Completed secondary school		self_employed		motorcycle	0	0	1	0	0	0		0_15_mins		yes	during_home_visit_by_health_workers/health_outreaches	0	0	0	0	0	0	0	0	1	0	0
Primary health care center		PUBLIC_GOVERNMENT_SERVICE			yes	0-11m	yes		yes						female	Child_only_accompanying			female	mother		yes	Completed primary		housewife		walk motorcycle	1	0	1	0	0	0		0_15_mins		no
Secondary/General hospital		PUBLIC_GOVERNMENT_SERVICE			yes	12-23m	yes		yes						male	hospitalization			male	father		yes	Completed secondary school		self_employed		car	0	0	0	1	0	0		45_60_mins		no
Secondary/General hospital		PUBLIC_GOVERNMENT_SERVICE			yes	0-11m	yes		yes						female	for_medical_consultation			female	mother		yes	Completed secondary school		self_employed		motorcycle	0	0	1	0	0	0		0_15_mins		yes	health_facility Television	0	1	0	1	0	0	0	0	0	0	0
Secondary/General hospital		PUBLIC_GOVERNMENT_SERVICE			yes	0-11m	yes		yes						male	Child_only_accompanying			female	grandparent		no	no_formal_education		farming		car	0	0	0	1	0	0		15_30_mins		no
Secondary/General hospital		PUBLIC_GOVERNMENT_SERVICE			yes	12-23m	yes		yes						female	hospitalization			female	mother		yes	More than secondary		boss_employer		car	0	0	0	1	0	0		15_30_mins		no
Secondary/General hospital		PUBLIC_GOVERNMENT_SERVICE			yes	12-23m	yes		yes						female	for_medical_consultation			female	mother		yes	More than secondary		teacher		motorcycle car	0	0	1	1	0	0		15_30_mins		yes	health_facility facebook_internet	0	0	0	1	0	1	0	0	0	0	0
Secondary/General hospital		PUBLIC_GOVERNMENT_SERVICE			yes	0-11m	yes		yes						female	Child_only_accompanying			female	mother		yes	More than secondary		self_employed		walk bicycle motorcycle	1	1	1	0	0	0		0_15_mins		yes	health_facility during_home_visit_by_health_workers/health_outreaches friend_family_member	0	0	0	1	0	0	0	0	1	0	1
Secondary/General hospital		PUBLIC_GOVERNMENT_SERVICE			yes	12-23m	yes		yes						male	Child_only_accompanying			female	mother		yes	Completed primary		housewife		motorcycle	0	0	1	0	0	0		15_30_mins		no
Secondary/General hospital		PUBLIC_GOVERNMENT_SERVICE			yes	0-11m	yes		yes						female	Child_only_accompanying			female	mother		yes	Completed secondary school		teacher		motorcycle	0	0	1	0	0	0		0_15_mins		no
Secondary/General hospital		PUBLIC_GOVERNMENT_SERVICE			yes	12-23m	yes		yes						female	for_medical_consultation			female	mother		yes	More than secondary		housewife		motorcycle car walk	1	0	1	1	0	0		15_30_mins		no
Secondary/General hospital		PUBLIC_GOVERNMENT_SERVICE			yes	0-11m	yes		yes						male	Child_only_accompanying			female	mother		no	Completed primary		housewife		walk motorcycle	1	0	1	0	0	0		0_15_mins		no
Primary health care center		PUBLIC_GOVERNMENT_SERVICE			yes	0-11m	yes		yes						female	healthy_child_visit_or_ growth_development_check_up			female	mother		yes	Completed primary		housewife		walk	1	0	0	0	0	0		0_15_mins		no
Primary health care center		PUBLIC_GOVERNMENT_SERVICE			yes	0-11m	yes		yes						male	healthy_child_visit_or_ growth_development_check_up			female	mother		yes	Completed secondary school		self_employed		walk	1	0	0	0	0	0		0_15_mins		yes	during_home_visit_by_health_workers/health_outreaches	0	0	0	0	0	0	0	0	1	0	0
Primary health care center		PUBLIC_GOVERNMENT_SERVICE			yes	12-23m	yes		yes						male	healthy_child_visit_or_ growth_development_check_up			female	mother		yes	Completed secondary school		farming		walk	1	0	0	0	0	0		0_15_mins		yes	health_facility	0	0	0	1	0	0	0	0	0	0	0
Primary health care center		PUBLIC_GOVERNMENT_SERVICE			yes	0-11m	yes		yes						female	healthy_child_visit_or_ growth_development_check_up			female	mother		yes	Completed secondary school		self_employed		walk	1	0	0	0	0	0		0_15_mins		yes	health_facility	0	0	0	1	0	0	0	0	0	0	0
Primary health care center		PUBLIC_GOVERNMENT_SERVICE			yes	12-23m	yes		yes						female	healthy_child_visit_or_ growth_development_check_up			female	mother		yes	Completed secondary school		self_employed		walk	1	0	0	0	0	0		0_15_mins		yes	health_facility	0	0	0	1	0	0	0	0	0	0	0
Primary health care center		PUBLIC_GOVERNMENT_SERVICE			yes	0-11m	yes		yes						female	healthy_child_visit_or_ growth_development_check_up			female	mother		yes	Completed primary		farming		walk	1	0	0	0	0	0		0_15_mins		yes	health_facility	0	0	0	1	0	0	0	0	0	0	0
Primary health care center		PUBLIC_GOVERNMENT_SERVICE			yes	0-11m	yes		yes						female	healthy_child_visit_or_ growth_development_check_up			female	mother		no	no_formal_education		other	Trader	walk	1	0	0	0	0	0		0_15_mins		yes	health_facility	0	0	0	1	0	0	0	0	0	0	0
Primary health care center		PUBLIC_GOVERNMENT_SERVICE			yes	0-11m	yes		yes						male	healthy_child_visit_or_ growth_development_check_up			female	mother		no	no_formal_education		farming		motorcycle	0	0	1	0	0	0		0_15_mins		yes	health_facility	0	0	0	1	0	0	0	0	0	0	0
Primary health care center		PUBLIC_GOVERNMENT_SERVICE			yes	12-23m	yes		yes						male	Child_only_accompanying			female	mother		no	no_formal_education		farming		motorcycle	0	0	1	0	0	0		0_15_mins		no
Primary health care center		PUBLIC_GOVERNMENT_SERVICE			yes	0-11m	yes		yes						male	healthy_child_visit_or_ growth_development_check_up			female	mother		yes	Completed primary		other	Apprentice in tailoring	walk	1	0	0	0	0	0		15_30_mins		yes	health_facility radio	1	0	0	1	0	0	0	0	0	0	0
Primary health care center		PUBLIC_GOVERNMENT_SERVICE			yes	0-11m	yes		yes						female	healthy_child_visit_or_ growth_development_check_up			female	mother		yes	Completed secondary school		other	Apprentice in hairdressing	walk	1	0	0	0	0	0		0_15_mins		yes	health_facility during_home_visit_by_health_workers/health_outreaches radio	1	0	0	1	0	0	0	0	1	0	0
Primary health care center		PUBLIC_GOVERNMENT_SERVICE			yes	0-11m	yes		yes						male	Child_only_accompanying			female	mother		yes	Completed secondary school		other	Trader	walk	1	0	0	0	0	0		0_15_mins		yes	health_facility	0	0	0	1	0	0	0	0	0	0	0
Primary health care center		PUBLIC_GOVERNMENT_SERVICE			yes	0-11m	yes		yes						female	healthy_child_visit_or_ growth_development_check_up			female	mother		no	no_formal_education		farming		walk	1	0	0	0	0	0		0_15_mins		yes	health_facility	0	0	0	1	0	0	0	0	0	0	0
Primary health care center		PUBLIC_GOVERNMENT_SERVICE			yes	12-23m	yes		yes						male	healthy_child_visit_or_ growth_development_check_up			female	mother		yes	Completed primary		other	Use to be apprentice	walk	1	0	0	0	0	0		0_15_mins		no
Primary health care center		PUBLIC_GOVERNMENT_SERVICE			yes	12-23m	yes		yes						female	healthy_child_visit_or_ growth_development_check_up			female	mother		no	no_formal_education		farming		walk	1	0	0	0	0	0		0_15_mins		yes	health_facility	0	0	0	1	0	0	0	0	0	0	0
Primary health care center		PUBLIC_GOVERNMENT_SERVICE			yes	0-11m	yes		yes						female	healthy_child_visit_or_ growth_development_check_up			female	mother		no	Did not complete primary (less than 6 years)		farming		walk	1	0	0	0	0	0		0_15_mins		yes	health_facility	0	0	0	1	0	0	0	0	0	0	0
Primary health care center		PUBLIC_GOVERNMENT_SERVICE			yes	0-11m	yes		yes						male	healthy_child_visit_or_ growth_development_check_up			female	mother		yes	More than secondary		housewife		walk	1	0	0	0	0	0		0_15_mins		yes	health_facility	0	0	0	1	0	0	0	0	0	0	0
Primary health care center		PUBLIC_GOVERNMENT_SERVICE			yes	12-23m	yes		yes						female	healthy_child_visit_or_ growth_development_check_up			female	mother		yes	Completed secondary school		housewife		walk	1	0	0	0	0	0		0_15_mins		yes	during_home_visit_by_health_workers/health_outreaches	0	0	0	0	0	0	0	0	1	0	0
Primary health care center		PUBLIC_GOVERNMENT_SERVICE			yes	0-11m	yes		yes						female	healthy_child_visit_or_ growth_development_check_up			female	mother		no	no_formal_education		self_employed		walk	1	0	0	0	0	0		15_30_mins		yes	health_facility	0	0	0	1	0	0	0	0	0	0	0
Primary health care center		PUBLIC_GOVERNMENT_SERVICE			yes	0-11m	yes		yes						male	healthy_child_visit_or_ growth_development_check_up			female	mother		yes	Completed primary		self_employed		walk	1	0	0	0	0	0		0_15_mins		yes	health_facility during_home_visit_by_health_workers/health_outreaches	0	0	0	1	0	0	0	0	1	0	0
Primary health care center		PUBLIC_GOVERNMENT_SERVICE			yes	12-23m	yes		yes						male	Child_only_accompanying			female	mother		yes	Completed secondary school		employee_laborer		bicycle	0	1	0	0	0	0		15_30_mins		yes	health_facility radio Television	1	1	0	1	0	0	0	0	0	0	0
Primary health care center		PUBLIC_GOVERNMENT_SERVICE			yes	0-11m	yes		yes						male	Child_only_accompanying			female	mother		no	no_formal_education		farming		bicycle	0	1	0	0	0	0		15_30_mins		no
Primary health care center		PUBLIC_GOVERNMENT_SERVICE			yes	0-11m	yes		yes						female	healthy_child_visit_or_ growth_development_check_up			female	mother		yes	Completed primary		self_employed		walk	1	0	0	0	0	0		0_15_mins		yes	health_facility	0	0	0	1	0	0	0	0	0	0	0
Primary health care center		PUBLIC_GOVERNMENT_SERVICE			yes	0-11m	yes		yes						female	healthy_child_visit_or_ growth_development_check_up			female	mother		yes	Completed secondary school		other	Apprentice in chemist	walk	1	0	0	0	0	0		0_15_mins		yes	health_facility Television	0	1	0	1	0	0	0	0	0	0	0
Primary health care center		PUBLIC_GOVERNMENT_SERVICE			yes	0-11m	yes		yes						female	healthy_child_visit_or_ growth_development_check_up			female	mother		yes	More than secondary		housewife		walk	1	0	0	0	0	0		0_15_mins		yes	health_facility	0	0	0	1	0	0	0	0	0	0	0
Primary health care center		PUBLIC_GOVERNMENT_SERVICE			yes	12-23m	yes		yes						male	healthy_child_visit_or_ growth_development_check_up			female	mother		yes	Completed secondary school		self_employed		walk	1	0	0	0	0	0		15_30_mins		yes	health_facility	0	0	0	1	0	0	0	0	0	0	0
Primary health care center		PUBLIC_GOVERNMENT_SERVICE			yes	0-11m	yes		yes						female	Child_only_accompanying			female	mother		yes	Completed secondary school		employee_laborer		bicycle walk	1	1	0	0	0	0		0_15_mins		yes	health_facility radio	1	0	0	1	0	0	0	0	0	0	0
Primary health care center		PUBLIC_GOVERNMENT_SERVICE			yes	0-11m	yes		yes						female	healthy_child_visit_or_ growth_development_check_up			female	mother		yes	Completed primary		farming		walk	1	0	0	0	0	0		0_15_mins		yes	health_facility	0	0	0	1	0	0	0	0	0	0	0
Primary health care center		PUBLIC_GOVERNMENT_SERVICE			yes	12-23m	yes		yes						female	Child_only_accompanying			female	mother		yes	Completed primary		self_employed		walk	1	0	0	0	0	0		0_15_mins		yes	health_facility	0	0	0	1	0	0	0	0	0	0	0
Primary health care center		PUBLIC_GOVERNMENT_SERVICE			yes	12-23m	yes		yes						female	healthy_child_visit_or_ growth_development_check_up			female	mother		yes	Completed secondary school		teacher		walk	1	0	0	0	0	0		0_15_mins		yes	health_facility place_worship during_home_visit_by_health_workers/health_outreaches radio	1	0	0	1	0	0	0	1	1	0	0
Primary health care center		PUBLIC_GOVERNMENT_SERVICE			yes	12-23m	yes		yes						female	Child_only_accompanying			female	mother		yes	Completed primary		self_employed		walk	1	0	0	0	0	0		0_15_mins		yes	health_facility during_home_visit_by_health_workers/health_outreaches	0	0	0	1	0	0	0	0	1	0	0
Primary health care center		PUBLIC_GOVERNMENT_SERVICE			yes	12-23m	yes		yes						male	healthy_child_visit_or_ growth_development_check_up			female	mother		yes	Completed secondary school		housewife		walk	1	0	0	0	0	0		0_15_mins		yes	during_home_visit_by_health_workers/health_outreaches radio	1	0	0	0	0	0	0	0	1	0	0
Primary health care center		PUBLIC_GOVERNMENT_SERVICE			yes	0-11m	yes		yes						male	Child_only_accompanying			female	mother		no	Did not complete primary (less than 6 years)		farming		walk	1	0	0	0	0	0		0_15_mins		yes	place_worship during_home_visit_by_health_workers/health_outreaches radio	1	0	0	0	0	0	0	1	1	0	0
Primary health care center		PUBLIC_GOVERNMENT_SERVICE			yes	12-23m	yes		yes						female	healthy_child_visit_or_ growth_development_check_up			female	mother		no	Completed primary		farming		walk	1	0	0	0	0	0		0_15_mins		yes	place_worship	0	0	0	0	0	0	0	1	0	0	0
Primary health care center		PUBLIC_GOVERNMENT_SERVICE			yes	0-11m	yes		yes						female	healthy_child_visit_or_ growth_development_check_up			female	mother		yes	Completed primary		farming		walk	1	0	0	0	0	0		0_15_mins		yes	place_worship radio health_facility	1	0	0	1	0	0	0	1	0	0	0
Primary health care center		PUBLIC_GOVERNMENT_SERVICE			yes	0-11m	yes		yes						female	healthy_child_visit_or_ growth_development_check_up			female	mother		yes	More than secondary		employee_laborer		car	0	0	0	1	0	0		30_45_mins		yes	radio health_facility	1	0	0	1	0	0	0	0	0	0	0
Primary health care center		PUBLIC_GOVERNMENT_SERVICE			yes	0-11m	yes		yes						female	healthy_child_visit_or_ growth_development_check_up			female	mother		yes	More than secondary		student		walk	1	0	0	0	0	0		0_15_mins		yes	place_worship health_facility	0	0	0	1	0	0	0	1	0	0	0
Primary health care center		PUBLIC_GOVERNMENT_SERVICE			yes	0-11m	yes		yes						male	for_vaccination			female	mother		yes	Completed secondary school		self_employed		car walk	1	0	0	1	0	0		30_45_mins		yes	health_facility	0	0	0	1	0	0	0	0	0	0	0
Primary health care center		PUBLIC_GOVERNMENT_SERVICE			yes	0-11m	yes		yes						female	for_vaccination			female	mother		yes	More than secondary		self_employed		motorcycle walk	1	0	1	0	0	0		0_15_mins		yes	health_facility Television	0	1	0	1	0	0	0	0	0	0	0
Primary health care center		PUBLIC_GOVERNMENT_SERVICE			yes	0-11m	yes		yes						male	for_vaccination			female	mother		yes	More than secondary		teacher		car	0	0	0	1	0	0		0_15_mins		yes	radio health_facility	1	0	0	1	0	0	0	0	0	0	0
Primary health care center		PUBLIC_GOVERNMENT_SERVICE			yes	12-23m	yes		yes						female	healthy_child_visit_or_ growth_development_check_up			female	mother		yes	Completed primary		self_employed		walk	1	0	0	0	0	0		0_15_mins		yes	health_facility	0	0	0	1	0	0	0	0	0	0	0
Primary health care center		PUBLIC_GOVERNMENT_SERVICE			yes	0-11m	yes		yes						male	healthy_child_visit_or_ growth_development_check_up			female	mother		yes	Completed primary		self_employed		walk	1	0	0	0	0	0		0_15_mins		yes	health_facility	0	0	0	1	0	0	0	0	0	0	0
Primary health care center		PUBLIC_GOVERNMENT_SERVICE			yes	0-11m	yes		yes						male	healthy_child_visit_or_ growth_development_check_up			female	mother		yes	Completed primary		self_employed		walk	1	0	0	0	0	0		0_15_mins		yes	health_facility	0	0	0	1	0	0	0	0	0	0	0
Primary health care center		PUBLIC_GOVERNMENT_SERVICE			yes	12-23m	yes		yes						male	Child_only_accompanying			female	mother		yes	Completed secondary school		self_employed		walk motorcycle	1	0	1	0	0	0		0_15_mins		yes	during_home_visit_by_health_workers/health_outreaches health_facility	0	0	0	1	0	0	0	0	1	0	0
Primary health care center		PUBLIC_GOVERNMENT_SERVICE			yes	0-11m	yes		yes						male	for_medical_consultation			female	mother		no	Completed primary		housewife		walk	1	0	0	0	0	0		0_15_mins		no
Primary health care center		PUBLIC_GOVERNMENT_SERVICE			yes	0-11m	yes		yes						female	healthy_child_visit_or_ growth_development_check_up			female	mother		yes	Completed primary		self_employed		walk	1	0	0	0	0	0		0_15_mins		yes	health_facility	0	0	0	1	0	0	0	0	0	0	0
Primary health care center		PUBLIC_GOVERNMENT_SERVICE			yes	0-11m	yes		yes						male	Child_only_accompanying			female	mother		no	Completed primary		self_employed		walk	1	0	0	0	0	0		0_15_mins		no
Primary health care center		PUBLIC_GOVERNMENT_SERVICE			yes	0-11m	yes		yes						female	healthy_child_visit_or_ growth_development_check_up			female	mother		yes	Completed primary		self_employed		motorcycle walk	1	0	1	0	0	0		0_15_mins		yes	health_facility	0	0	0	1	0	0	0	0	0	0	0
Primary health care center		PUBLIC_GOVERNMENT_SERVICE			yes	0-11m	yes		yes						male	for_vaccination			female	mother		yes	More than secondary		self_employed		motorcycle car	0	0	1	1	0	0		15_30_mins		yes	health_facility radio	1	0	0	1	0	0	0	0	0	0	0
Primary health care center		PUBLIC_GOVERNMENT_SERVICE			yes	0-11m	yes		yes						female	healthy_child_visit_or_ growth_development_check_up			female	mother		yes	Completed secondary school		boss_employer		car	0	0	0	1	0	0		15_30_mins		yes	Television	0	1	0	0	0	0	0	0	0	0	0
Primary health care center		PUBLIC_GOVERNMENT_SERVICE			yes	0-11m	yes		yes						male	healthy_child_visit_or_ growth_development_check_up			female	mother		yes	Completed secondary school		boss_employer		car	0	0	0	1	0	0		30_45_mins		yes	health_facility radio	1	0	0	1	0	0	0	0	0	0	0
Primary health care center		PRIVATE_FOR_PROFIT			yes	0-11m	yes		yes						female	for_medical_consultation			female	mother		yes	Completed secondary school		self_employed		motorcycle	0	0	1	0	0	0		15_30_mins		yes	radio friend_family_member	1	0	0	0	0	0	0	0	0	0	1
Primary health care center		PRIVATE_FOR_PROFIT			yes	12-23m	yes		yes						male	for_medical_consultation			female	mother		yes	Completed secondary school		self_employed		motorcycle walk	1	0	1	0	0	0		15_30_mins		yes	health_facility community_meetings friend_family_member	0	0	0	1	0	0	0	0	0	1	1
Primary health care center		PUBLIC_GOVERNMENT_SERVICE			yes	0-11m	yes		yes						female	healthy_child_visit_or_ growth_development_check_up			female	mother		no	Completed primary		self_employed		motorcycle	0	0	1	0	0	0		0_15_mins		no
Primary health care center		PUBLIC_GOVERNMENT_SERVICE			yes	0-11m	yes		yes						male	Child_only_accompanying			female	mother		yes	Completed primary		self_employed		car	0	0	0	1	0	0		0_15_mins		no
Primary health care center		PUBLIC_GOVERNMENT_SERVICE			yes	0-11m	yes		yes						male	for_medical_consultation			female	mother		yes	Completed secondary school		self_employed		walk	1	0	0	0	0	0		0_15_mins		yes	health_facility	0	0	0	1	0	0	0	0	0	0	0
Primary health care center		PRIVATE_FOR_PROFIT			yes	0-11m	yes		yes						male	healthy_child_visit_or_ growth_development_check_up			female	mother		yes	Completed secondary school		housewife		walk motorcycle	1	0	1	0	0	0		15_30_mins		yes	radio health_facility community_meetings	1	0	0	1	0	0	0	0	0	1	0
Primary health care center		PRIVATE_FOR_PROFIT			yes	0-11m	yes		yes						female	for_medical_consultation			female	mother		yes	Completed secondary school		housewife		walk motorcycle	1	0	1	0	0	0		15_30_mins		yes	health_facility community_meetings	0	0	0	1	0	0	0	0	0	1	0
Primary health care center		PUBLIC_GOVERNMENT_SERVICE			yes	0-11m	yes		yes						male	for_vaccination			female	mother		yes	More than secondary		employee_laborer		motorcycle car walk	1	0	1	1	0	0		15_30_mins		yes	radio health_facility facebook_internet	1	0	0	1	0	1	0	0	0	0	0
Primary health care center		PRIVATE_FOR_PROFIT			yes	0-11m	yes		yes						female	for_medical_consultation			female	mother		no	no_formal_education		self_employed		motorcycle	0	0	1	0	0	0		30_45_mins		no
Primary health care center		PRIVATE_FOR_PROFIT			yes	0-11m	yes		yes						female	healthy_child_visit_or_ growth_development_check_up			female	mother		yes	Completed secondary school		housewife		motorcycle	0	0	1	0	0	0		15_30_mins		yes	radio health_facility community_meetings	1	0	0	1	0	0	0	0	0	1	0
Primary health care center		PUBLIC_GOVERNMENT_SERVICE			yes	0-11m	yes		yes						male	healthy_child_visit_or_ growth_development_check_up			female	mother		yes	Completed primary		self_employed		motorcycle	0	0	1	0	0	0		45_60_mins		yes	health_facility	0	0	0	1	0	0	0	0	0	0	0
Primary health care center		PRIVATE_FOR_PROFIT			yes	12-23m	yes		yes						male	for_medical_consultation			female	mother		yes	Completed secondary school		self_employed		motorcycle car	0	0	1	1	0	0		15_30_mins		yes	radio health_facility place_worship community_meetings	1	0	0	1	0	0	0	1	0	1	0
Primary health care center		PRIVATE_FOR_PROFIT			yes	0-11m	yes		yes						female	for_medical_consultation			female	mother		yes	Completed secondary school		self_employed		motorcycle car	0	0	1	1	0	0		30_45_mins		yes	radio health_facility friend_family_member	1	0	0	1	0	0	0	0	0	0	1
Primary health care center		PUBLIC_GOVERNMENT_SERVICE			yes	0-11m	yes		yes						male	other	Circumcision		female	mother		yes	More than secondary		teacher		motorcycle	0	0	1	0	0	0		15_30_mins		no
Primary health care center		PUBLIC_GOVERNMENT_SERVICE			yes	12-23m	yes		yes						male	Child_only_accompanying			female	mother		no	Completed secondary school		self_employed		walk	1	0	0	0	0	0		0_15_mins		yes	radio health_facility friend_family_member	1	0	0	1	0	0	0	0	0	0	1
Secondary/General hospital		PUBLIC_GOVERNMENT_SERVICE			yes	0-11m	yes		yes						male	healthy_child_visit_or_ growth_development_check_up			female	mother		yes	Completed secondary school		self_employed		walk	1	0	0	0	0	0		0_15_mins		no
Secondary/General hospital		PUBLIC_GOVERNMENT_SERVICE			yes	12-23m	yes		yes						female	Child_only_accompanying			female	mother		yes	Completed secondary school		employee_laborer		walk	1	0	0	0	0	0		0_15_mins		yes	health_facility	0	0	0	1	0	0	0	0	0	0	0
Secondary/General hospital		PUBLIC_GOVERNMENT_SERVICE			yes	12-23m	yes		yes						female	for_medical_consultation			female	mother		yes	Completed secondary school		employee_laborer		walk	1	0	0	0	0	0		0_15_mins		yes	health_facility	0	0	0	1	0	0	0	0	0	0	0
Secondary/General hospital		PUBLIC_GOVERNMENT_SERVICE			yes	0-11m	yes		yes						female	Child_only_accompanying			female	mother		yes	Completed secondary school		self_employed		walk	1	0	0	0	0	0		0_15_mins		yes	radio health_facility	1	0	0	1	0	0	0	0	0	0	0
Secondary/General hospital		PUBLIC_GOVERNMENT_SERVICE			yes	0-11m	yes		yes						female	Child_only_accompanying			female	mother		yes	Completed secondary school		employee_laborer		walk	1	0	0	0	0	0		0_15_mins		no
Secondary/General hospital		PUBLIC_GOVERNMENT_SERVICE			yes	12-23m	yes		yes						female	Child_only_accompanying			female	mother		no	Completed secondary school		housewife		walk	1	0	0	0	0	0		30_45_mins		yes	health_facility	0	0	0	1	0	0	0	0	0	0	0
Secondary/General hospital		PUBLIC_GOVERNMENT_SERVICE			yes	0-11m	yes		yes						female	Child_only_accompanying			female	mother		yes	Completed secondary school		self_employed		motorcycle	0	0	1	0	0	0		15_30_mins		yes	health_facility	0	0	0	1	0	0	0	0	0	0	0
Secondary/General hospital		PUBLIC_GOVERNMENT_SERVICE			yes	0-11m	yes		yes						male	Child_only_accompanying			female	mother		yes	Completed secondary school		self_employed		walk	1	0	0	0	0	0		0_15_mins		no
Primary health care center		PUBLIC_GOVERNMENT_SERVICE			yes	0-11m	yes		yes						female	healthy_child_visit_or_ growth_development_check_up			female	mother		yes	Completed secondary school		self_employed		motorcycle	0	0	1	0	0	0		0_15_mins		yes	health_facility	0	0	0	1	0	0	0	0	0	0	0
Primary health care center		PUBLIC_GOVERNMENT_SERVICE			yes	0-11m	yes		yes						female	for_medical_consultation			female	mother		yes	Completed secondary school		self_employed		bicycle	0	1	0	0	0	0		0_15_mins		yes	radio health_facility friend_family_member	1	0	0	1	0	0	0	0	0	0	1
Primary health care center		PUBLIC_GOVERNMENT_SERVICE			yes	12-23m	yes		yes						male	Child_only_accompanying			female	mother		yes	Completed secondary school		self_employed		bicycle	0	1	0	0	0	0		0_15_mins		yes	health_facility	0	0	0	1	0	0	0	0	0	0	0
Primary health care center		PUBLIC_GOVERNMENT_SERVICE			yes	0-11m	yes		yes						male	Child_only_accompanying			female	mother		yes	Completed secondary school		self_employed		walk	1	0	0	0	0	0		15_30_mins		yes	radio health_facility	1	0	0	1	0	0	0	0	0	0	0
Primary health care center		PUBLIC_GOVERNMENT_SERVICE			yes	0-11m	yes		yes						female	for_medical_consultation			female	mother		yes	Completed secondary school		teacher		walk	1	0	0	0	0	0		0_15_mins		yes	Television health_facility	0	1	0	1	0	0	0	0	0	0	0
Primary health care center		PUBLIC_GOVERNMENT_SERVICE			yes	12-23m	yes		yes						female	Child_only_accompanying			female	mother		yes	More than secondary		self_employed		bicycle	0	1	0	0	0	0		0_15_mins		yes	health_facility radio during_home_visit_by_health_workers/health_outreaches	1	0	0	1	0	0	0	0	1	0	0
Primary health care center		PUBLIC_GOVERNMENT_SERVICE			yes	0-11m	yes		yes						female	Child_only_accompanying			female	mother		yes	Completed primary		self_employed		walk	1	0	0	0	0	0		0_15_mins		yes	radio health_facility	1	0	0	1	0	0	0	0	0	0	0
Primary health care center		PUBLIC_GOVERNMENT_SERVICE			yes	0-11m	yes		yes						female	Child_only_accompanying			female	mother		yes	Completed primary		self_employed		walk	1	0	0	0	0	0		15_30_mins		yes	health_facility friend_family_member	0	0	0	1	0	0	0	0	0	0	1
Primary health care center		PUBLIC_GOVERNMENT_SERVICE			yes	0-11m	yes		yes						female	for_vaccination			female	mother		yes	More than secondary		teacher		bicycle	0	1	0	0	0	0		0_15_mins		yes	friend_family_member	0	0	0	0	0	0	0	0	0	0	1
Primary health care center		PUBLIC_GOVERNMENT_SERVICE			yes	12-23m	yes		yes						male	Child_only_accompanying			female	mother		yes	Completed secondary school		housewife		walk	1	0	0	0	0	0		0_15_mins		yes	during_home_visit_by_health_workers/health_outreaches friend_family_member	0	0	0	0	0	0	0	0	1	0	1
Primary health care center		PUBLIC_GOVERNMENT_SERVICE			yes	12-23m	yes		yes						female	Child_only_accompanying			female	mother		yes	Completed primary		housewife		walk	1	0	0	0	0	0		0_15_mins		yes	health_facility	0	0	0	1	0	0	0	0	0	0	0
Primary health care center		PUBLIC_GOVERNMENT_SERVICE			yes	0-11m	yes		yes						female	Child_only_accompanying			female	mother		yes	Completed secondary school		housewife		walk	1	0	0	0	0	0		0_15_mins		yes	health_facility	0	0	0	1	0	0	0	0	0	0	0
Primary health care center		PUBLIC_GOVERNMENT_SERVICE			yes	0-11m	yes		yes						male	healthy_child_visit_or_ growth_development_check_up			female	mother		yes	Completed secondary school		self_employed		walk	1	0	0	0	0	0		15_30_mins		yes	health_facility	0	0	0	1	0	0	0	0	0	0	0
Primary health care center		PUBLIC_GOVERNMENT_SERVICE			yes	0-11m	yes		yes						female	healthy_child_visit_or_ growth_development_check_up			female	mother		yes	Completed secondary school		self_employed		walk	1	0	0	0	0	0		0_15_mins		yes	health_facility	0	0	0	1	0	0	0	0	0	0	0
Primary health care center		PUBLIC_GOVERNMENT_SERVICE			yes	0-11m	yes		yes						male	healthy_child_visit_or_ growth_development_check_up			female	mother		yes	Completed secondary school		self_employed		walk	1	0	0	0	0	0		0_15_mins		yes	health_facility	0	0	0	1	0	0	0	0	0	0	0
Primary health care center		PUBLIC_GOVERNMENT_SERVICE			yes	0-11m	yes		yes						male	for_vaccination			female	mother		yes	Completed secondary school		self_employed		motorcycle	0	0	1	0	0	0		>_120_mins		no
Primary health care center		PUBLIC_GOVERNMENT_SERVICE			yes	0-11m	yes		yes						female	healthy_child_visit_or_ growth_development_check_up			female	mother		yes	Completed secondary school		self_employed		walk	1	0	0	0	0	0		0_15_mins		yes	health_facility	0	0	0	1	0	0	0	0	0	0	0
Primary health care center		PUBLIC_GOVERNMENT_SERVICE			yes	0-11m	yes		yes						female	healthy_child_visit_or_ growth_development_check_up			female	mother		no	Completed primary		farming		walk	1	0	0	0	0	0		0_15_mins		yes	health_facility	0	0	0	1	0	0	0	0	0	0	0
Primary health care center		PUBLIC_GOVERNMENT_SERVICE			yes	0-11m	yes		yes						male	healthy_child_visit_or_ growth_development_check_up			female	mother		no	Completed primary		self_employed		walk	1	0	0	0	0	0		0_15_mins		yes	health_facility	0	0	0	1	0	0	0	0	0	0	0
Primary health care center		PUBLIC_GOVERNMENT_SERVICE			yes	0-11m	yes		yes						male	healthy_child_visit_or_ growth_development_check_up			female	mother		yes	Completed secondary school		self_employed		walk	1	0	0	0	0	0		0_15_mins		no
Primary health care center		PUBLIC_GOVERNMENT_SERVICE			yes	0-11m	yes		yes						male	healthy_child_visit_or_ growth_development_check_up			female	mother		yes	Completed secondary school		self_employed		walk	1	0	0	0	0	0		15_30_mins		yes	health_facility	0	0	0	1	0	0	0	0	0	0	0
Primary health care center		PUBLIC_GOVERNMENT_SERVICE			yes	0-11m	yes		yes						female	healthy_child_visit_or_ growth_development_check_up			female	mother		yes	Completed primary		farming		walk	1	0	0	0	0	0		45_60_mins		yes	health_facility	0	0	0	1	0	0	0	0	0	0	0
Primary health care center		PUBLIC_GOVERNMENT_SERVICE			yes	0-11m	yes		yes						male	healthy_child_visit_or_ growth_development_check_up			female	mother		yes	Completed secondary school		self_employed		walk bicycle	1	1	0	0	0	0		15_30_mins		yes	health_facility	0	0	0	1	0	0	0	0	0	0	0
Primary health care center		PUBLIC_GOVERNMENT_SERVICE			yes	0-11m	yes		yes						female	healthy_child_visit_or_ growth_development_check_up			female	mother		yes	Completed secondary school		housewife		walk	1	0	0	0	0	0		0_15_mins		yes	radio Television during_home_visit_by_health_workers/health_outreaches	1	1	0	0	0	0	0	0	1	0	0
Primary health care center		PUBLIC_GOVERNMENT_SERVICE			yes	12-23m	yes		yes						female	healthy_child_visit_or_ growth_development_check_up			female	mother		no	Completed secondary school		self_employed		walk	1	0	0	0	0	0		0_15_mins		yes	health_facility	0	0	0	1	0	0	0	0	0	0	0
Secondary/General hospital		PRIVATE_NON_PROFIT			yes	0-11m	yes		yes						female	for_vaccination			female	mother		yes	More than secondary		teacher		car	0	0	0	1	0	0		30_45_mins		yes	Television facebook_internet	0	1	0	0	0	1	0	0	0	0	0
Primary health care center		PUBLIC_GOVERNMENT_SERVICE			yes	0-11m	yes		yes						male	other	Invited for survey		female	mother		yes	Completed secondary school		housewife		walk	1	0	0	0	0	0		0_15_mins		no
Primary health care center		PUBLIC_GOVERNMENT_SERVICE			yes	0-11m	yes		yes						female	healthy_child_visit_or_ growth_development_check_up			female	mother		yes	Completed secondary school		self_employed		walk	1	0	0	0	0	0		15_30_mins		yes	radio	1	0	0	0	0	0	0	0	0	0	0
Primary health care center		PUBLIC_GOVERNMENT_SERVICE			yes	0-11m	yes		yes						male	healthy_child_visit_or_ growth_development_check_up			female	mother		yes	Completed secondary school		self_employed		walk	1	0	0	0	0	0		0_15_mins		yes	health_facility	0	0	0	1	0	0	0	0	0	0	0
Primary health care center		PUBLIC_GOVERNMENT_SERVICE			yes	0-11m	yes		yes						male	healthy_child_visit_or_ growth_development_check_up			female	mother		yes	Completed secondary school		employee_laborer		walk	1	0	0	0	0	0		0_15_mins		yes	radio Television	1	1	0	0	0	0	0	0	0	0	0
Primary health care center		PUBLIC_GOVERNMENT_SERVICE			yes	0-11m	yes		yes						male	healthy_child_visit_or_ growth_development_check_up			female	mother		yes	Completed secondary school		housewife		walk	1	0	0	0	0	0		0_15_mins		yes	health_facility during_home_visit_by_health_workers/health_outreaches	0	0	0	1	0	0	0	0	1	0	0
Primary health care center		PUBLIC_GOVERNMENT_SERVICE			yes	0-11m	yes		yes						female	healthy_child_visit_or_ growth_development_check_up			female	mother		no	no_formal_education		farming		walk	1	0	0	0	0	0		15_30_mins		yes	health_facility	0	0	0	1	0	0	0	0	0	0	0
Secondary/General hospital		PUBLIC_GOVERNMENT_SERVICE			yes	12-23m	yes		yes						female	for_vaccination			female	mother		yes	More than secondary		employee_laborer		car motorcycle	0	0	1	1	0	0		15_30_mins		yes	friend_family_member	0	0	0	0	0	0	0	0	0	0	1
Primary health care center		PUBLIC_GOVERNMENT_SERVICE			yes	0-11m	yes		yes						female	hospitalization			female	mother		yes	Completed secondary school		self_employed		walk	1	0	0	0	0	0		15_30_mins		yes	health_facility	0	0	0	1	0	0	0	0	0	0	0
Primary health care center		PUBLIC_GOVERNMENT_SERVICE			yes	0-11m	yes		yes						male	other	Mother came for family planning		female	mother		yes	More than secondary		employee_laborer		motorcycle	0	0	1	0	0	0		0_15_mins		no
Primary health care center		PUBLIC_GOVERNMENT_SERVICE			yes	0-11m	yes		yes						female	for_vaccination			female	mother		yes	Completed secondary school		boss_employer		motorcycle	0	0	1	0	0	0		15_30_mins		yes	health_facility	0	0	0	1	0	0	0	0	0	0	0
Primary health care center		PUBLIC_GOVERNMENT_SERVICE			yes	0-11m	yes		yes						female	healthy_child_visit_or_ growth_development_check_up			female	mother		yes	More than secondary		self_employed		motorcycle	0	0	1	0	0	0		15_30_mins		yes	health_facility radio	1	0	0	1	0	0	0	0	0	0	0
Primary health care center		PUBLIC_GOVERNMENT_SERVICE			yes	0-11m	yes		yes						male	for_vaccination			female	mother		yes	Completed secondary school		student		motorcycle	0	0	1	0	0	0		15_30_mins		yes	health_facility	0	0	0	1	0	0	0	0	0	0	0
Primary health care center		PUBLIC_GOVERNMENT_SERVICE			yes	0-11m	yes		yes						female	other	Invited for survey		female	mother		yes	Completed secondary school		employee_laborer		motorcycle	0	0	1	0	0	0		30_45_mins		no
Primary health care center		PUBLIC_GOVERNMENT_SERVICE			yes	0-11m	yes		yes						male	healthy_child_visit_or_ growth_development_check_up			female	mother		yes	Completed secondary school		self_employed		motorcycle	0	0	1	0	0	0		15_30_mins		yes	radio Television health_facility	1	1	0	1	0	0	0	0	0	0	0
Primary health care center		PUBLIC_GOVERNMENT_SERVICE			yes	0-11m	yes		yes						male	for_vaccination			female	mother		yes	Completed secondary school		self_employed		motorcycle walk	1	0	1	0	0	0		15_30_mins		yes	health_facility radio Television children's_school	1	1	0	1	0	0	1	0	0	0	0
Primary health care center		PUBLIC_GOVERNMENT_SERVICE			yes	0-11m	yes		yes						female	for_vaccination			female	mother		yes	More than secondary		boss_employer		motorcycle walk	1	0	1	0	0	0		15_30_mins		yes	health_facility	0	0	0	1	0	0	0	0	0	0	0
Primary health care center		PUBLIC_GOVERNMENT_SERVICE			yes	0-11m	yes		yes						male	for_vaccination			female	mother		yes	Completed secondary school		self_employed		motorcycle	0	0	1	0	0	0		15_30_mins		yes	health_facility	0	0	0	1	0	0	0	0	0	0	0
Primary health care center		PUBLIC_GOVERNMENT_SERVICE			yes	0-11m	yes		yes						female	for_vaccination			female	mother		yes	Completed secondary school		self_employed		car	0	0	0	1	0	0		15_30_mins		yes	health_facility radio Television	1	1	0	1	0	0	0	0	0	0	0
Primary health care center		PUBLIC_GOVERNMENT_SERVICE			yes	0-11m	yes		yes						male	for_vaccination			female	mother		yes	Completed primary		self_employed		motorcycle	0	0	1	0	0	0		15_30_mins		yes	health_facility	0	0	0	1	0	0	0	0	0	0	0
Primary health care center		PUBLIC_GOVERNMENT_SERVICE			yes	0-11m	yes		yes						male	for_vaccination			female	mother		yes	More than secondary		self_employed		motorcycle	0	0	1	0	0	0		15_30_mins		yes	health_facility radio	1	0	0	1	0	0	0	0	0	0	0
Primary health care center		PUBLIC_GOVERNMENT_SERVICE			yes	0-11m	yes		yes						male	for_vaccination			female	mother		yes	More than secondary		self_employed		car	0	0	0	1	0	0		0_15_mins		yes	health_facility Television	0	1	0	1	0	0	0	0	0	0	0
Primary health care center		PUBLIC_GOVERNMENT_SERVICE			yes	0-11m	yes		yes						male	healthy_child_visit_or_ growth_development_check_up			female	mother		yes	More than secondary		self_employed		car	0	0	0	1	0	0		30_45_mins		yes	health_facility radio	1	0	0	1	0	0	0	0	0	0	0
Primary health care center		PUBLIC_GOVERNMENT_SERVICE			yes	0-11m	yes		yes						male	healthy_child_visit_or_ growth_development_check_up			female	mother		no	Did not complete primary (less than 6 years)		self_employed		motorcycle	0	0	1	0	0	0		15_30_mins		yes	health_facility	0	0	0	1	0	0	0	0	0	0	0
Primary health care center		PUBLIC_GOVERNMENT_SERVICE			yes	0-11m	yes		yes						female	healthy_child_visit_or_ growth_development_check_up			female	mother		yes	More than secondary		teacher		motorcycle	0	0	1	0	0	0		15_30_mins		yes	health_facility	0	0	0	1	0	0	0	0	0	0	0
Primary health care center		PUBLIC_GOVERNMENT_SERVICE			yes	0-11m	yes		yes						female	for_vaccination			female	mother		yes	More than secondary		employee_laborer		motorcycle	0	0	1	0	0	0		15_30_mins		yes	health_facility facebook_internet	0	0	0	1	0	1	0	0	0	0	0
Primary health care center		PUBLIC_GOVERNMENT_SERVICE			yes	12-23m	yes		yes						male	Child_only_accompanying			female	mother		yes	Completed primary		self_employed		motorcycle	0	0	1	0	0	0		15_30_mins		yes	health_facility	0	0	0	1	0	0	0	0	0	0	0
Primary health care center		PUBLIC_GOVERNMENT_SERVICE			yes	0-11m	yes		yes						male	other	Invited for this survey		female	mother		no	Completed primary		self_employed		walk	1	0	0	0	0	0		0_15_mins		yes	health_facility	0	0	0	1	0	0	0	0	0	0	0
Primary health care center		PUBLIC_GOVERNMENT_SERVICE			yes	12-23m	yes		yes						female	other	Invited for this survey		female	mother		no	Completed primary		self_employed		walk	1	0	0	0	0	0		0_15_mins		yes	other	0	0	0	0	0	0	0	0	0	0	0
Primary health care center		PUBLIC_GOVERNMENT_SERVICE			yes	12-23m	yes		yes						male	other	Was invited for this survey		female	mother		no	Completed secondary school		self_employed		walk	1	0	0	0	0	0		0_15_mins		yes	other	0	0	0	0	0	0	0	0	0	0	0
Primary health care center		PUBLIC_GOVERNMENT_SERVICE			yes	12-23m	yes		yes						male	other	Invited for this survey		female	mother		yes	Completed secondary school		self_employed		walk	1	0	0	0	0	0		0_15_mins		yes	health_facility	0	0	0	1	0	0	0	0	0	0	0
Primary health care center		PUBLIC_GOVERNMENT_SERVICE			yes	0-11m	yes		yes						female	other	Staff of the hospital		female	mother		yes	More than secondary		employee_laborer		motorcycle	0	0	1	0	0	0		15_30_mins		yes	during_home_visit_by_health_workers/health_outreaches	0	0	0	0	0	0	0	0	1	0	0
Secondary/General hospital		PUBLIC_GOVERNMENT_SERVICE			yes	0-11m	yes		yes						female	other	Staff		female	mother		yes	More than secondary		employee_laborer		walk	1	0	0	0	0	0		0_15_mins		yes	other	0	0	0	0	0	0	0	0	0	0	0
Primary health care center		PUBLIC_GOVERNMENT_SERVICE			yes	12-23m	yes		yes						female	healthy_child_visit_or_ growth_development_check_up			female	mother		no	Completed secondary school		self_employed		walk	1	0	0	0	0	0		0_15_mins		yes	health_facility	0	0	0	1	0	0	0	0	0	0	0
Secondary/General hospital		PUBLIC_GOVERNMENT_SERVICE			yes	0-11m	yes		yes						female	for_medical_consultation			female	mother		no	no_formal_education		employee_laborer		motorcycle	0	0	1	0	0	0		15_30_mins		yes	radio Television health_facility	1	1	0	1	0	0	0	0	0	0	0
Primary health care center		PUBLIC_GOVERNMENT_SERVICE			yes	12-23m	yes		yes						male	for_medical_consultation			female	mother		yes	Completed secondary school		self_employed		motorcycle	0	0	1	0	0	0		0_15_mins		no
Primary health care center		PUBLIC_GOVERNMENT_SERVICE			yes	12-23m	yes		yes						male	for_medical_consultation			female	mother		yes	Completed secondary school		self_employed		motorcycle	0	0	1	0	0	0		0_15_mins		yes	health_facility	0	0	0	1	0	0	0	0	0	0	0
Primary health care center		PUBLIC_GOVERNMENT_SERVICE			yes	0-11m	yes		yes						female	for_medical_consultation			female	mother		no	Completed primary		self_employed		motorcycle	0	0	1	0	0	0		0_15_mins		yes	health_facility	0	0	0	1	0	0	0	0	0	0	0
Primary health care center		PUBLIC_GOVERNMENT_SERVICE			yes	0-11m	yes		yes						female	Child_only_accompanying			female	mother		yes	More than secondary		employee_laborer		motorcycle	0	0	1	0	0	0		15_30_mins		yes	health_facility	0	0	0	1	0	0	0	0	0	0	0
Tertiary Health facility		PUBLIC_GOVERNMENT_SERVICE			yes	0-11m	yes		yes						female	Child_only_accompanying			female	mother		yes	More than secondary		employee_laborer		motorcycle	0	0	1	0	0	0		15_30_mins		no
Primary health care center		PUBLIC_GOVERNMENT_SERVICE			yes	0-11m	yes		yes						female	for_vaccination			female	mother		no	Did not complete primary (less than 6 years)		self_employed		walk	1	0	0	0	0	0		0_15_mins		no
Primary health care center		PRIVATE_FOR_PROFIT			yes	0-11m	yes		yes						male	healthy_child_visit_or_ growth_development_check_up			female	mother		yes	Completed secondary school		self_employed		walk	1	0	0	0	0	0		0_15_mins		yes	during_home_visit_by_health_workers/health_outreaches radio	1	0	0	0	0	0	0	0	1	0	0
Primary health care center		PUBLIC_GOVERNMENT_SERVICE			yes	0-11m	yes		yes						female	for_vaccination			female	mother		no	Completed primary		self_employed		walk	1	0	0	0	0	0		0_15_mins		no
Primary health care center		PUBLIC_GOVERNMENT_SERVICE			yes	0-11m	yes		yes						male	for_vaccination			female	mother		yes	Completed secondary school		self_employed		walk	1	0	0	0	0	0		15_30_mins		no
Primary health care center		PRIVATE_FOR_PROFIT			yes	0-11m	yes		yes						female	healthy_child_visit_or_ growth_development_check_up			female	mother		yes	Completed secondary school		self_employed		motorcycle	0	0	1	0	0	0		0_15_mins		no
Primary health care center		PRIVATE_FOR_PROFIT			yes	0-11m	yes		yes						male	healthy_child_visit_or_ growth_development_check_up			female	mother		yes	Completed secondary school		self_employed		motorcycle	0	0	1	0	0	0		0_15_mins		no
Primary health care center		PRIVATE_FOR_PROFIT			yes	0-11m	yes		yes						male	healthy_child_visit_or_ growth_development_check_up			female	mother		no	Did not complete primary (less than 6 years)		self_employed		motorcycle	0	0	1	0	0	0		0_15_mins		no
Primary health care center		PRIVATE_FOR_PROFIT			yes	0-11m	yes		yes						female	healthy_child_visit_or_ growth_development_check_up			female	mother		yes	Completed primary		self_employed		motorcycle	0	0	1	0	0	0		30_45_mins		no
Primary health care center		PRIVATE_FOR_PROFIT			yes	12-23m	yes		yes						male	healthy_child_visit_or_ growth_development_check_up			female	mother		yes	More than secondary		self_employed		motorcycle	0	0	1	0	0	0		0_15_mins		no
Primary health care center		PRIVATE_FOR_PROFIT			yes	12-23m	yes		yes						female	healthy_child_visit_or_ growth_development_check_up			female	mother		yes	Completed secondary school		self_employed		motorcycle	0	0	1	0	0	0		0_15_mins		no
Primary health care center		PRIVATE_FOR_PROFIT			yes	0-11m	yes		yes						male	healthy_child_visit_or_ growth_development_check_up			female	mother		yes	More than secondary		self_employed		motorcycle	0	0	1	0	0	0		0_15_mins		no
Primary health care center		PRIVATE_FOR_PROFIT			yes	0-11m	yes		yes						female	healthy_child_visit_or_ growth_development_check_up			female	mother		yes	More than secondary		self_employed		motorcycle	0	0	1	0	0	0		15_30_mins		yes	radio health_facility	1	0	0	1	0	0	0	0	0	0	0
Primary health care center		PRIVATE_FOR_PROFIT			yes	0-11m	yes		yes						female	healthy_child_visit_or_ growth_development_check_up			female	mother		no	no_formal_education		self_employed		walk	1	0	0	0	0	0		15_30_mins		no
[truncated: 207 more columns]
