# Supplementary material for: Missed opportunities for vaccination among children aged 0–23 months visiting health facilities in a southwest State of Nigeria, December 2019
Source: PLoS One. 2021 Aug 27;16(8):e0252798. doi: 10.1371/journal.pone.0252798 (PMC8396738; doi:10.1371/journal.pone.0252798)
Supplement: S1 File — (ZIP) [file pone.0252798.s001.zip › MOV Group Discussion for Mothers Caregiver Form.xlsx]

## Sheet: survey
type	name	label	required	relevant	calculation
start	start
end	end
today	today
username	username
simserial	simserial
subscriberid	subscriberid
deviceid	deviceid
phonenumber	phonenumber
begin_group	group_kp9is64	Opening questions:	false
audio	Introduction_Good_a_e_have_any_questions	Introduction: Good afternoon! My name is [Name] and I will be facilitating the discussion this afternoon. This is [Name2] and he/she will be taking notes and helping me. Thank you so much for taking the time to be here today. We will be discussing childhood vaccinations and we are interested in finding out from you what you know about vaccination of children in this community. This information wi…	true
geopoint	Start_geocordinate	Start geocordinate	true
audio	_1_What_are_some_hea_en_in_this_community	1. What are some health problems that affect children in this community?	true
audio	_2_How_are_your_chil_at_about_vaccination	2. How are your children protected from being affected by these health problems/diseases? a. Probe: If vaccination is not mentioned, ask: What about vaccination?	true
end_group
begin_group	group_rw0vo78	Key questions: General vaccination	false
audio	_3_How_does_the_comm_hildhood_vaccination	3. How does the community feel about childhood vaccination?	true
audio	_4_What_can_you_tell_tisfaction_ask_Why	4. What can you tell us about the childhood vaccination services in this community? a. Probe for levels of satisfaction with the vaccination services they receive from public and/or private clinics/hospitals, ask: What is good and what is not so good about the vaccination services? b. Probe for reasons for their satisfaction or dissatisfaction, ask: Why?	true
audio	_5_In_your_opinion_ices_can_be_improved	5. In your opinion, what are some of the ways these vaccination services can be improved?	true
end_group
begin_group	group_jk4bn40	Key questions: Vaccine compliance	false
audio	_6_In_Country_as_y_es_in_this_community	6. In [Country], as you may be familiar with, the national programme sets a vaccine schedule. How would you describe compliance with vaccination schedules in this community?	true
audio	_7_Many_children_do_es_at_the_right_time	7. Many children do NOT receive all their recommended vaccines on time. What are some of the reasons children do NOT receive all their vaccines at the right time?	true
audio	_8_What_will_be_your_ding_to_the_schedule	8. What will be your suggestion for helping children to receive all their recommended vaccines according to the schedule?	true
end_group
begin_group	group_fp6ux77	Key questions: Missed opportunities	false
audio	_9_In_some_cases_ch_the_clinic_hospital	9. In some cases, children who visit health facilities, for different reasons, still do not get all the needed vaccines. In your opinion, what are some reasons some health workers may not be willing or able to give children all their recommended vaccines on time, when they visit the clinic/hospital?	true
audio	_10_Some_children_re_the_clinic_hospital	10. Some children receive some, but not all the vaccines they need. In your opinion, what are some of the reasons mothers/caregivers may not be willing or able to ensure that their children receive all their recommended vaccines on time when they visit the clinic/ hospital?	true
audio	_11_What_are_the_way_ic_hospital_Closing	11. What are the ways you can recommend for ensuring that children receive all their recommended vaccines on time whenever they have the opportunity of visiting a clinic/ hospital for any reasons? (They may be visiting for immunization, nutrition, treatment of other ailments, or accompanying an adult to the clinic/hospital)? Closing	true
end_group
begin_group	group_mg23r41	Closing questions	false
audio	_12_Are_there_any_ad_Anything_else_to_add	12. Are there any additional suggestions/ideas you would like to share at this time? Anything else to add?	true
audio	_13_Remember_to_clos_nes_and_reducing_MOV	13. Remember to close on a positive message about vaccines and reducing MOV!	true
geopoint	End_geocoordinate	End geocoordinate	true
end_group
begin_repeat	group_wg7ye31	Attendance Roster	false
text	Name	Name	true
select_one ow3uq91	Gender_Name	Gender $(Name)	true
integer	Age_in_years_Name	Age in years $(Name)	true
select_one ql3wb73	Designation	Occupation $(Name)	true
text	Others_Specify	Others Specify	true	${Designation} = '8'
end_repeat
calculate	__version__				'vQiVqfyE65rND58UX6KiCJ'

## Sheet: choices
list_name	name	label
ow3uq91	1	Male
ow3uq91	2	Female
ql3wb73	1	Housewife (work is housekeeping)
ql3wb73	2	Employee or laborer
ql3wb73	3	Farming
ql3wb73	4	Self-employed
ql3wb73	5	Boss or employer
ql3wb73	6	Teacher
ql3wb73	7	Student
ql3wb73	8	Other

## Sheet: settings
version
vQiVqfyE65rND58UX6KiCJ
