# Supplementary material for: Missed opportunities for vaccination among children aged 0–23 months visiting health facilities in a southwest State of Nigeria, December 2019
Source: PLoS One. 2021 Aug 27;16(8):e0252798. doi: 10.1371/journal.pone.0252798 (PMC8396738; doi:10.1371/journal.pone.0252798)
Supplement: S1 File — (ZIP) [file pone.0252798.s001.zip › ONDO_Health Worker KAP Survey Form.xlsx]

## Sheet: survey
type	name	label::English	hint::English	required	appearance	constraints	constraints_message		choice_filter	relevant	calculation
start	starttime	start	start
end	endtime	end	end
today	today	today	today
deviceid	deviceid	deviceid	deviceid
note	health_worker_questionnaire	HEALTH WORKER QUESTIONNAIRE
note	introduction	The Ministry of Health, in collaboration with the World Health Organization wishes to strengthen the technical skills of all health workers, especially those who provide immunization services. This questionnaire has been designed to identify future training topics in immunization for all health workers. Your collaboration is greatly appreciated. Your name is not included in this questionnaire and…
date	date_of_interview	Date of Interview:		true	no-calendar
geopoint	gps_beginning	Start Geo coordinate	Better GPS coordinates are gotten when you are outside .	true
begin_group	supervisor_interviewer	Supervisor and interviewer names			field-list
text	name.of.interviewer	Name of interviewers:		true		.<=11	please enter a valid phone number
text	interviewer.phone	Interviewer Phone Number	e.g 080XXXXX	true
text	supervisor	Name of supervisor:		true
end_group	supervisor_interviewer
select_one LGA	LGA	Choose your LGA		true
select_one ward	ward	Name of Ward		true				district=${district}	LGA=${LGA}
select_one healthfacility	name_of_facility_visited	Name of Facility Visited:	Select the Name of facility/site visited	true	minimal				ward=${ward}
text	other_facilityvisited	If Facility is not in the list, Type the Name of Facility visited		true						${name_of_facility_visited}='other'
select_one classification_health_facility	classification_health_facility	A. Classification of this health facility:		true
text	other_classification_health_facility	If classification is not in the list, type the name of classification		true						${classification_health_facility}='Others'
select_one health_facility	level_of_health_facility	B. Level of health facility		true
text	other_level_health_facility	If level of health facility is not in the list, type the other level of health facility		true						${level_of_health_facility}='Others'
note	note.to.start.background.information.mch	BACKGROUND INFORMATION
select_one sex	gender.mch	1. Gender or sex		true
integer	age_years	2. What is your age?		true
select_one professional_training	professional_training	3. What is your professional training?		true
text	professional.training.others.mch	Please specify the other professional training?		true						${professional_training}='Others'
select_one area.where.hw.predominantly.works.mch	area.where.hw.predominantly.works.mch	4. Area (or department) in which you predominantly work:		true
text	area.where.hw.predominantly.works.other.mch	Please specify the other area (or department) in which you predominantly work?								${area.where.hw.predominantly.works.mch}='other'
begin_group	profession	Profession		true	field-list
note	hw.working.in.this.profession.for.note.mch	5. For how long have you been working in this profession?
integer	years	Years:		true
integer	months	Months:		true
note	years_month	This staff have worked for: ${years} years, ${months} months.
end_group	profession
select_one yes_no	during.basic.training.trained.on.the.control.of.vaccine.preventable.diseases.mch	6. During your basic training(Medical, nursing,midwifery,laboratory, technical) were you trained in the control of vaccine-preventable diseases?		true
select_one yes_no	basic_training_control_of_vaccine_preventable_disease	7. Since your basic training, have you received training or participated in courses on vaccination or control of vaccine-preventable diseases?		true
select_one when_last_trained	since.basic.training.trained.on.control.of.vaccine.preventable.diseases.yes.when.mch	8. When were you last trained?		true						${basic_training_control_of_vaccine_preventable_disease}='yes'
note	knowledge.of.vaccinations.mch	II. KNOWLEDGE OF VACCINATION FOR QUESTIONS 9 -10, PLEASE CHECK ALL CORRECT OPTIONS
select_multiple vaccines_healthy_children_should_have_epi	vaccines.healthy.children.should.have	9. Vaccines that healthy children should receive include: Please check all that apply		true		"if(selected('i_don't_know') and (‘bcg’ or ‘measles’ or ‘pentavalent’ or ‘oral_polio_vaccine’ or ‘rotavirus_vaccine’ or ‘mmr ‘or ‘hbv’ or ‘pneumo_pcv’)"	you cannot select I don't know with another option
select_multiple absolute_contradictions_against_any_vaccine_epi	contraindications.against.being.vaccinated	10. Absolute contraindications against ANY vaccine include		true
begin_group	vaccines				field-list
note	note.explaining.vaccines.with.ages	11. For the following vaccines listed below please select the age at which they should be administered:
select_one pentavalent_vaccine	pentavalent_vaccine	Pentavalent		true
select_one ipv_vaccine	ipv_vaccine	IPV		true
select_one bcg_vaccine	bcg_vaccine	BCG		true
end_group	vaccines
begin_group	vaccines_1				field-list
select_one opv_vaccine	opv_vaccine	OPV		true
select_one measles1_vaccine	measles1_vaccine	1st dose of Measles		true
select_one measles2_vaccine	measles2_vaccine	2nd dose of Measles		true
select_one mena_vaccine	MenA_vaccine	MenA		true
end_group	vaccines_1
select_multiple vaccine_preventable_disease	vaccine.preventable.diseases.process.of.eradication.mch	12. Vaccine-preventable diseases (VPDs) in the process of eradication or elimination include:		true
note	note.start.attitudes.mch	III. ATTITUDES
select_one day_day_who_evaluate_vaccination_status	day_day_who_evaluate_vaccination_status	13. From day to day, who should evaluate the vaccination status of children, review vaccination cards/health passports, and ensure that children are up to date according to the national schedule?		true
select_multiple inquire_about_doses_child	inquire.about.doses.child	14. In which of the following situations should you inquire about the doses that children have received and those that are missing according to their age? Please check all that apply.		true
select_multiple children_are_not_up_to_date_on_vaccines	children.are.not.up.to.date.on.vaccines	15. Why do you think that some children are not up to date on their vaccination? Please check all that apply.		true
select_one yes_no_not	vaccines.in.private.practice.differ.than.ones.provided.by.moh.mch	16. Do you believe that the vaccines administered in private practice vary in quality from those provided by the Ministry of Health?		true
text	vaccines.in.private.practice.differ.than.ones.provided.by.moh.explaination.mch	17. If yes, please explain your response in the previous question?		true						${vaccines.in.private.practice.differ.than.ones.provided.by.moh.mch}='yes'
begin_group	vaccine_knowledge				field-list
note	note.agree.or.disagree.mch	IN THE FOLLOWING SECTION, DO YOU AGREE OR DISAGREE WITH THE FOLLOWING STATEMENTS:
select_one agree_disagree	hw.knowledge.in.vaccines.fro.wcbas.is.outdated	18. My knowledge of vaccines and vaccination is insufficient or outdated		true
select_one agree_disagree	hw.concerned.and.fear.reactions.from.vaccines.mch	19. I am very concerned about, and fear, adverse events following immunization		true
select_one agree_disagree	hw.thinks.completing.nominal.vaccines.delays.timely.vacciens.mch	20. Completing nominal vaccine registries (books/notebooks/vaccination cards) delays the timely vaccination of children?		true
end_group	vaccine_knowledge
note	note.practices.section.mch	IV. PRACTICES IV.I DECISION MAKING IN DAILY PRACTICE
begin_group	vaccine_decision	FOR QUESTIONS 21-24, MARK THE ONE CORRECT ANSWER			field-list
select_one doses_of_bcg_opv0	doses.of.bcg.opv0	21. A female infant comes to the clinic today. She is aged 3 months. She has a documented history of one dose of BCG and one of OPV0, both administered at birth. The mother seeks service to assess the child's growth and development. What vaccines would you give the child today?		true
select_one doses_of_pentavalent_polio_vaccine	doses.of.pentavalent.polio_vaccine	22. Female infant aged 6 months with documented history of one dose of BCG, two doses of pentavalent, and two doses of polio vaccine. The last doses of vaccines were given when the child was 4 months old. According to the mother, the child experienced fever and seizure one month ago and is now receiving medical treatment. Following EPI guidelines, what vaccines would you give her?		true
end_group	vaccine_decision
select_one vaccination_services_offered	are.vaccination_services_offered	23. Are vaccination services offered every day at this facility?		true
select_one yes_no	func_refrg	24. Is there a functional refrigerator in this health facility?		true
select_one yes_no	conduct_deliveries	25. Do you conduct deliveries at this health facility?		true
text	provide_birth_antigens	25b. If so, when do you provide the birth antigens?		true						${conduct_deliveries}='yes'
select_multiple tracking	children.born.outside	26. How do you track children born outside of the health facility?	Please check all that apply	true
text	other_tracking	specify other type of tracking mechanism		true						${children.born.outside}='others'
select_one yes_no	immunization_or_vaccination_provided	27. Do you work in the area of immunization or provide vaccines as part of your job?		true
begin_group	practices	Practices			field-list
note	note.practices.section.2	IV. PRACTICES								${immunization_or_vaccination_provided}='yes'
note	note.practices.section.immunization.practices.and.decision.making	IV.2 IMMUNIZATION PRACTICES AND DECISION MAKING								${immunization_or_vaccination_provided}='yes'
note	note.section.explaining	[THIS SECTION IS ONLY FOR HEALTH CARE PROFESSIONALS WHO ADMINISTER VACCINES]								${immunization_or_vaccination_provided}='yes'
end_group	practices
select_one hw_tells_children_what_vaccine_and_advice_them	hw_tells_children_what_vacccine_and_advice_them	28. Under what circumstances would you tell the caregiver what vaccines you are administering AND provide advice regarding what to do in case the child experiences an adverse event following immunization?		true						${immunization_or_vaccination_provided}='yes'
select_multiple info_about_vaccination	hw.will.provide.what.other.info.after.vaccinating.child	29. Today, you vaccinate a female child aged 2 months with the first doses of pentavalent, polio and PCV vaccines. After telling her parents which vaccines she received, what other information and recommendations would you provide her caregivers? PLEASE CHECK ALL THAT APPLY	PLEASE CHECK ALL THAT APPLY	true						${immunization_or_vaccination_provided}='yes'
select_multiple what_should_be_done_when_children_misses_or_delays_a_vaccine	what.should.be.done.when.children.misses.or.delays.a.vaccine	30. What should be done if you notice that there are children with delayed or missed vaccines in the vaccine registry?	PLEASE CHECK ALL THAT APPLY	true						${immunization_or_vaccination_provided}='yes'
select_multiple follow_up_on_vaccination	follow_up_on_vaccination	31. What could be done to follow up on vaccination of children after hospitalization or outpatient treatment for a chronic condition?	PLEASE CHECK ALL THAT APPLY	true						${immunization_or_vaccination_provided}='yes'
select_one mealses_vaccine	measles_vaccine	32. At 8:00 AM, you prepare a vaccination cold box for the morning shift at the health facility. You place two vials of 10 doses of measles vaccine in the cold boxes. At 3:00 pm, a mother requests that her 14 month old child receive one dose of measles vaccine. The child has not yet received measles vaccine but has received other vaccines for children aged < 1 year. The child has no contraindicat…		true						${immunization_or_vaccination_provided}='yes'
select_multiple instruction_given_to_caregiver	instruction_given_to_caregiver	33. What instructions do you USUALLY give to caregivers the first time you issue them a new vaccination card?	PLEASE CHECK ALL THAT APPLY	true						${immunization_or_vaccination_provided}='yes'
text	hw.instruction.given.to.caregiver.first.time.issuing.vaccine.card.other	Please specify what other instructions do you USUALLY give to caregivers the first time you issue them a new vaccination card?		true						${immunization_or_vaccination_provided}='yes' and selected(${instruction_given_to_caregiver},'other')
select_one hw_action_for_caregiver_forgotten_vaccine_card	hw.action.for.caregiver.forgotten.vaccine.card	34. What do you do for a caregiver that forgot the vaccination card at home:		true						${immunization_or_vaccination_provided}='yes'
text	hw.action.for.caregiver.forgotten.vaccine.card.other	Please specify the other thing that you would do for a caregiver that forgot the vaccination card at home:		true						${immunization_or_vaccination_provided}='yes' and ${hw.action.for.caregiver.forgotten.vaccine.card}='other'
select_one hw.action.for.caregiver.lost.or.damaged.vaccine.card	hw.action.for.caregiver.lost.or.damaged.vaccine.card	35. If a caregiver reports that her card has been lost or damaged, what do you usually do?		true						${immunization_or_vaccination_provided}='yes'
text	hw.action.for.caregiver.lost.or.damaged.vaccine.card.other	Please specify the other thing that you would do if a caregiver reports that the child's card has been lost or damaged?		true						${immunization_or_vaccination_provided}='yes' and ${hw.action.for.caregiver.lost.or.damaged.vaccine.card}='Other: Specify'
select_one yes_no	vaccine.related.supplies.stockout	36. Have you had vaccine and related supplies stock outs in the last 3 months?		true						${immunization_or_vaccination_provided}='yes'
note	note.agree.or.disagree.2.mch	IN THE FOLLOWING SECTION, DO YOU AGREE OR DISAGREE WITH THE FOLLOWING STATEMENTS:								${immunization_or_vaccination_provided}='yes'
select_one agree_disagree	hw.had.enough.vials.of.vaccines	37. Today, I have enough vials of vaccines for all patients who seek immunization services		true						${immunization_or_vaccination_provided}='yes'
select_multiple vaccines_lacking	vaccines_lacking	38. Which vaccines are you lacking?		true						${immunization_or_vaccination_provided}='yes' and ${hw.had.enough.vials.of.vaccines}='disagree'
text	vaccines_lacking_other	38b. What other vaccines are you lacking?		true						${immunization_or_vaccination_provided}='yes' and ${hw.had.enough.vials.of.vaccines}='disagree' and selected(${vaccines_lacking},'other')
select_one agree_disagree	hw.had.all.materials.to.vaccinate	39. Today, I have all the materials that I need to vaccinate patients who seek immunization (including syringes, recording sheets, vaccination cards, and other materials)		true						${immunization_or_vaccination_provided}='yes'
select_multiple materials_lacking	materials_lacking	40. What materials you are lacking?		true						${immunization_or_vaccination_provided}='yes' and ${hw.had.all.materials.to.vaccinate}='disagree'
text	materials_lacking_other	40b. Please specify the other materials you are lacking?		true						${immunization_or_vaccination_provided}='yes' and ${hw.had.all.materials.to.vaccinate}='disagree' and selected(${materials_lacking},'other')
select_one agree_disagree	hp.in.charge.of.vaccines.has.replacment.when.absent	41. When the professional in charge of vaccination is unavoidably absent, another health care professional is available to replace him or her:		true						${immunization_or_vaccination_provided}='yes'
select_one agree_disagree	sufficient.staff.offering.tt.immunization.at.hf	42. There is sufficient staff offering immunization services at this facility		true						${immunization_or_vaccination_provided}='yes'
note	health.worker.kap	THANK THE HEALTH WORKER FOR THEIR TIME AND INTERVIEW THE NEXT HEALTH WORKER
text	additional.comments	ADDITIONAL COMMENTS:
geopoint	gps_ending	End Geo coordinate	Better GPS coordinates are gotten when you are outside .	true						${immunization_or_vaccination_provided}='yes'
calculate	__version__										'vEuaEuALotgd8PxG78iE22'

## Sheet: choices
list_name	name	label::English	LGA	ward
health_facility	Tertiary Health facility	Tertiary Health facility
health_facility	Secondary/General hospital	Secondary/General hospital
health_facility	Primary health care center	Primary health care center
health_facility	Others	Others
classification_health_facility	PUBLIC_GOVERNMENT_SERVICE	Government
classification_health_facility	PRIVATE_FOR_PROFIT	Private for profit
classification_health_facility	PRIVATE_NON_PROFIT	Private not for profit
classification_health_facility	Others	Others
yes_no	yes	Yes
yes_no	no	No
sex	male	Male
sex	female	Female
professional_training	Doctor	Doctor
professional_training	Nurse	Nurse
professional_training	CHO	CHO
professional_training	CHEW	CHEW
professional_training	JCHEW	JCHEW
professional_training	Others	Others
area_where_hw_predominantly_works_mch	in_patient_Department_in_the_admission_wards	In-patient Department (in the admission wards)
area_where_hw_predominantly_works_mch	general_out_patient	General Out-Patient (OPD)
area_where_hw_predominantly_works_mch	emergency_department	Emergency Department
area_where_hw_predominantly_works_mch	immunization_preventive_medicine_epidemiology	Immunization, preventive medicine and epidemiology
area_where_hw_predominantly_works_mch	nutrition	Nutrition
area_where_hw_predominantly_works_mch	imci_integrated_management_of_childhood_illnesses	IMCI (Integrated Management of Childhood Illnesses)
area_where_hw_predominantly_works_mch	dental/Oral_unit	Dental/Oral Unit
area_where_hw_predominantly_works_mch	family_planning_sti	Family Planning and STI
area_where_hw_predominantly_works_mch	ante_natal_clinic_anc	Ante-Natal Clinic (ANC)
area_where_hw_predominantly_works_mch	other	Other
when_last_trained	less_than_1 year_ago	Less than 1 year ago
when_last_trained	1_2_years_ago	1-2 years ago
when_last_trained	2_3_years_ago	2-3 years ago
when_last_trained	more_than_4_years_ago	More than 4 years ago
vaccines_healthy_children_should_have_epi	bcg	BCG
vaccines_healthy_children_should_have_epi	measles	Measles
vaccines_healthy_children_should_have_epi	pentavalent	Pentavalent
vaccines_healthy_children_should_have_epi	oral_polio_vaccine	Oral Polio vaccine
vaccines_healthy_children_should_have_epi	hbv	HBV
vaccines_healthy_children_should_have_epi	pneumo_pcv	Pneumo (PCV)
vaccines_healthy_children_should_have_epi	meningitis	meningitis(MenA)
vaccines_healthy_children_should_have_epi	i_don't_know	I don't know
absolute_contradications_against_any_vaccine_epi	local_reaction_to_previous_dose	Local reaction to previous dose
absolute_contradications_against_any_vaccine_epi	light_fever	Light fever
absolute_contradications_against_any_vaccine_epi	seizures_under_medical_treatment	Seizures under medical treatment
absolute_contradications_against_any_vaccine_epi	pneumonia_or_other_serious_diseases	Pneumonia or other serious diseases
absolute_contradications_against_any_vaccine_epi	none_of_the_above	None of the above
pentavalent_vaccine	at_birth_and_6_10_and_14_weeks	At birth, and 6, 10 and 14 weeks
pentavalent_vaccine	6_10_14_weeks	6, 10, 14 weeks
pentavalent_vaccine	9_months	9 months
pentavalent_vaccine	14_weeks	14 weeks
pentavalent_vaccine	at_birth	At birth
pentavalent_vaccine	Don't_Know	Don't Know
bcg_vaccine	at_birth_and_6_10_and_14_weeks	At birth, and 6, 10 and 14 weeks
bcg_vaccine	6_10_14_weeks	6, 10, 14 weeks
bcg_vaccine	9_months	9 months
bcg_vaccine	14_weeks	14 weeks
bcg_vaccine	at_birth	At birth
bcg_vaccine	Don't_Know	Don't Know
opv_vaccine	at_birth_and_6_10_and_14_weeks	At birth, and 6, 10 and 14 weeks
opv_vaccine	6_10_14_weeks	6, 10, 14 weeks
opv_vaccine	9_months	9 months
opv_vaccine	14_weeks	14 weeks
opv_vaccine	at_birth	At birth
opv_vaccine	Don't_Know	Don't Know
measles1_vaccine	at_birth_and_6_10_and_14_weeks	At birth, and 6, 10 and 14 weeks
measles1_vaccine	6_10_14_weeks	6, 10, 14 weeks
measles1_vaccine	9_months	9 months
measles1_vaccine	14_weeks	14 weeks
measles1_vaccine	at_birth	At birth
measles1_vaccine	Don't_Know	Don't Know
measles2_vaccine	at_birth_and_6_10_and_14_weeks	At birth, and 6, 10 and 14 weeks
measles2_vaccine	6_10_14_weeks	6, 10, 14 weeks
measles2_vaccine	9_months	9 months
measles2_vaccine	14_weeks	14 weeks
measles2_vaccine	at_birth	At birth
measles2_vaccine	15_month	15 months
measles2_vaccine	Don't_Know	Don't Know
pcv_vaccine	at_birth_and_6_10_and_14_weeks	At birth, and 6, 10 and 14 weeks
pcv_vaccine	6_10_14_weeks	6, 10, 14 weeks
pcv_vaccine	9_months	9 months
pcv_vaccine	14_weeks	14 weeks
pcv_vaccine	at_birth	At birth
pcv_vaccine	Don't_Know	Don't Know
mena_vaccine	at_birth_and_6_10_and_14_weeks	At birth, and 6, 10 and 14 weeks
mena_vaccine	6_10_14_weeks	6, 10, 14 weeks
mena_vaccine	9_months	9 months
mena_vaccine	14_weeks	14 weeks
mena_vaccine	at_birth	At birth
mena_vaccine	Don't_Know	Don't Know
ipv_vaccine	at_birth_and_6_10_and_14_weeks	At birth, and 6, 10 and 14 weeks
ipv_vaccine	6_10_14_weeks	6, 10, 14 weeks
ipv_vaccine	9_months	9 months
ipv_vaccine	14_weeks	14 weeks
ipv_vaccine	at_birth	At birth
ipv_vaccine	Don't_Know	Don't Know
vaccine_preventable_disease	tb	TB
vaccine_preventable_disease	polio	Polio
vaccine_preventable_disease	measles	Measles
vaccine_preventable_disease	diarrhea	Diarrhea
vaccine_preventable_disease	none_of_the_above	None of the above
day_day_who_evaluate_vaccination_status	the_child's_parents	The child's parents
day_day_who_evaluate_vaccination_status	the_health_worker_responsible_for_immunization	The health worker responsible for immunization
day_day_who_evaluate_vaccination_status	physicians_in_external_consultations_inpatient_services_and_emergency_rooms	Physicians in external consultations, inpatient services, and emergency rooms
day_day_who_evaluate_vaccination_status	all_of_the_above	All of the above
inquire_about_doses_child	during_a_child's_wellness_visit	During a child's wellness visit
inquire_about_doses_child	consultation_for_any_illness	Consultation for any illness
inquire_about_doses_child	when_a_child_is_accompanying_a_caregiver_during_a_prenatal_checkup	When a child is accompanying a caregiver during a pre-natal check-up
inquire_about_doses_child	when_a_child_is_accompanying_a_caregiver_visiting_a_healthcare_facility_for_any_reason	When a child is accompanying a caregiver visiting a health care facility for any reason
inquire_about_doses_child	all_of_the_above	All of the above
children_are_not_up_to_date_on_vaccines	parents'_negative_beliefs_related_to_vaccination	Parents' negative beliefs related to vaccination
children_are_not_up_to_date_on_vaccines	hours_of_vaccination_incompatible_with_parents'_busy_lives	Hours of vaccination incompatible with parents' busy lives
children_are_not_up_to_date_on_vaccines	physicians_nurses_and_health_workers_do_not_ask_about_children's_vaccination_schedules	Physicians, nurses, and health workers do not ask about children's vaccination schedules
children_are_not_up_to_date_on_vaccines	physicians_nurses_and_health_workers_do_not_review_children's_vaccination_records	Physicians, nurses, and health workers do not review children's vaccination records
children_are_not_up_to_date_on_vaccines	false_contraindications_for_vaccination_by_health_workers	False contraindications for vaccination by health workers
children_are_not_up_to_date_on_vaccines	distance_from_vaccination_site	Distance from vaccination site
children_are_not_up_to_date_on_vaccines	all_of_the_above	All of the above
yes_no_not	yes	Yes
yes_no_not	no	No
yes_no_not	don't_know	Don't know
agree_disagree	agree	Agree
agree_disagree	disagree	Disagree
agree_disagree_materials	agree	Agree
agree_disagree_materials	disagree	Disagree
doses_of_bcg_opv0	none	None
doses_of_bcg_opv0	only_polio	Only Polio (OPV)
doses_of_bcg_opv0	only_pentavalent	Only Pentavalent
doses_of_bcg_opv0	measles_vaccine	Measles vaccine
doses_of_bcg_opv0	polio_pentavalent_Rotavirus_pcv	Polio, Pentavalent and PCV
doses_of_bcg_opv0	don't_know	Don't know
doses_of_pentavalent_polio_vaccine	i_would_not_vaccinate_her	I would not vaccinate her
doses_of_pentavalent_polio_vaccine	only_polio_vaccine_and_I_would_refer_her_to_a_specialist	Only polio vaccine and I would refer her to a specialist
doses_of_pentavalent_polio_vaccine	dt5	Pentavalent
doses_of_pentavalent_polio_vaccine	polio_and_pentavalent	Polio and pentavalent
doses_of_pentavalent_polio_vaccine	only_measles_vaccine	Only measles vaccine
doses_of_pentavalent_polio_vaccine	opv_pcv_penta_ipv	OPV, PCV, Penta, IPV
doses_of_pentavalent_polio_vaccine	Don't_know	Don't know
vaccination_services_offered	yes_for_all_antigens	Yes, for all antigens
vaccination_services_offered	yes_services_are_offered_but_not_for_all_antigens	Yes, services are offered but not for all antigens
vaccination_services_offered	no_certain_days_are_scheduled_as_immunization_days	No, certain days are scheduled as immunization days
vaccines_lacking	BCG	BCG
vaccines_lacking	OPV	OPV
vaccines_lacking	PENTAVALENT	Pentavalent
vaccines_lacking	IPV	IPV
vaccines_lacking	PCV	PCV
vaccines_lacking	Measles	Measles
vaccines_lacking	Yellow_Fever	Yellow Fever
vaccines_lacking	MENA	MenA
vaccines_lacking	other	Other
hw_tells_children_what_vaccine_and_advice_them	only_if_the_vaccine_administered_could_produce_a_severe_reaction	Only if the vaccine administered could produce a severe reaction
hw_tells_children_what_vaccine_and_advice_them	only_when_they_requests_this_information	Only when they request this information
hw_tells_children_what_vaccine_and_advice_them	never_since_this_information_can_be_counterproductive_and_discourage_participation_in_the_immunization_programme	Never, since this information can be counterproductive and discourage participation in the immunization programme
hw_tells_children_what_vaccine_and_advice_them	always_regardless_of_the_vaccine_used_and_type_of_reaction_that_might_be_expected	Always, regardless of the vaccine used and type of reaction that might be expected
hw_tells_children_what_vaccine_and_advice_them	the_probability_that_an_adverse_event_related_to_vaccination_is_so_low_that_I_would_rarely_have_to_provide_this_information	The probability that an adverse event related to vaccination is so low that I would rarely have to provide this information
what_should_be_done_when_children_misses_or_delays_a_vaccine	make_a_weekly_list_of_children_with_incomplete_schedules	Make a weekly list of children with incomplete schedules
what_should_be_done_when_children_misses_or_delays_a_vaccine	contact_parents_or_guardians_by_telephone_email_or_any_other_means_of	Contact parents or guardians by telephone, email, or any other means of communication to remind them to vaccinate their children
what_should_be_done_when_children_misses_or_delays_a_vaccine	make_home_visits_to_encourage_the_family_to_complete_the_child's_vaccination_schedule	Make home visits to encourage the family to complete the child's vaccination schedule and administer missing doses while there
what_should_be_done_when_children_misses_or_delays_a_vaccine	all_of_the_above	All of the above
what_should_be_done_when_children_misses_or_delays_a_vaccine	none_of_the_above	None of the above
follow_up_on_vaccination	coordinate_with_clinical_areas_for_child's_vaccination_card/health_passport	Coordinate with clinical areas, inpatient and emergency departments in hospitals, so that they can review the child's vaccination card/health passport
follow_up_on_vaccination	send_patients_whose_physicians_consider_them_eligible_for_vaccination_to_the_immunization_unit_so_that_they_can_be_vaccinated_before_leaving_the_hospital	Send patients whose physicians consider them eligible for vaccination to the immunization unit so that they can be vaccinated before leaving the hospital
follow_up_on_vaccination	health_worker_in_the_vaccination_team_visit	In hospitals, a health worker in the immunization unit could visit inpatient departments to review the medical records of children who will be discharged that day, thereby identifying children to start or complete the vaccination schedule
follow_up_on_vaccination	all_of_the_above	All of the above
follow_up_on_vaccination	none_of_the_above	None of the above
mealses_vaccine	i_would_use_the_first_open_vial_to_prevent_vaccine_wastage	I would use the first open vial to prevent vaccine wastage
mealses_vaccine	i_would_tell_the_mother_to_return_the_next_day	I would tell the mother to return the next day, since I cannot open a new vaccine vial and there are no more children to vaccinate
mealses_vaccine	i_would_open_the_second_vial_of_measles_vaccine_to_immunize_the_girl	I would open the second vial of measles vaccine to immunize the girl
mealses_vaccine	i_would_recommend_that_the_mother_take_the_child_to_another_health_center_to_be_vaccinated	I would recommend that the mother take the child to another health center to be vaccinated
mealses_vaccine	none_of_the_above	None of the above
instruction_given_to_caregiver	keep_the_card_safe	Keep the card safe
instruction_given_to_caregiver	bring_this_card_to_all_visits_to_the_health_facility	Bring this card to all visits to the health facility
instruction_given_to_caregiver	bring_this_card_only_when_you_come_for_vaccinations	Bring this card only when you come for vaccinations
instruction_given_to_caregiver	no_instructions_are_given	No instructions are given
instruction_given_to_caregiver	other	Other
hw_action_for_caregiver_forgotten_vaccine_card	i_do_not_vaccinate_and_ask_her_to_return_with_card_next_time	I do not vaccinate and ask her to return with card next time
hw_action_for_caregiver_forgotten_vaccine_card	i_issue_a_new_card_vaccinate_and_record_today's_vaccinations_in_the_new_card_and_in_the_register	I issue a new card, vaccinate and record today's vaccinations in the new card and in the register
hw_action_for_caregiver_forgotten_vaccine_card	i_issuea new card, vaccinate and record old vaccinations from the register	I issue a new card, vaccinate and record old vaccinations from the register
hw_action_for_caregiver_forgotten_vaccine_card	I_issue_a_temporary_card_vaccinate_record_in_register_and_ask_them_to_bring_the_old_card_for_next_visit	I issue a temporary card, vaccinate, record in register, and ask them to bring the old card for next visit
hw_action_for_caregiver_forgotten_vaccine_card	i_will_vaccinate_without_the_replacing_card_but_I_will_document_in_register_only	I will vaccinate without the replacing card, but I will document in register only
hw_action_for_caregiver_forgotten_vaccine_card	other	Other: Specify
hw.action.for.caregiver.lost.or.damaged.vaccine.card	i_issue_a_new_card_and_record_all_future_vaccines_in_the_new_card	I issue a new card and record all future vaccines in the new card
hw.action.for.caregiver.lost.or.damaged.vaccine.card	i_issue_a_new_card_and_transcribe_all_previous_vaccines_from_register	I issue a new card and transcribe all previous vaccines from register
hw.action.for.caregiver.lost.or.damaged.vaccine.card	i_issue_a_new_card_and_ask_woman_to_tell_me_of_all_previous_vaccinations_so_I_can_write_them_down	I issue a new card and ask woman to tell me of all previous vaccinations so I can write them down
hw.action.for.caregiver.lost.or.damaged.vaccine.card	vaccinate_without_replacing_card_document_in_register_only	Vaccinate without replacing card, document in register only
hw.action.for.caregiver.lost.or.damaged.vaccine.card	other_specify	Other: Specify
materials_lacking	syringes	Syringes
materials_lacking	recording_materials	Recording materials
materials_lacking	vaccination_cards/health_passports	Vaccination cards/health passports
materials_lacking	other	Other
area.where.hw.predominantly.works.mch	in_patient_department	In-patient Department (in the admission wards)
area.where.hw.predominantly.works.mch	general_outpatient	General Out-Patient (OPD)
area.where.hw.predominantly.works.mch	emergency_department	Emergency Department
area.where.hw.predominantly.works.mch	immunization_ preventive_medicine_epidemiology	Immunization, preventive medicine and epidemiology
area.where.hw.predominantly.works.mch	nutrition	Nutrition
area.where.hw.predominantly.works.mch	imci	IMCI (Integrated Management of Childhood Illnesses)
area.where.hw.predominantly.works.mch	dental/Oral_unit	Dental/Oral Unit
area.where.hw.predominantly.works.mch	family_planning_sti	Family Planning and STI
area.where.hw.predominantly.works.mch	antenatal_clinic	Ante-Natal Clinic (ANC)
area.where.hw.predominantly.works.mch	other	Other
absolute_contradictions_against_any_vaccine_epi	local_reaction_to_previous_dose	Local reaction to previous dose
absolute_contradictions_against_any_vaccine_epi	light_fever	Light fever
absolute_contradictions_against_any_vaccine_epi	seizures_under_medical_treatment	Seizures under medical treatment
absolute_contradictions_against_any_vaccine_epi	pneumonia_other_serious_diseases	Pneumonia or other serious diseases
absolute_contradictions_against_any_vaccine_epi	none_of_the_above	None of the above
info_about_vaccination	the_child_may_experience_a_bit_of_fever_diarrhea_or_discomfort_following_vaccination	The child may experience a bit of fever, diarrhea, or discomfort following vaccination
info_about_vaccination	the_symptoms_above_generally_do_not_require_treatment_however_in_the_case_of_fever_the_child_should_be_lightly_dressed_and_should_NEVER_stop_breastfeeding	The symptoms above generally do not require treatment; however, in the case of fever, the child should be lightly dressed and should NEVER stop breastfeeding
info_about_vaccination	the_parent_should_return_to_the_health_center_if_these_symptoms_persist_so_that_the_child_may_be_seen_by_a_doctor	The parent should return to the health center if these symptoms persist so that the child may be seen by a doctor
info_about_vaccination	all_of_the_above	All of the above
info_about_vaccination	none_of_the_above	None of the above
tracking	Registration_settlement	Registration by settlement
tracking	Tickler_card	Tickler card
tracking	VCM	Volunteer Community Mobilizer/Tracker
tracking	VDC	Village Development Committee
tracking	others	others
LGA	Akoko North East	Akoko North East
LGA	Akoko North West	Akoko North West
LGA	Akoko South East	Akoko South East
LGA	Akoko South West	Akoko South West
LGA	Akure North	Akure North
LGA	Akure South	Akure South
LGA	Ese Odo	Ese Odo
LGA	Idanre	Idanre
LGA	Ifedore	Ifedore
LGA	Ilaje	Ilaje
LGA	Ileoluji Okeigbo	Ileoluji Okeigbo
LGA	Irele	Irele
LGA	Odigbo	Odigbo
LGA	Okitipupa	Okitipupa
LGA	Ondo East	Ondo East
LGA	Ondo West	Ondo West
LGA	Ose	Ose
LGA	Owo	Owo
ward	Edo	Edo	Akoko North East	Edo
ward	Ekan	Ekan	Akoko North East	Ekan
ward	Ikado 1	Ikado 1	Akoko North East	Ikado 1
ward	Ikado 2	Ikado 2	Akoko North East	Ikado 2
ward	Ilepa 1	Ilepa 1	Akoko North East	Ilepa 1
ward	Ilepa 2	Ilepa 2	Akoko North East	Ilepa 2
ward	Isowopo 1	Isowopo 1	Akoko North East	Isowopo 1
ward	Isowopo 2	Isowopo 2	Akoko North East	Isowopo 2
ward	Iyometa 1	Iyometa 1	Akoko North East	Iyometa 1
ward	Iyometa 2	Iyometa 2	Akoko North East	Iyometa 2
ward	Orun 1	Orun 1	Akoko North East	Orun 1
ward	Orun 2	Orun 2	Akoko North East	Orun 2
ward	Oyinmo	Oyinmo	Akoko North East	Oyinmo
ward	Ajowa/Igasi/Gedegede	Ajowa/Igasi/Gedegede	Akoko North West	Ajowa/Igasi/Gedegede
ward	Arigidi 1	Arigidi 1	Akoko North West	Arigidi 1
ward	Arigidi 2	Arigidi 2	Akoko North West	Arigidi 2
ward	Ata/Aje/Ido	Ata/Aje/Ido	Akoko North West	Ata/Aje/Ido
ward	Ese/Afin	Ese/Afin	Akoko North West	Ese/Afin
ward	Ikaram/Erusu	Ikaram/Erusu	Akoko North West	Ikaram/Erusu
ward	Odo-Irun/Oyinmo	Odo-Irun/Oyinmo	Akoko North West	Odo-Irun/Oyinmo
ward	Ogbagi	Ogbagi	Akoko North West	Ogbagi
ward	Oke-Irun/Surulere	Oke-Irun/Surulere	Akoko North West	Oke-Irun/Surulere
ward	Oyin/Oge	Oyin/Oge	Akoko North West	Oyin/Oge
ward	Epinmi 1	Epinmi 1	Akoko South East	Epinmi 1
ward	Epinmi 2	Epinmi 2	Akoko South East	Epinmi 2
ward	Ifira 3	Ifira 3	Akoko South East	Ifira 3
ward	Ipe 1	Ipe 1	Akoko South East	Ipe 1
ward	Ipe 2	Ipe 2	Akoko South East	Ipe 2
ward	Ipesi 6	Ipesi 6	Akoko South East	Ipesi 6
ward	Isua 1	Isua 1	Akoko South East	Isua 1
ward	Isua 2	Isua 2	Akoko South East	Isua 2
ward	Isua 3	Isua 3	Akoko South East	Isua 3
ward	Isua-Oke	Isua-Oke	Akoko South East	Isua-Oke
ward	Sosan	Sosan	Akoko South East	Sosan
ward	Agba	Agba	Akoko South West	Agba
ward	Akungba 1	Akungba 1	Akoko South West	Akungba 1
ward	Akungba 2	Akungba 2	Akoko South West	Akungba 2
ward	Ayegunle	Ayegunle	Akoko South West	Ayegunle
ward	Ibaka	Ibaka	Akoko South West	Ibaka
ward	Ikanmu	Ikanmu	Akoko South West	Ikanmu
ward	Ikese	Ikese	Akoko South West	Ikese
ward	Ikun	Ikun	Akoko South West	Ikun
ward	Oba 1	Oba 1	Akoko South West	Oba 1
ward	Oba 2	Oba 2	Akoko South West	Oba 2
ward	Oka-Odo	Oka-Odo	Akoko South West	Oka-Odo
ward	Okia	Okia	Akoko South West	Okia
ward	Owalusi	Owalusi	Akoko South West	Owalusi
ward	Supare 1	Supare 1	Akoko South West	Supare 1
ward	Supare 2	Supare 2	Akoko South West	Supare 2
ward	Ayetoro	Ayetoro	Akure North	Ayetoro
ward	Igbatoro	Igbatoro	Akure North	Igbatoro
ward	Ilu-Abo	Ilu-Abo	Akure North	Ilu-Abo
ward	Isimija	Isimija	Akure North	Isimija
ward	Moferere	Moferere	Akure North	Moferere
ward	Oba-Ile	Oba-Ile	Akure North	Oba-Ile
ward	Odo Oja	Odo Oja	Akure North	Odo Oja
ward	Ogbese	Ogbese	Akure North	Ogbese
ward	Oke-Afa	Oke-Afa	Akure North	Oke-Afa
ward	Oke-Iju	Oke-Iju	Akure North	Oke-Iju
ward	Oke-Ore	Oke-Ore	Akure North	Oke-Ore
ward	Osi/Igoba	Osi/Igoba	Akure North	Osi/Igoba
ward	Aponmu	Aponmu	Akure South	Aponmu
ward	Gbogi/Isikan 1	Gbogi/Isikan 1	Akure South	Gbogi/Isikan 1
ward	Gbogi/Isikan 2	Gbogi/Isikan 2	Akure South	Gbogi/Isikan 2
ward	Ijomu/Oba Nla	Ijomu/Oba Nla	Akure South	Ijomu/Oba Nla
ward	Ilisa	Ilisa	Akure South	Ilisa
ward	Irowo	Irowo	Akure South	Irowo
ward	Oda	Oda	Akure South	Oda
ward	Odopetu	Odopetu	Akure South	Odopetu
ward	Oke-Aro	Oke-Aro	Akure South	Oke-Aro
ward	Oshodi/Isolo	Oshodi/Isolo	Akure South	Oshodi/Isolo
ward	Owode Imuagun	Owode Imuagun	Akure South	Owode Imuagun
ward	Apoi 1	Apoi 1	Ese Odo	Apoi 1
ward	Apoi 2	Apoi 2	Ese Odo	Apoi 2
ward	Apoi 3	Apoi 3	Ese Odo	Apoi 3
ward	Apoi 4	Apoi 4	Ese Odo	Apoi 4
ward	Apoi 5	Apoi 5	Ese Odo	Apoi 5
ward	Arogbo 1	Arogbo 1	Ese Odo	Arogbo 1
ward	Arogbo 2	Arogbo 2	Ese Odo	Arogbo 2
ward	Arogbo 3	Arogbo 3	Ese Odo	Arogbo 3
ward	Ukparama 1	Ukparama 1	Ese Odo	Ukparama 1
ward	Ukparama 2	Ukparama 2	Ese Odo	Ukparama 2
ward	Ala Elefosan	Ala Elefosan	Idanre	Ala Elefosan
ward	Alade Atosin	Alade Atosin	Idanre	Alade Atosin
ward	Idale/Lemikan	Idale/Lemikan	Idanre	Idale/Lemikan
ward	Idale/Logbosere	Idale/Logbosere	Idanre	Idale/Logbosere
ward	Ijomu/Isurin	Ijomu/Isurin	Idanre	Ijomu/Isurin
ward	Irowo	Irowo	Idanre	Irowo
ward	Isalu Ehinpeti	Isalu Ehinpeti	Idanre	Isalu Ehinpeti
ward	Isalu Jigbokin	Isalu Jigbokin	Idanre	Isalu Jigbokin
ward	Ofosu/Onisere	Ofosu/Onisere	Idanre	Ofosu/Onisere
ward	Owena/Aponmu	Owena/Aponmu	Idanre	Owena/Aponmu
ward	Ero/Ibuji	Ero/Ibuji	Ifedore	Ero/Ibuji
ward	Igbara-Oke 1	Igbara-Oke 1	Ifedore	Igbara-Oke 1
ward	Igbara-Oke 2	Igbara-Oke 2	Ifedore	Igbara-Oke 2
ward	Ijare 1	Ijare 1	Ifedore	Ijare 1
ward	Ijare 2	Ijare 2	Ifedore	Ijare 2
ward	Ikota/Irese	Ikota/Irese	Ifedore	Ikota/Irese
ward	Ilara 1	Ilara 1	Ifedore	Ilara 1
ward	Ilara 2	Ilara 2	Ifedore	Ilara 2
ward	Ipogun/Ibule	Ipogun/Ibule	Ifedore	Ipogun/Ibule
ward	Isarun/Owena	Isarun/Owena	Ifedore	Isarun/Owena
ward	Aheri	Aheri	Ilaje	Aheri
ward	Etikan	Etikan	Ilaje	Etikan
ward	Mahin 1	Mahin 1	Ilaje	Mahin 1
ward	Mahin 2	Mahin 2	Ilaje	Mahin 2
ward	Mahin 3	Mahin 3	Ilaje	Mahin 3
ward	Mahin 4	Mahin 4	Ilaje	Mahin 4
ward	Ugbo 1	Ugbo 1	Ilaje	Ugbo 1
ward	Ugbo 2	Ugbo 2	Ilaje	Ugbo 2
ward	Ugbo 3	Ugbo 3	Ilaje	Ugbo 3
ward	Ugbo 4	Ugbo 4	Ilaje	Ugbo 4
ward	Ugbo 5	Ugbo 5	Ilaje	Ugbo 5
ward	Ugbo 6	Ugbo 6	Ilaje	Ugbo 6
ward	Ile-Oluji 5	Ile-Oluji 5	Ileoluji Okeigbo	Ile-Oluji 5
ward	Ile-Oluji 1	Ile-Oluji 1	Ileoluji Okeigbo	Ile-Oluji 1
ward	Ile-Oluji 2	Ile-Oluji 2	Ileoluji Okeigbo	Ile-Oluji 2
ward	Ile-Oluji 3	Ile-Oluji 3	Ileoluji Okeigbo	Ile-Oluji 3
ward	Ile-Oluji 4	Ile-Oluji 4	Ileoluji Okeigbo	Ile-Oluji 4
ward	Ile-Oluji 6	Ile-Oluji 6	Ileoluji Okeigbo	Ile-Oluji 6
ward	Oke-Igbo 2	Oke-Igbo 2	Ileoluji Okeigbo	Oke-Igbo 2
ward	Oke-Igbo 1	Oke-Igbo 1	Ileoluji Okeigbo	Oke-Igbo 1
ward	Oke-Igbo 3	Oke-Igbo 3	Ileoluji Okeigbo	Oke-Igbo 3
ward	Oke-Igbo 4	Oke-Igbo 4	Ileoluji Okeigbo	Oke-Igbo 4
ward	Ajagba 1	Ajagba 1	Irele	Ajagba 1
ward	Ajagba 2	Ajagba 2	Irele	Ajagba 2
ward	Akotogbo 1	Akotogbo 1	Irele	Akotogbo 1
ward	Akotogbo 2	Akotogbo 2	Irele	Akotogbo 2
ward	Irele 1	Irele 1	Irele	Irele 1
ward	Irele 2	Irele 2	Irele	Irele 2
ward	Irele 3	Irele 3	Irele	Irele 3
ward	Irele 4	Irele 4	Irele	Irele 4
ward	Irele 5	Irele 5	Irele	Irele 5
ward	Iyansan/Omi	Iyansan/Omi	Irele	Iyansan/Omi
ward	Agbabu	Agbabu	Odigbo	Agbabu
ward	Ago-Alaye	Ago-Alaye	Odigbo	Ago-Alaye
ward	Ajue	Ajue	Odigbo	Ajue
ward	Araromi-Obu	Araromi-Obu	Odigbo	Araromi-Obu
ward	Ayesan	Ayesan	Odigbo	Ayesan
ward	Ebijaw	Ebijaw	Odigbo	Ebijaw
ward	Koseru	Koseru	Odigbo	Koseru
ward	Odigbo	Odigbo	Odigbo	Odigbo
ward	Oniparaga	Oniparaga	Odigbo	Oniparaga
ward	Ore 1	Ore 1	Odigbo	Ore 1
ward	Ore 2	Ore 2	Odigbo	Ore 2
ward	Ayeka	Ayeka	Okitipupa	Ayeka
ward	Erekiti	Erekiti	Okitipupa	Erekiti
ward	Erinje	Erinje	Okitipupa	Erinje
ward	Igbotako 1	Igbotako 1	Okitipupa	Igbotako 1
ward	Igbotako 2	Igbotako 2	Okitipupa	Igbotako 2
ward	Ikoya	Ikoya	Okitipupa	Ikoya
ward	Ilutitun 1	Ilutitun 1	Okitipupa	Ilutitun 1
ward	Ilutitun 2	Ilutitun 2	Okitipupa	Ilutitun 2
ward	Ilutitun 3	Ilutitun 3	Okitipupa	Ilutitun 3
ward	Ode-Aye 1	Ode-Aye 1	Okitipupa	Ode-Aye 1
ward	Ode-Aye 2	Ode-Aye 2	Okitipupa	Ode-Aye 2
ward	OkitipupaI 2	OkitipupaI 2	Okitipupa	OkitipupaI 2
ward	OkitipupaI 1	OkitipupaI 1	Okitipupa	OkitipupaI 1
ward	Asantan	Asantan	Ondo East	Asantan
ward	Bolorunduro	Bolorunduro	Ondo East	Bolorunduro
ward	Epe	Epe	Ondo East	Epe
ward	Fagbo	Fagbo	Ondo East	Fagbo
ward	Igba	Igba	Ondo East	Igba
ward	Kolawole	Kolawole	Ondo East	Kolawole
ward	Oboto	Oboto	Ondo East	Oboto
ward	Olorunsogo	Olorunsogo	Ondo East	Olorunsogo
ward	Owena	Owena	Ondo East	Owena
ward	Tekuile	Tekuile	Ondo East	Tekuile
ward	Igbindo	Igbindo	Ondo West	Igbindo
ward	Igunshin	Igunshin	Ondo West	Igunshin
ward	Ilunla	Ilunla	Ondo West	Ilunla
ward	Jilalu	Jilalu	Ondo West	Jilalu
ward	Laje	Laje	Ondo West	Laje
ward	Lekere/Abusoro	Lekere/Abusoro	Ondo West	Lekere/Abusoro
ward	Maroko	Maroko	Ondo West	Maroko
ward	Mofere	Mofere	Ondo West	Mofere
ward	Oka	Oka	Ondo West	Oka
ward	Okelisa/Okedoko	Okelisa/Okedoko	Ondo West	Okelisa/Okedoko
ward	Surulere	Surulere	Ondo West	Surulere
ward	Yaba	Yaba	Ondo West	Yaba
ward	Afo	Afo	Ose	Afo
ward	Idoani 1	Idoani 1	Ose	Idoani 1
ward	Idoani 2	Idoani 2	Ose	Idoani 2
ward	Idogun	Idogun	Ose	Idogun
ward	Ifon 1	Ifon 1	Ose	Ifon 1
ward	Ifon 2	Ifon 2	Ose	Ifon 2
ward	Ijagba	Ijagba	Ose	Ijagba
ward	Ikaro/Elegbeka	Ikaro/Elegbeka	Ose	Ikaro/Elegbeka
ward	Imeri	Imeri	Ose	Imeri
ward	Imoru/Arinmogija	Imoru/Arinmogija	Ose	Imoru/Arinmogija
ward	Okeluse	Okeluse	Ose	Okeluse
ward	Ute	Ute	Ose	Ute
ward	Ehinogbe	Ehinogbe	Owo	Ehinogbe
ward	Idasen	Idasen	Owo	Idasen
ward	Igboroko 1	Igboroko 1	Owo	Igboroko 1
ward	Igboroko 2	Igboroko 2	Owo	Igboroko 2
ward	Ijebu 2	Ijebu 2	Owo	Ijebu 2
ward	Ijebu 1	Ijebu 1	Owo	Ijebu 1
ward	Iloro	Iloro	Owo	Iloro
ward	Ipele	Ipele	Owo	Ipele
ward	Isaipen	Isaipen	Owo	Isaipen
ward	Iyere	Iyere	Owo	Iyere
ward	Uso/Emure	Uso/Emure	Owo	Uso/Emure
healthfacility	Iwoye Health Post	Iwoye Health Post	Ose	Afo
healthfacility	Oke-Afo Basic Health Centre	Oke-Afo Basic Health Centre	Ose	Afo
healthfacility	Owalafo Basic Health Centre	Owalafo Basic Health Centre	Ose	Afo
healthfacility	Ugbe-Afo Basic Health Centre	Ugbe-Afo Basic Health Centre	Ose	Afo
healthfacility	other	other	Ose	Afo
healthfacility	Agba Primary Health Care Clinic	Agba Primary Health Care Clinic	Akoko South West	Agba
healthfacility	other	other	Akoko South West	Agba
healthfacility	Agbabu Basic Health Centre	Agbabu Basic Health Centre	Odigbo	Agbabu
healthfacility	Kajola Ojurin Basic Health Centre	Kajola Ojurin Basic Health Centre	Odigbo	Agbabu
healthfacility	Mulekangbo Basic Health Centre	Mulekangbo Basic Health Centre	Odigbo	Agbabu
healthfacility	Oladapo Basic Health Centre	Oladapo Basic Health Centre	Odigbo	Agbabu
healthfacility	other	other	Odigbo	Agbabu
healthfacility	Ago Alaye Basic Health Centre	Ago Alaye Basic Health Centre	Odigbo	Ago-Alaye
healthfacility	Olokuta Basic Health Centre	Olokuta Basic Health Centre	Odigbo	Ago-Alaye
healthfacility	Rubber Estate Clinic	Rubber Estate Clinic	Odigbo	Ago-Alaye
healthfacility	other	other	Odigbo	Ago-Alaye
healthfacility	Agerige Basic Health Centre	Agerige Basic Health Centre	Ilaje	Aheri
healthfacility	Akata Basic Health Centre	Akata Basic Health Centre	Ilaje	Aheri
healthfacility	Araromi Basic Health Centre	Araromi Basic Health Centre	Ilaje	Aheri
healthfacility	Enuama Basic Health Centre	Enuama Basic Health Centre	Ilaje	Aheri
healthfacility	Okesiri Basic Health Centre	Okesiri Basic Health Centre	Ilaje	Aheri
healthfacility	Zion Pepe Basic Health Centre	Zion Pepe Basic Health Centre	Ilaje	Aheri
healthfacility	other	other	Ilaje	Aheri
healthfacility	Ajagba Comprehensive Health Centre	Ajagba Comprehensive Health Centre	Irele	Ajagba 1
healthfacility	Salawa Basic Health Centre	Salawa Basic Health Centre	Irele	Ajagba 1
healthfacility	other	other	Irele	Ajagba 1
healthfacility	Ajagba Model Primary Health Care	Ajagba Model Primary Health Care	Irele	Ajagba 2
healthfacility	other	other	Irele	Ajagba 2
healthfacility	Ajowa Basic Health Clinic	Ajowa Basic Health Clinic	Akoko North West	Ajowa/Igasi/Gedegede
healthfacility	Gedegede Basic Health Clinic	Gedegede Basic Health Clinic	Akoko North West	Ajowa/Igasi/Gedegede
healthfacility	Igasi/Eriti Basic Health Clinic	Igasi/Eriti Basic Health Clinic	Akoko North West	Ajowa/Igasi/Gedegede
healthfacility	other	other	Akoko North West	Ajowa/Igasi/Gedegede
healthfacility	Ajue Basic Health Centre	Ajue Basic Health Centre	Odigbo	Ajue
healthfacility	Ajue Comprehensive Health Centre	Ajue Comprehensive Health Centre	Odigbo	Ajue
healthfacility	Asewele Basic Health Centre	Asewele Basic Health Centre	Odigbo	Ajue
healthfacility	Igburowo Basic Health Centre	Igburowo Basic Health Centre	Odigbo	Ajue
healthfacility	Lasia Basic Health Centre	Lasia Basic Health Centre	Odigbo	Ajue
healthfacility	Oloruntedo Basic Health Centre	Oloruntedo Basic Health Centre	Odigbo	Ajue
healthfacility	Oro Basic Health Centre	Oro Basic Health Centre	Odigbo	Ajue
healthfacility	Orotedo Basic Health Centre	Orotedo Basic Health Centre	Odigbo	Ajue
healthfacility	other	other	Odigbo	Ajue
healthfacility	Akokotogbo Basic Health Centre	Akokotogbo Basic Health Centre	Irele	Akotogbo 1
healthfacility	other	other	Irele	Akotogbo 1
healthfacility	Barogbo Basic Health Centre	Barogbo Basic Health Centre	Irele	Akotogbo 2
healthfacility	Ijuosun Basic Health Centre	Ijuosun Basic Health Centre	Irele	Akotogbo 2
healthfacility	other	other	Irele	Akotogbo 2
healthfacility	Akungba Primary Health Care Center	Akungba Primary Health Care Center	Akoko South West	Akungba 1
healthfacility	Asan-Akungba Health Post	Asan-Akungba Health Post	Akoko South West	Akungba 1
healthfacility	other	other	Akoko South West	Akungba 1
healthfacility	Akungba Primary Health Care Clinic	Akungba Primary Health Care Clinic	Akoko South West	Akungba 2
healthfacility	Okusa-Akungba Health Post	Okusa-Akungba Health Post	Akoko South West	Akungba 2
healthfacility	Ajegunle Basic Health Centre	Ajegunle Basic Health Centre	Idanre	Ala Elefosan
healthfacility	Ala Elefosan Basic Health Centre	Ala Elefosan Basic Health Centre	Idanre	Ala Elefosan
healthfacility	Ala Goke Basic Health Centre	Ala Goke Basic Health Centre	Idanre	Ala Elefosan
healthfacility	Ala Lisagha Basic Health Centre	Ala Lisagha Basic Health Centre	Idanre	Ala Elefosan
healthfacility	other	other	Idanre	Ala Elefosan
healthfacility	Ajebambo Basic Health Centre	Ajebambo Basic Health Centre	Idanre	Alade Atosin
healthfacility	Alade Basic Health Centre	Alade Basic Health Centre	Idanre	Alade Atosin
healthfacility	Aseigbo Basic Health Centre	Aseigbo Basic Health Centre	Idanre	Alade Atosin
healthfacility	Idanre General Hospital	Idanre General Hospital	Idanre	Alade Atosin
healthfacility	Ipoba Basic Health Centre	Ipoba Basic Health Centre	Idanre	Alade Atosin
healthfacility	Italorun Basic Health Centre	Italorun Basic Health Centre	Idanre	Alade Atosin
healthfacility	other	other	Idanre	Alade Atosin
healthfacility	Apoi-Zion Basic Health Centre	Apoi-Zion Basic Health Centre	Ese Odo	Apoi 1
healthfacility	Igbekebo Basic Health Centre	Igbekebo Basic Health Centre	Ese Odo	Apoi 1
healthfacility	Oju-Ala Basic Health Centre	Oju-Ala Basic Health Centre	Ese Odo	Apoi 1
healthfacility	other	other	Ese Odo	Apoi 1
healthfacility	Ipoke Basic Health Centre	Ipoke Basic Health Centre	Ese Odo	Apoi 2
healthfacility	Kiribo Basic Health Centre	Kiribo Basic Health Centre	Ese Odo	Apoi 2
healthfacility	other	other	Ese Odo	Apoi 2
healthfacility	Igbotu Basic Health Centre	Igbotu Basic Health Centre	Ese Odo	Apoi 3
healthfacility	Inikorogha Basic Health Centre	Inikorogha Basic Health Centre	Ese Odo	Apoi 3
healthfacility	Oboro Basic Health Centre	Oboro Basic Health Centre	Ese Odo	Apoi 3
healthfacility	Sabomi Basic Health Centre	Sabomi Basic Health Centre	Ese Odo	Apoi 3
healthfacility	other	other	Ese Odo	Apoi 3
healthfacility	Igbobini Maternal and Child Health Centre	Igbobini Maternal and Child Health Centre	Ese Odo	Apoi 4
healthfacility	other	other	Ese Odo	Apoi 4
healthfacility	Igbobini Basic Health Centre	Igbobini Basic Health Centre	Ese Odo	Apoi 5
healthfacility	Oluagbo Basic Health Centre	Oluagbo Basic Health Centre	Ese Odo	Apoi 5
healthfacility	other	other	Ese Odo	Apoi 5
healthfacility	Ajegunle Basic Health Centre	Ajegunle Basic Health Centre	Akure South	Aponmu
healthfacility	Aponmu Basic Health Centre	Aponmu Basic Health Centre	Akure South	Aponmu
healthfacility	Itaoniyan Basic Health Centre	Itaoniyan Basic Health Centre	Akure South	Aponmu
healthfacility	Iwoye Basic Health Centre	Iwoye Basic Health Centre	Akure South	Aponmu
healthfacility	other	other	Akure South	Aponmu
healthfacility	Araromi Obu Comprehensive Health Centre	Araromi Obu Comprehensive Health Centre	Odigbo	Araromi-Obu
healthfacility	other	other	Odigbo	Araromi-Obu
healthfacility	Arigidi Basic Health Clinic	Arigidi Basic Health Clinic	Akoko North West	Arigidi 1
healthfacility	Ijaja-Arigidi Basic Health Centre	Ijaja-Arigidi Basic Health Centre	Akoko North West	Arigidi 1
healthfacility	other	other	Akoko North West	Arigidi 1
healthfacility	Agbaluku-Arigidi Basic Health Centre	Agbaluku-Arigidi Basic Health Centre	Akoko North West	Arigidi 2
healthfacility	Ifesowapo-Arigidi Health Post	Ifesowapo-Arigidi Health Post	Akoko North West	Arigidi 2
healthfacility	Imo-Arigidi Basic Health Clinic	Imo-Arigidi Basic Health Clinic	Akoko North West	Arigidi 2
healthfacility	other	other	Akoko North West	Arigidi 2
healthfacility	Amapere Basic Health Centre	Amapere Basic Health Centre	Ese Odo	Arogbo 1
healthfacility	Arogbo Basic Model Health Centre	Arogbo Basic Model Health Centre	Ese Odo	Arogbo 1
healthfacility	Arogbo Health Centre	Arogbo Health Centre	Ese Odo	Arogbo 1
healthfacility	New Jerusalem Basic Health Centre	New Jerusalem Basic Health Centre	Ese Odo	Arogbo 1
healthfacility	Obontoru Basic Health Centre	Obontoru Basic Health Centre	Ese Odo	Arogbo 1
healthfacility	other	other	Ese Odo	Arogbo 1
healthfacility	Agoeri Basic Health Centre	Agoeri Basic Health Centre	Ese Odo	Arogbo 2
healthfacility	Awodikuro Basic Health Centre	Awodikuro Basic Health Centre	Ese Odo	Arogbo 2
healthfacility	Ebi-Aye Basic Health Centre	Ebi-Aye Basic Health Centre	Ese Odo	Arogbo 2
healthfacility	Igangbo Basic Health Centre	Igangbo Basic Health Centre	Ese Odo	Arogbo 2
healthfacility	Ogidigba 1 Basic Health Centre	Ogidigba 1 Basic Health Centre	Ese Odo	Arogbo 2
healthfacility	Ogidigba 2 Basic Health Centre	Ogidigba 2 Basic Health Centre	Ese Odo	Arogbo 2
healthfacility	other	other	Ese Odo	Arogbo 2
healthfacility	Adolesemo 2 Basic Health Centre	Adolesemo 2 Basic Health Centre	Ese Odo	Arogbo 3
healthfacility	Adolesemo 3 Basic Health Centre	Adolesemo 3 Basic Health Centre	Ese Odo	Arogbo 3
healthfacility	Biagbini Basic Health Centre	Biagbini Basic Health Centre	Ese Odo	Arogbo 3
healthfacility	Jeribeni Basic Health Centre	Jeribeni Basic Health Centre	Ese Odo	Arogbo 3
healthfacility	Okanimiwei Basic Health Centre	Okanimiwei Basic Health Centre	Ese Odo	Arogbo 3
healthfacility	other	other	Ese Odo	Arogbo 3
healthfacility	Asantan Comprehensive Health Centre	Asantan Comprehensive Health Centre	Ondo East	Asantan
healthfacility	Oke Oya Health Post	Oke Oya Health Post	Ondo East	Asantan
healthfacility	other	other	Ondo East	Asantan
healthfacility	Okeagbe Basic Health Centre	Okeagbe Basic Health Centre	Akoko North West	Ata/Aje/Ido
healthfacility	other	other	Akoko North West	Ata/Aje/Ido
healthfacility	Ebo Primary Health Care Clinic	Ebo Primary Health Care Clinic	Akoko South West	Ayegunle
healthfacility	Ikese-Ayegunle Primary Health Care Clinic	Ikese-Ayegunle Primary Health Care Clinic	Akoko South West	Ayegunle
healthfacility	Okia-Ayegunle Primary Health Care Clinic	Okia-Ayegunle Primary Health Care Clinic	Akoko South West	Ayegunle
healthfacility	Owake Health Post	Owake Health Post	Akoko South West	Ayegunle
healthfacility	other	other	Akoko South West	Ayegunle
healthfacility	Araromi Basic Health Centre	Araromi Basic Health Centre	Okitipupa	Ayeka
healthfacility	Ayeka Basic Health Centre	Ayeka Basic Health Centre	Okitipupa	Ayeka
healthfacility	Igbodigo Basic Health Centre	Igbodigo Basic Health Centre	Okitipupa	Ayeka
healthfacility	Igodan Basic Health Centre	Igodan Basic Health Centre	Okitipupa	Ayeka
healthfacility	Okumo Health Post	Okumo Health Post	Okitipupa	Ayeka
healthfacility	other	other	Okitipupa	Ayeka
healthfacility	Ayesan Basic Health Centre	Ayesan Basic Health Centre	Odigbo	Ayesan
healthfacility	other	other	Odigbo	Ayesan
healthfacility	Ife-Olu Clinic	Ife-Olu Clinic	Akure North	Ayetoro
healthfacility	Iju Basic Health Centre	Iju Basic Health Centre	Akure North	Ayetoro
healthfacility	Iju-Itaogbolu General Hospital	Iju-Itaogbolu General Hospital	Akure North	Ayetoro
healthfacility	other	other	Akure North	Ayetoro
healthfacility	Bolorunduro General Hospital	Bolorunduro General Hospital	Ondo East	Bolorunduro
healthfacility	Obunondo Basic Health Centre	Obunondo Basic Health Centre	Ondo East	Bolorunduro
healthfacility	other	other	Ondo East	Bolorunduro
healthfacility	Ebijaw Basic Health Centre	Ebijaw Basic Health Centre	Odigbo	Ebijaw
healthfacility	Obajare Basic Health Centre	Obajare Basic Health Centre	Odigbo	Ebijaw
healthfacility	other	other	Odigbo	Ebijaw
healthfacility	Isakunmi Comprehensive Health Centre	Isakunmi Comprehensive Health Centre	Akoko North East	Edo
healthfacility	other	other	Akoko North East	Edo
healthfacility	Ehinogbe Basic Health Centre	Ehinogbe Basic Health Centre	Owo	Ehinogbe
healthfacility	other	other	Owo	Ehinogbe
healthfacility	Ekan Basic Health Centre	Ekan Basic Health Centre	Akoko North East	Ekan
healthfacility	other	other	Akoko North East	Ekan
healthfacility	Atamo Basic Health Centre	Atamo Basic Health Centre	Ondo East	Epe
healthfacility	Awo Basic Health Centre	Awo Basic Health Centre	Ondo East	Epe
healthfacility	Epe Comprehensive Health Centre	Epe Comprehensive Health Centre	Ondo East	Epe
healthfacility	Lahoro Basic Health Centre	Lahoro Basic Health Centre	Ondo East	Epe
healthfacility	Lomileju Basic Health Centre	Lomileju Basic Health Centre	Ondo East	Epe
healthfacility	Mobire Basic Health Centre	Mobire Basic Health Centre	Ondo East	Epe
healthfacility	other	other	Ondo East	Epe
healthfacility	Isalu 1 Basic Health Centre	Isalu 1 Basic Health Centre	Akoko South East	Epinmi 1
healthfacility	Isalu 2 Basic Health Centre	Isalu 2 Basic Health Centre	Akoko South East	Epinmi 1
healthfacility	other	other	Akoko South East	Epinmi 1
healthfacility	Emurin Basic Health Centre (Epinmi)	Emurin Basic Health Centre (Epinmi)	Akoko South East	Epinmi 2
healthfacility	Oho Basic Health Centre (Epinmi)	Oho Basic Health Centre (Epinmi)	Akoko South East	Epinmi 2
healthfacility	other	other	Akoko South East	Epinmi 2
healthfacility	Erekiti Basic Health Centre	Erekiti Basic Health Centre	Okitipupa	Erekiti
healthfacility	Idobilayo Basic Health Centre	Idobilayo Basic Health Centre	Okitipupa	Erekiti
healthfacility	Iju-Odo Basic Health Centre	Iju-Odo Basic Health Centre	Okitipupa	Erekiti
healthfacility	Iju-Odo National Primary Health Care	Iju-Odo National Primary Health Care	Okitipupa	Erekiti
healthfacility	Iju-Oke Basic Health Centre	Iju-Oke Basic Health Centre	Okitipupa	Erekiti
healthfacility	other	other	Okitipupa	Erekiti
healthfacility	Ayadi Basic Health Centre	Ayadi Basic Health Centre	Okitipupa	Erinje
healthfacility	Erinje Basic Health Centre	Erinje Basic Health Centre	Okitipupa	Erinje
healthfacility	other	other	Okitipupa	Erinje
healthfacility	Ero Federal Primary Health Care	Ero Federal Primary Health Care	Ifedore	Ero/Ibuji
healthfacility	Ibuji Comprehensive Health Centre	Ibuji Comprehensive Health Centre	Ifedore	Ero/Ibuji
healthfacility	Mariwo Basic Health Centre	Mariwo Basic Health Centre	Ifedore	Ero/Ibuji
healthfacility	other	other	Ifedore	Ero/Ibuji
healthfacility	Afin Basic Health Clinic	Afin Basic Health Clinic	Akoko North West	Ese/Afin
healthfacility	Ese Basic Health Clinic	Ese Basic Health Clinic	Akoko North West	Ese/Afin
healthfacility	other	other	Akoko North West	Ese/Afin
healthfacility	Ode-Etikan Basic Health Centre	Ode-Etikan Basic Health Centre	Ilaje	Etikan
healthfacility	Ogo Oluwayo Basic Health Centre	Ogo Oluwayo Basic Health Centre	Ilaje	Etikan
healthfacility	other	other	Ilaje	Etikan
healthfacility	Fagbo Comprehensive Health Centre	Fagbo Comprehensive Health Centre	Ondo East	Fagbo
healthfacility	Omifunfun Basic Health Centre	Omifunfun Basic Health Centre	Ondo East	Fagbo
healthfacility	Osun Basic Health Centre	Osun Basic Health Centre	Ondo East	Fagbo
healthfacility	other	other	Ondo East	Fagbo
healthfacility	Arakale Comprehensive Health Centre	Arakale Comprehensive Health Centre	Akure South	Gbogi/Isikan 1
healthfacility	Danjuma Basic Health Centre	Danjuma Basic Health Centre	Akure South	Gbogi/Isikan 1
healthfacility	Isinkan Basic Health Centre	Isinkan Basic Health Centre	Akure South	Gbogi/Isikan 1
healthfacility	RCCG Victory Sanctuary Clinic	RCCG Victory Sanctuary Clinic	Akure South	Gbogi/Isikan 1
healthfacility	St. John and Mary hospital	St. John and Mary hospital	Akure South	Gbogi/Isikan 1
healthfacility	other	other	Akure South	Gbogi/Isikan 1
healthfacility	Awule Basic Health Centre	Awule Basic Health Centre	Akure South	Gbogi/Isikan 2
healthfacility	Ayo specialist Hospital	Ayo specialist Hospital	Akure South	Gbogi/Isikan 2
healthfacility	Futa Specialist	Futa Specialist	Akure South	Gbogi/Isikan 2
healthfacility	Iyange Basic Health Centre	Iyange Basic Health Centre	Akure South	Gbogi/Isikan 2
healthfacility	other	other	Akure South	Gbogi/Isikan 2
healthfacility	Arepena-Ibaka Primary Health Care Clinic	Arepena-Ibaka Primary Health Care Clinic	Akoko South West	Ibaka
healthfacility	Sabo-Ibaka Primary Health Care Centre	Sabo-Ibaka Primary Health Care Centre	Akoko South West	Ibaka
healthfacility	other	other	Akoko South West	Ibaka
healthfacility	Ago Obe Basic Health Centre	Ago Obe Basic Health Centre	Idanre	Idale/Lemikan
healthfacility	Bajare Basic Health Centre	Bajare Basic Health Centre	Idanre	Idale/Lemikan
healthfacility	other	other	Idanre	Idale/Lemikan
healthfacility	Ajebamidele Basic Health Centre	Ajebamidele Basic Health Centre	Idanre	Idale/Logbosere
healthfacility	Arapa Basic Health Centre	Arapa Basic Health Centre	Idanre	Idale/Logbosere
healthfacility	Awo Abode Basic Health Centre	Awo Abode Basic Health Centre	Idanre	Idale/Logbosere
healthfacility	Copasorun National Primary Health Care	Copasorun National Primary Health Care	Idanre	Idale/Logbosere
healthfacility	Ese Oke Basic Health Centre	Ese Oke Basic Health Centre	Idanre	Idale/Logbosere
healthfacility	Gbalegi Basic Health Centre	Gbalegi Basic Health Centre	Idanre	Idale/Logbosere
healthfacility	Ipinlerere Basic Health Centre	Ipinlerere Basic Health Centre	Idanre	Idale/Logbosere
healthfacility	Isalu Basic Health Centre	Isalu Basic Health Centre	Idanre	Idale/Logbosere
healthfacility	Kajola Basic Health Centre	Kajola Basic Health Centre	Idanre	Idale/Logbosere
healthfacility	Laogbo Basic Health Centre	Laogbo Basic Health Centre	Idanre	Idale/Logbosere
healthfacility	Odode Basic Health Centre	Odode Basic Health Centre	Idanre	Idale/Logbosere
healthfacility	Opeyemi Hospital	Opeyemi Hospital	Idanre	Idale/Logbosere
healthfacility	other	other	Idanre	Idale/Logbosere
healthfacility	Agbowa Basic Health Centre	Agbowa Basic Health Centre	Owo	Idasen
healthfacility	Ago-Panu Basic Health Centre	Ago-Panu Basic Health Centre	Owo	Idasen
healthfacility	Idasen Basic Health Centre	Idasen Basic Health Centre	Owo	Idasen
healthfacility	Ilale Keji Comprehensive Health Centre	Ilale Keji Comprehensive Health Centre	Owo	Idasen
healthfacility	Isuada Basic Health Centre	Isuada Basic Health Centre	Owo	Idasen
healthfacility	Ugbeta Basic Health Centre	Ugbeta Basic Health Centre	Owo	Idasen
healthfacility	Upenmen Basic Health Centre	Upenmen Basic Health Centre	Owo	Idasen
healthfacility	other	other	Owo	Idasen
healthfacility	Idoani Basic Health Centre	Idoani Basic Health Centre	Ose	Idoani 1
healthfacility	Owani Basic Health Centre	Owani Basic Health Centre	Ose	Idoani 1
healthfacility	other	other	Ose	Idoani 1
healthfacility	Okeluju Basic Health Centre	Okeluju Basic Health Centre	Ose	Idoani 2
healthfacility	other	other	Ose	Idoani 2
healthfacility	Idogun Basic Health Centre	Idogun Basic Health Centre	Ose	Idogun
healthfacility	other	other	Ose	Idogun
healthfacility	Ifira-Oke Comprehensive Health Centre	Ifira-Oke Comprehensive Health Centre	Akoko South East	Ifira 3
healthfacility	Ipinran Basic Health Centre (Ifira)	Ipinran Basic Health Centre (Ifira)	Akoko South East	Ifira 3
healthfacility	Iremu Basic Health Centre (Ifira)	Iremu Basic Health Centre (Ifira)	Akoko South East	Ifira 3
healthfacility	other	other	Akoko South East	Ifira 3
healthfacility	Ifon Basic Health Centre	Ifon Basic Health Centre	Ose	Ifon 1
healthfacility	other	other	Ose	Ifon 1
healthfacility	Ifon Model Comprehensive Health Centre	Ifon Model Comprehensive Health Centre	Ose	Ifon 2
healthfacility	Obanigba Basic Health Centre	Obanigba Basic Health Centre	Ose	Ifon 2
healthfacility	other	other	Ose	Ifon 2
healthfacility	Igba Basic Health Centre	Igba Basic Health Centre	Ondo East	Igba
healthfacility	Igbo-Oja Basic Health Centre	Igbo-Oja Basic Health Centre	Ondo East	Igba
healthfacility	Italurowo Basic Health Centre	Italurowo Basic Health Centre	Ondo East	Igba
healthfacility	other	other	Ondo East	Igba
healthfacility	Igbara-Oke General Hospital	Igbara-Oke General Hospital	Ifedore	Igbara-Oke 1
healthfacility	Molete Basic Health Centre	Molete Basic Health Centre	Ifedore	Igbara-Oke 1
healthfacility	other	other	Ifedore	Igbara-Oke 1
healthfacility	Iloro Basic Health Centre	Iloro Basic Health Centre	Ifedore	Igbara-Oke 2
healthfacility	other	other	Ifedore	Igbara-Oke 2
healthfacility	Adejubu Basic Health Centre	Adejubu Basic Health Centre	Akure North	Igbatoro
healthfacility	Ala Comprehensive Health Centre (Igbatora)	Ala Comprehensive Health Centre (Igbatora)	Akure North	Igbatoro
healthfacility	Familugba Basic Health Centre	Familugba Basic Health Centre	Akure North	Igbatoro
healthfacility	Ilado Basic Health Centre	Ilado Basic Health Centre	Akure North	Igbatoro
healthfacility	Imafon Basic Health Centre	Imafon Basic Health Centre	Akure North	Igbatoro
healthfacility	Onipanu Basic Health Centre	Onipanu Basic Health Centre	Akure North	Igbatoro
healthfacility	other	other	Akure North	Igbatoro
healthfacility	Ayetoro Basic Health Clinic	Ayetoro Basic Health Clinic	Ondo West	Igbindo
healthfacility	Egure-Oba Basic Health Clinic	Egure-Oba Basic Health Clinic	Ondo West	Igbindo
healthfacility	Eleyowo Basic Health Clinic	Eleyowo Basic Health Clinic	Ondo West	Igbindo
healthfacility	Igbindo Basic Health Centre	Igbindo Basic Health Centre	Ondo West	Igbindo
healthfacility	Laoso Basic Health Clinic	Laoso Basic Health Clinic	Ondo West	Igbindo
healthfacility	Okeogun Basic Health Centre	Okeogun Basic Health Centre	Ondo West	Igbindo
healthfacility	Owode-Lepo Basic Health Centre	Owode-Lepo Basic Health Centre	Ondo West	Igbindo
healthfacility	other	other	Ondo West	Igbindo
healthfacility	Okemapo Basic Health Centre	Okemapo Basic Health Centre	Owo	Igboroko 1
healthfacility	other	other	Owo	Igboroko 1
healthfacility	Okedogbon Basic Health Centre	Okedogbon Basic Health Centre	Owo	Igboroko 2
healthfacility	other	other	Owo	Igboroko 2
healthfacility	Igbotako 1 Basic Health Centre	Igbotako 1 Basic Health Centre	Okitipupa	Igbotako 1
healthfacility	Ilebe Basic Health Centre	Ilebe Basic Health Centre	Okitipupa	Igbotako 1
healthfacility	Omowole Basic Health Centre (Igbatako)	Omowole Basic Health Centre (Igbatako)	Okitipupa	Igbotako 1
healthfacility	Wakajaye Basic Health Centre	Wakajaye Basic Health Centre	Okitipupa	Igbotako 1
healthfacility	other	other	Okitipupa	Igbotako 1
healthfacility	Igbotako 2 Health Centre	Igbotako 2 Health Centre	Okitipupa	Igbotako 2
healthfacility	other	other	Okitipupa	Igbotako 2
healthfacility	Bagbe Basic Health Clinic	Bagbe Basic Health Clinic	Ondo West	Igunshin
healthfacility	Erinla Basic Health Clinic	Erinla Basic Health Clinic	Ondo West	Igunshin
healthfacility	Igbado Basic Health Clinic	Igbado Basic Health Clinic	Ondo West	Igunshin
healthfacility	Igunshin Basic Health Centre	Igunshin Basic Health Centre	Ondo West	Igunshin
healthfacility	Odowo Basic Health Clinic	Odowo Basic Health Clinic	Ondo West	Igunshin
healthfacility	Olorunsogo Basic Health Centre	Olorunsogo Basic Health Centre	Ondo West	Igunshin
healthfacility	Orisunbare/Erinla Basic Health Clinic	Orisunbare/Erinla Basic Health Clinic	Ondo West	Igunshin
healthfacility	Tokunbo Basic Health Clinic	Tokunbo Basic Health Clinic	Ondo West	Igunshin
healthfacility	other	other	Ondo West	Igunshin
healthfacility	Ijagba Basic Health Centre	Ijagba Basic Health Centre	Ose	Ijagba
healthfacility	other	other	Ose	Ijagba
healthfacility	Ayetoro Basic Health Centre	Ayetoro Basic Health Centre	Ifedore	Ijare 1
healthfacility	St Michael Basic Health Centre	St Michael Basic Health Centre	Ifedore	Ijare 1
healthfacility	other	other	Ifedore	Ijare 1
healthfacility	Ijare Comprehensive Health Centre	Ijare Comprehensive Health Centre	Ifedore	Ijare 2
healthfacility	Odo-Eshi Basic Health Centre	Odo-Eshi Basic Health Centre	Ifedore	Ijare 2
healthfacility	other	other	Ifedore	Ijare 2
healthfacility	Ijebu 2 Basic Health Centre	Ijebu 2 Basic Health Centre	Owo	Ijebu 2
healthfacility	Sanusi Basic Health Centre	Sanusi Basic Health Centre	Owo	Ijebu 2
healthfacility	other	other	Owo	Ijebu 2
healthfacility	Ijebu1 Basic Health Centre	Ijebu1 Basic Health Centre	Owo	Ijebu 1
healthfacility	Owo Federal Medical Centre	Owo Federal Medical Centre	Owo	Ijebu 1
healthfacility	other	other	Owo	Ijebu 1
healthfacility	Egbeda Basic Health Centre	Egbeda Basic Health Centre	Idanre	Ijomu/Isurin
healthfacility	Igbepo Basic Health Centre	Igbepo Basic Health Centre	Idanre	Ijomu/Isurin
healthfacility	other	other	Idanre	Ijomu/Isurin
healthfacility	Oke-Ijebu Basic Health Centre	Oke-Ijebu Basic Health Centre	Akure South	Ijomu/Oba Nla
healthfacility	Oke-Ijebu Comprehensive Health Centre	Oke-Ijebu Comprehensive Health Centre	Akure South	Ijomu/Oba Nla
healthfacility	Oke-Ijebu RCCG Clinic (Jesus House)	Oke-Ijebu RCCG Clinic (Jesus House)	Akure South	Ijomu/Oba Nla
healthfacility	other	other	Akure South	Ijomu/Oba Nla
healthfacility	Okela Basic Health Centre	Okela Basic Health Centre	Akoko North East	Ikado 1
healthfacility	other	other	Akoko North East	Ikado 1
healthfacility	Iyame Basic Health Centre	Iyame Basic Health Centre	Akoko North East	Ikado 2
healthfacility	Jubilee Basic Health Centre	Jubilee Basic Health Centre	Akoko North East	Ikado 2
healthfacility	other	other	Akoko North East	Ikado 2
healthfacility	Ikanmu Primary Health Care Centre	Ikanmu Primary Health Care Centre	Akoko South West	Ikanmu
healthfacility	other	other	Akoko South West	Ikanmu
healthfacility	Erusu Comprehensive Health Centre	Erusu Comprehensive Health Centre	Akoko North West	Ikaram/Erusu
healthfacility	Ibaram/Iyani Health Post	Ibaram/Iyani Health Post	Akoko North West	Ikaram/Erusu
healthfacility	Ikaram Basic Health Clinic	Ikaram Basic Health Clinic	Akoko North West	Ikaram/Erusu
healthfacility	other	other	Akoko North West	Ikaram/Erusu
healthfacility	Elegbeka Basic Health Centre	Elegbeka Basic Health Centre	Ose	Ikaro/Elegbeka
healthfacility	Ikaro Basic Health Centre	Ikaro Basic Health Centre	Ose	Ikaro/Elegbeka
healthfacility	Ori-Ohin Health Post	Ori-Ohin Health Post	Ose	Ikaro/Elegbeka
healthfacility	other	other	Ose	Ikaro/Elegbeka
healthfacility	Idofin-Oka Primary Health Care Clinic	Idofin-Oka Primary Health Care Clinic	Akoko South West	Ikese
healthfacility	Ikese Primary Health Care Clinic	Ikese Primary Health Care Clinic	Akoko South West	Ikese
healthfacility	Owase Primary Health Care Centre	Owase Primary Health Care Centre	Akoko South West	Ikese
healthfacility	other	other	Akoko South West	Ikese
healthfacility	Aaye Basic Health Centre	Aaye Basic Health Centre	Ifedore	Ikota/Irese
healthfacility	Araromi Basic Health Centre	Araromi Basic Health Centre	Ifedore	Ikota/Irese
healthfacility	Ikota Basic Health Centre	Ikota Basic Health Centre	Ifedore	Ikota/Irese
healthfacility	Irese Basic Health Centre	Irese Basic Health Centre	Ifedore	Ikota/Irese
healthfacility	Ore-Seun Basic Health Centre	Ore-Seun Basic Health Centre	Ifedore	Ikota/Irese
healthfacility	other	other	Ifedore	Ikota/Irese
healthfacility	Igbisin Basic Health Centre	Igbisin Basic Health Centre	Okitipupa	Ikoya
healthfacility	Ikoya Basic Health Centre	Ikoya Basic Health Centre	Okitipupa	Ikoya
healthfacility	Oloto Basic Health Centre	Oloto Basic Health Centre	Okitipupa	Ikoya
healthfacility	other	other	Okitipupa	Ikoya
healthfacility	Ikun Primary Health Care Centre	Ikun Primary Health Care Centre	Akoko South West	Ikun
healthfacility	Ikun Primary Health Care Clinic	Ikun Primary Health Care Clinic	Akoko South West	Ikun
healthfacility	other	other	Akoko South West	Ikun
healthfacility	Oke-Ode Basic Health Centre	Oke-Ode Basic Health Centre	Ifedore	Ilara 1
healthfacility	other	other	Ifedore	Ilara 1
healthfacility	Ilara Comprehensive Health Centre	Ilara Comprehensive Health Centre	Ifedore	Ilara 2
healthfacility	Wuraola Basic Health Centre	Wuraola Basic Health Centre	Ifedore	Ilara 2
healthfacility	other	other	Ifedore	Ilara 2
healthfacility	Agunla Oja Basic Health Centre	Agunla Oja Basic Health Centre	Ileoluji Okeigbo	Ile-Oluji 5
healthfacility	Akinye Oja Basic Health Centre	Akinye Oja Basic Health Centre	Ileoluji Okeigbo	Ile-Oluji 5
healthfacility	Awaye Basic Health Centre	Awaye Basic Health Centre	Ileoluji Okeigbo	Ile-Oluji 5
healthfacility	Ayede Oja Basic Health Centre	Ayede Oja Basic Health Centre	Ileoluji Okeigbo	Ile-Oluji 5
healthfacility	Ayetoro Basic Health Centre	Ayetoro Basic Health Centre	Ileoluji Okeigbo	Ile-Oluji 5
healthfacility	Lota Basic Health Centre	Lota Basic Health Centre	Ileoluji Okeigbo	Ile-Oluji 5
healthfacility	OkuOpolo Basic Health Centre	OkuOpolo Basic Health Centre	Ileoluji Okeigbo	Ile-Oluji 5
healthfacility	Olorunsogo Basic Health Centre	Olorunsogo Basic Health Centre	Ileoluji Okeigbo	Ile-Oluji 5
healthfacility	Olowosunmoye Basic Health Centre	Olowosunmoye Basic Health Centre	Ileoluji Okeigbo	Ile-Oluji 5
healthfacility	Uloen Basic Health Centre	Uloen Basic Health Centre	Ileoluji Okeigbo	Ile-Oluji 5
healthfacility	other	other	Ileoluji Okeigbo	Ile-Oluji 5
healthfacility	Okealafia Ileoluji Comprehensive Health Centre	Okealafia Ileoluji Comprehensive Health Centre	Ileoluji Okeigbo	Ile-Oluji 1
healthfacility	other	other	Ileoluji Okeigbo	Ile-Oluji 1
healthfacility	Farm Settlement Basic Health Centre	Farm Settlement Basic Health Centre	Ileoluji Okeigbo	Ile-Oluji 2
healthfacility	Ogunsusi Specialist Hospital (Ile-Oluji)	Ogunsusi Specialist Hospital (Ile-Oluji)	Ileoluji Okeigbo	Ile-Oluji 2
healthfacility	other	other	Ileoluji Okeigbo	Ile-Oluji 2
healthfacility	Idioma Basic Health Centre	Idioma Basic Health Centre	Ileoluji Okeigbo	Ile-Oluji 3
healthfacility	other	other	Ileoluji Okeigbo	Ile-Oluji 3
healthfacility	Temidire Basic Health Centre	Temidire Basic Health Centre	Ileoluji Okeigbo	Ile-Oluji 4
healthfacility	other	other	Ileoluji Okeigbo	Ile-Oluji 4
healthfacility	Bamikemo Jegun Basic Health Centre	Bamikemo Jegun Basic Health Centre	Ileoluji Okeigbo	Ile-Oluji 6
healthfacility	Bamikemo Oja Basic Health Centre	Bamikemo Oja Basic Health Centre	Ileoluji Okeigbo	Ile-Oluji 6
healthfacility	Eyingun Basic Health Centre	Eyingun Basic Health Centre	Ileoluji Okeigbo	Ile-Oluji 6
healthfacility	Iyere Basic Health Centre	Iyere Basic Health Centre	Ileoluji Okeigbo	Ile-Oluji 6
healthfacility	Leegun Basic Health Centre	Leegun Basic Health Centre	Ileoluji Okeigbo	Ile-Oluji 6
healthfacility	Ologundudu Basic Health Centre	Ologundudu Basic Health Centre	Ileoluji Okeigbo	Ile-Oluji 6
healthfacility	Owode Basic Health Centre	Owode Basic Health Centre	Ileoluji Okeigbo	Ile-Oluji 6
healthfacility	other	other	Ileoluji Okeigbo	Ile-Oluji 6
healthfacility	Isoonisu Basic Health Centre	Isoonisu Basic Health Centre	Akoko North East	Ilepa 1
healthfacility	other	other	Akoko North East	Ilepa 1
healthfacility	Alapata Basic Health Centre	Alapata Basic Health Centre	Akoko North East	Ilepa 2
healthfacility	Ikare Specialist Hospital	Ikare Specialist Hospital	Akoko North East	Ilepa 2
healthfacility	other	other	Akoko North East	Ilepa 2
healthfacility	Esure Basic Health Centre	Esure Basic Health Centre	Akure South	Ilisa
healthfacility	Nigeria Police Hospital	Nigeria Police Hospital	Akure South	Ilisa
healthfacility	Sijuade Hospital	Sijuade Hospital	Akure South	Ilisa
healthfacility	other	other	Akure South	Ilisa
healthfacility	Iloro Basic Health Centre	Iloro Basic Health Centre	Owo	Iloro
healthfacility	other	other	Owo	Iloro
healthfacility	Eleyowo Basic Health Centre	Eleyowo Basic Health Centre	Akure North	Ilu-Abo
healthfacility	Ilu-Abo Basic Health Centre	Ilu-Abo Basic Health Centre	Akure North	Ilu-Abo
healthfacility	Kajola Basic Health Centre (Ilu-Abo)	Kajola Basic Health Centre (Ilu-Abo)	Akure North	Ilu-Abo
healthfacility	other	other	Akure North	Ilu-Abo
healthfacility	Ilu-Nla Basic Health Clinic	Ilu-Nla Basic Health Clinic	Ondo West	Ilunla
healthfacility	Ogho Basic Health Centre	Ogho Basic Health Centre	Ondo West	Ilunla
healthfacility	other	other	Ondo West	Ilunla
healthfacility	Ilutitun Comprehensive Health Centre	Ilutitun Comprehensive Health Centre	Okitipupa	Ilutitun 1
healthfacility	other	other	Okitipupa	Ilutitun 1
healthfacility	Ayetoro 1 Basic Health Centre	Ayetoro 1 Basic Health Centre	Okitipupa	Ilutitun 2
healthfacility	Ayetoro 2 Basic Health Centre	Ayetoro 2 Basic Health Centre	Okitipupa	Ilutitun 2
healthfacility	Ilutitun Basic Health Centre	Ilutitun Basic Health Centre	Okitipupa	Ilutitun 2
healthfacility	other	other	Okitipupa	Ilutitun 2
healthfacility	Irowa Basic Health Centre	Irowa Basic Health Centre	Okitipupa	Ilutitun 3
healthfacility	Iwada Basic Health Centre	Iwada Basic Health Centre	Okitipupa	Ilutitun 3
healthfacility	Omotosho Basic Health Centre	Omotosho Basic Health Centre	Okitipupa	Ilutitun 3
healthfacility	other	other	Okitipupa	Ilutitun 3
healthfacility	Imeri Basic Health Centre	Imeri Basic Health Centre	Ose	Imeri
healthfacility	Uka-Imeri Basic Health Centre	Uka-Imeri Basic Health Centre	Ose	Imeri
healthfacility	other	other	Ose	Imeri
healthfacility	Arimogija Basic Health Centre	Arimogija Basic Health Centre	Ose	Imoru/Arinmogija
healthfacility	Imoru Basic Health Centre	Imoru Basic Health Centre	Ose	Imoru/Arinmogija
healthfacility	other	other	Ose	Imoru/Arinmogija
healthfacility	Isinodo Basic Health Centre (Ipe)	Isinodo Basic Health Centre (Ipe)	Akoko South East	Ipe 1
healthfacility	other	other	Akoko South East	Ipe 1
healthfacility	Igbede Basic Health Centre (Ipe)	Igbede Basic Health Centre (Ipe)	Akoko South East	Ipe 2
healthfacility	Itoto Basic Health Centre (Ipe)	Itoto Basic Health Centre (Ipe)	Akoko South East	Ipe 2
healthfacility	other	other	Akoko South East	Ipe 2
healthfacility	Ajagbale Basic Health Centre	Ajagbale Basic Health Centre	Owo	Ipele
healthfacility	Alao Basic Health Centre	Alao Basic Health Centre	Owo	Ipele
healthfacility	Ipele Basic Health Centre	Ipele Basic Health Centre	Owo	Ipele
healthfacility	Ipele Comprehensive Health Centre	Ipele Comprehensive Health Centre	Owo	Ipele
healthfacility	Okitiofa Basic Health Centre	Okitiofa Basic Health Centre	Owo	Ipele
healthfacility	Omolege Basic Health Centre	Omolege Basic Health Centre	Owo	Ipele
healthfacility	Osabiya Basic Health Centre	Osabiya Basic Health Centre	Owo	Ipele
healthfacility	other	other	Owo	Ipele
healthfacility	Ipesi Basic Health Centre (Idofin)	Ipesi Basic Health Centre (Idofin)	Akoko South East	Ipesi 6
healthfacility	other	other	Akoko South East	Ipesi 6
healthfacility	Ibule Basic Health Centre	Ibule Basic Health Centre	Ifedore	Ipogun/Ibule
healthfacility	Ipogun Basic Health Centre	Ipogun Basic Health Centre	Ifedore	Ipogun/Ibule
healthfacility	other	other	Ifedore	Ipogun/Ibule
healthfacility	Irele General Hospital	Irele General Hospital	Irele	Irele 1
healthfacility	Lamudifa Basic Health Centre	Lamudifa Basic Health Centre	Irele	Irele 1
healthfacility	St. Theresa's Health Clinic	St. Theresa's Health Clinic	Irele	Irele 1
healthfacility	other	other	Irele	Irele 1
healthfacility	Ode-Irele Comprehensive Health Centre	Ode-Irele Comprehensive Health Centre	Irele	Irele 2
healthfacility	other	other	Irele	Irele 2
healthfacility	Ayadi Basic Health Centre	Ayadi Basic Health Centre	Irele	Irele 3
healthfacility	Lekon Basic Health Centre	Lekon Basic Health Centre	Irele	Irele 3
healthfacility	Loda Basic Health Centre	Loda Basic Health Centre	Irele	Irele 3
healthfacility	Lokaka Basic Health Centre	Lokaka Basic Health Centre	Irele	Irele 3
healthfacility	other	other	Irele	Irele 3
healthfacility	Atoranse Basic Health Centre	Atoranse Basic Health Centre	Irele	Irele 4
healthfacility	Iyara Basic Health Centre	Iyara Basic Health Centre	Irele	Irele 4
healthfacility	Litoto Basic Health Centre	Litoto Basic Health Centre	Irele	Irele 4
healthfacility	Ruwahe Basic Health Centre	Ruwahe Basic Health Centre	Irele	Irele 4
healthfacility	other	other	Irele	Irele 4
healthfacility	Idogun Basic Health Centre	Idogun Basic Health Centre	Irele	Irele 5
healthfacility	Lewumeji Basic Health Centre	Lewumeji Basic Health Centre	Irele	Irele 5
healthfacility	Lipanu Basic Health Centre	Lipanu Basic Health Centre	Irele	Irele 5
healthfacility	other	other	Irele	Irele 5
healthfacility	Abababubu Basic Health Centre	Abababubu Basic Health Centre	Idanre	Irowo
healthfacility	Abalaka Basic Health Centre	Abalaka Basic Health Centre	Idanre	Irowo
healthfacility	other	other	Idanre	Irowo
healthfacility	Abusoro Basic Health Centre	Abusoro Basic Health Centre	Akure South	Irowo
healthfacility	Igisogba Basic Health Centre	Igisogba Basic Health Centre	Akure South	Irowo
healthfacility	Iloro Basic Health Centre	Iloro Basic Health Centre	Akure South	Irowo
healthfacility	Obatedo Basic Health Centre	Obatedo Basic Health Centre	Idanre	Irowo
healthfacility	other	other	Idanre	Irowo
healthfacility	Isaipen Basic Health Centre	Isaipen Basic Health Centre	Owo	Isaipen
healthfacility	St. Louis Hospital	St. Louis Hospital	Owo	Isaipen
healthfacility	other	other	Owo	Isaipen
healthfacility	Apefon Basic Health Centre	Apefon Basic Health Centre	Idanre	Isalu Ehinpeti
healthfacility	Jimgbe Basic Health Centre	Jimgbe Basic Health Centre	Idanre	Isalu Ehinpeti
healthfacility	Omifunfun Basic Health Centre	Omifunfun Basic Health Centre	Idanre	Isalu Ehinpeti
healthfacility	Oniyeu Basic Health Centre	Oniyeu Basic Health Centre	Idanre	Isalu Ehinpeti
healthfacility	other	other	Idanre	Isalu Ehinpeti
healthfacility	Ayede Irowa Basic Health Centre	Ayede Irowa Basic Health Centre	Idanre	Isalu Jigbokin
healthfacility	Elelu Basic Health Centre	Elelu Basic Health Centre	Idanre	Isalu Jigbokin
healthfacility	Iramuje Basic Health Centre	Iramuje Basic Health Centre	Idanre	Isalu Jigbokin
healthfacility	Janiyi Basic Health Centre	Janiyi Basic Health Centre	Idanre	Isalu Jigbokin
healthfacility	Mobaredele Basic Health Centre	Mobaredele Basic Health Centre	Idanre	Isalu Jigbokin
healthfacility	Okeiwonja Basic Health Centre	Okeiwonja Basic Health Centre	Idanre	Isalu Jigbokin
healthfacility	Owomofewa Basic Health Centre	Owomofewa Basic Health Centre	Idanre	Isalu Jigbokin
healthfacility	other	other	Idanre	Isalu Jigbokin
healthfacility	Ajebamidele Basic Health Centre	Ajebamidele Basic Health Centre	Ifedore	Isarun/Owena
healthfacility	Bolorunduro Basic Health Centre	Bolorunduro Basic Health Centre	Ifedore	Isarun/Owena
healthfacility	Elemo Basic Health Centre	Elemo Basic Health Centre	Ifedore	Isarun/Owena
healthfacility	Erigi Basic Health Centre	Erigi Basic Health Centre	Ifedore	Isarun/Owena
healthfacility	Isarun Basic Health Centre	Isarun Basic Health Centre	Ifedore	Isarun/Owena
healthfacility	Isarun Basic Health Centre (MDG)	Isarun Basic Health Centre (MDG)	Ifedore	Isarun/Owena
healthfacility	Olorunda Basic Health Centre	Olorunda Basic Health Centre	Ifedore	Isarun/Owena
healthfacility	Onijaka Basic Health Centre	Onijaka Basic Health Centre	Ifedore	Isarun/Owena
healthfacility	Owena Comprehensive Health Centre	Owena Comprehensive Health Centre	Ifedore	Isarun/Owena
healthfacility	other	other	Ifedore	Isarun/Owena
healthfacility	Isimija Basic Health Centre	Isimija Basic Health Centre	Akure North	Isimija
healthfacility	Ode-Gbede Basic Health Centre	Ode-Gbede Basic Health Centre	Akure North	Isimija
healthfacility	other	other	Akure North	Isimija
healthfacility	Iboropa Basic Health Centre	Iboropa Basic Health Centre	Akoko North East	Isowopo 1
healthfacility	Ipori Basic Health Centre	Ipori Basic Health Centre	Akoko North East	Isowopo 1
healthfacility	Ise Basic Health Centre	Ise Basic Health Centre	Akoko North East	Isowopo 1
healthfacility	Ugbe Basic Health Centre	Ugbe Basic Health Centre	Akoko North East	Isowopo 1
healthfacility	other	other	Akoko North East	Isowopo 1
healthfacility	Akunnu Basic Health Centre	Akunnu Basic Health Centre	Akoko North East	Isowopo 2
healthfacility	Auga Okeigbagbo Basic Health Centre	Auga Okeigbagbo Basic Health Centre	Akoko North East	Isowopo 2
healthfacility	Auga Okeimole Basic Health Centre	Auga Okeimole Basic Health Centre	Akoko North East	Isowopo 2
healthfacility	Ikakumo Basic Health Centre	Ikakumo Basic Health Centre	Akoko North East	Isowopo 2
healthfacility	other	other	Akoko North East	Isowopo 2
healthfacility	Okua Basic Health Centre (Isua)	Okua Basic Health Centre (Isua)	Akoko South East	Isua 1
healthfacility	other	other	Akoko South East	Isua 1
healthfacility	Ese Basic Health Centre (Isua)	Ese Basic Health Centre (Isua)	Akoko South East	Isua 2
healthfacility	other	other	Akoko South East	Isua 2
healthfacility	Irobo Comprehensive Health Centre (Isua)	Irobo Comprehensive Health Centre (Isua)	Akoko South East	Isua 3
healthfacility	other	other	Akoko South East	Isua 3
healthfacility	Eti-Ose Basic Health Centre	Eti-Ose Basic Health Centre	Akoko South East	Isua-Oke
healthfacility	Isua-Oke Basic Health Centre	Isua-Oke Basic Health Centre	Akoko South East	Isua-Oke
healthfacility	Isua-Oke MDG Health Centre	Isua-Oke MDG Health Centre	Akoko South East	Isua-Oke
healthfacility	Oyara Basic Health Centre (Isua)	Oyara Basic Health Centre (Isua)	Akoko South East	Isua-Oke
healthfacility	other	other	Akoko South East	Isua-Oke
healthfacility	Iyansan Basic Health Centre	Iyansan Basic Health Centre	Irele	Iyansan/Omi
healthfacility	Omi Basic Health Centre	Omi Basic Health Centre	Irele	Iyansan/Omi
healthfacility	other	other	Irele	Iyansan/Omi
healthfacility	Alaguntan Basic Health Centre	Alaguntan Basic Health Centre	Owo	Iyere
healthfacility	Igbe Basic Health Centre	Igbe Basic Health Centre	Owo	Iyere
healthfacility	Iyere Comprehensive Health Centre	Iyere Comprehensive Health Centre	Owo	Iyere
healthfacility	Iyere National Primary Health Care	Iyere National Primary Health Care	Owo	Iyere
healthfacility	other	other	Owo	Iyere
healthfacility	Iku Basic Health Centre	Iku Basic Health Centre	Akoko North East	Iyometa 1
healthfacility	Okatedo Basic Health Centre	Okatedo Basic Health Centre	Akoko North East	Iyometa 1
healthfacility	other	other	Akoko North East	Iyometa 1
healthfacility	Okegbe Basic Health Centre	Okegbe Basic Health Centre	Akoko North East	Iyometa 2
healthfacility	Oketun/Abadara Basic Health Centre	Oketun/Abadara Basic Health Centre	Akoko North East	Iyometa 2
healthfacility	other	other	Akoko North East	Iyometa 2
healthfacility	Christ Hospital	Christ Hospital	Ondo West	Jilalu
healthfacility	Jilalu Basic Health Clinic	Jilalu Basic Health Clinic	Ondo West	Jilalu
healthfacility	Mother And Child Hospital	Mother And Child Hospital	Ondo West	Jilalu
healthfacility	Olaiya Hospital	Olaiya Hospital	Ondo West	Jilalu
healthfacility	other	other	Ondo West	Jilalu
healthfacility	Kolawole Comprehensive Health Centre	Kolawole Comprehensive Health Centre	Ondo East	Kolawole
healthfacility	other	other	Ondo East	Kolawole
healthfacility	Koseru Basic Health Centre	Koseru Basic Health Centre	Odigbo	Koseru
healthfacility	other	other	Odigbo	Koseru
healthfacility	Ago-Igbo Basic Health Centre	Ago-Igbo Basic Health Centre	Ondo West	Laje
healthfacility	Ajegunle Basic Health Clinic	Ajegunle Basic Health Clinic	Ondo West	Laje
healthfacility	Aratundi Basic Health Clinic	Aratundi Basic Health Clinic	Ondo West	Laje
healthfacility	Aratunlojo Basic Health Clinic	Aratunlojo Basic Health Clinic	Ondo West	Laje
healthfacility	Basiri Basic Health Clinic	Basiri Basic Health Clinic	Ondo West	Laje
healthfacility	Ilutuntun Basic Health Clinic	Ilutuntun Basic Health Clinic	Ondo West	Laje
healthfacility	Laje Comprehensive Health Centre	Laje Comprehensive Health Centre	Ondo West	Laje
healthfacility	Obado Basic Health Centre	Obado Basic Health Centre	Ondo West	Laje
healthfacility	Obunkeko Basic Health Clinic	Obunkeko Basic Health Clinic	Ondo West	Laje
healthfacility	Onisoosi Basic Health Clinic	Onisoosi Basic Health Clinic	Ondo West	Laje
healthfacility	Orisunmibare Church 1 Basic Health Clinic	Orisunmibare Church 1 Basic Health Clinic	Ondo West	Laje
healthfacility	Orisunmibare Church 2 Basic Health Clinic	Orisunmibare Church 2 Basic Health Clinic	Ondo West	Laje
healthfacility	Orisunmibare No.2 Basic Health Clinic	Orisunmibare No.2 Basic Health Clinic	Ondo West	Laje
healthfacility	other	other	Ondo West	Laje
healthfacility	Abusoro Basic Health Centre	Abusoro Basic Health Centre	Ondo West	Lekere/Abusoro
healthfacility	Lekere Basic Health Clinic	Lekere Basic Health Clinic	Ondo West	Lekere/Abusoro
healthfacility	other	other	Ondo West	Lekere/Abusoro
healthfacility	Asisa Basic Health Centre	Asisa Basic Health Centre	Ilaje	Mahin 1
healthfacility	Gbabijo Basic Health Centre	Gbabijo Basic Health Centre	Ilaje	Mahin 1
healthfacility	Ode-Mahin Basic Health Centre	Ode-Mahin Basic Health Centre	Ilaje	Mahin 1
healthfacility	other	other	Ilaje	Mahin 1
healthfacility	Abealala Basic Health Centre	Abealala Basic Health Centre	Ilaje	Mahin 2
healthfacility	Abereke Basic Health Centre	Abereke Basic Health Centre	Ilaje	Mahin 2
healthfacility	Ebute Ipare Basic Health Centre	Ebute Ipare Basic Health Centre	Ilaje	Mahin 2
healthfacility	Ereke Basic Health Centre	Ereke Basic Health Centre	Ilaje	Mahin 2
healthfacility	Motoro Basic Health Centre	Motoro Basic Health Centre	Ilaje	Mahin 2
healthfacility	Orioke Basic Health Centre	Orioke Basic Health Centre	Ilaje	Mahin 2
healthfacility	Zion Ogogoro Basic Health Centre	Zion Ogogoro Basic Health Centre	Ilaje	Mahin 2
healthfacility	other	other	Ilaje	Mahin 2
healthfacility	Aboto Basic Health Centre	Aboto Basic Health Centre	Ilaje	Mahin 3
healthfacility	Ayemafuge Hospital	Ayemafuge Hospital	Ilaje	Mahin 3
healthfacility	Igbokoda Comprehensive Health Centre	Igbokoda Comprehensive Health Centre	Ilaje	Mahin 3
healthfacility	Igbokoda Family Support Programme Clinic	Igbokoda Family Support Programme Clinic	Ilaje	Mahin 3
healthfacility	Kofawe Basic Health Centre	Kofawe Basic Health Centre	Ilaje	Mahin 3
healthfacility	other	other	Ilaje	Mahin 3
healthfacility	Atijere Basic Health Centre	Atijere Basic Health Centre	Ilaje	Mahin 4
healthfacility	Igbobi Basic Health Centre	Igbobi Basic Health Centre	Ilaje	Mahin 4
healthfacility	Igboegunrin Basic Health Centre	Igboegunrin Basic Health Centre	Ilaje	Mahin 4
healthfacility	Igbolomi Basic Health Centre	Igbolomi Basic Health Centre	Ilaje	Mahin 4
healthfacility	Imoluwa Basic Health Centre	Imoluwa Basic Health Centre	Ilaje	Mahin 4
healthfacility	Itebukunmi Basic Health Centre	Itebukunmi Basic Health Centre	Ilaje	Mahin 4
healthfacility	Mahintedo Basic Health Centre	Mahintedo Basic Health Centre	Ilaje	Mahin 4
healthfacility	other	other	Ilaje	Mahin 4
healthfacility	Maroko Basic Health Clinic	Maroko Basic Health Clinic	Ondo West	Maroko
healthfacility	other	other	Ondo West	Maroko
healthfacility	Moferere Oja Comprehensive Health Centre	Moferere Oja Comprehensive Health Centre	Ondo West	Mofere
healthfacility	other	other	Ondo West	Mofere
healthfacility	Moferere Basic Health Centre	Moferere Basic Health Centre	Akure North	Moferere
healthfacility	other	other	Akure North	Moferere
healthfacility	Oba Primary Health Care Centre	Oba Primary Health Care Centre	Akoko South West	Oba 1
healthfacility	Oba Primary Health Care Clinic	Oba Primary Health Care Clinic	Akoko South West	Oba 1
healthfacility	other	other	Akoko South West	Oba 1
healthfacility	Ose-Oba Primary Health Care Clinic	Ose-Oba Primary Health Care Clinic	Akoko South West	Oba 2
healthfacility	other	other	Akoko South West	Oba 2
healthfacility	Araromi Basic Health Centre (Oba-Ile)	Araromi Basic Health Centre (Oba-Ile)	Akure North	Oba-Ile
healthfacility	Oba-Ile Comprehensive Health Centre	Oba-Ile Comprehensive Health Centre	Akure North	Oba-Ile
healthfacility	Shasha Basic Health Centre	Shasha Basic Health Centre	Akure North	Oba-Ile
healthfacility	other	other	Akure North	Oba-Ile
healthfacility	Oboto Basic Health Centre	Oboto Basic Health Centre	Ondo East	Oboto
healthfacility	other	other	Ondo East	Oboto
healthfacility	Araromi-Aje Basic Health Centre	Araromi-Aje Basic Health Centre	Akure South	Oda
healthfacility	Ilekun Basic Health Centre	Ilekun Basic Health Centre	Akure South	Oda
healthfacility	Oda Basic Health Centre	Oda Basic Health Centre	Akure South	Oda
healthfacility	other	other	Akure South	Oda
healthfacility	Gbotalota Basic Health Centre	Gbotalota Basic Health Centre	Okitipupa	Ode-Aye 1
healthfacility	Ode-Aye Comprehensive Health Centre	Ode-Aye Comprehensive Health Centre	Okitipupa	Ode-Aye 1
healthfacility	other	other	Okitipupa	Ode-Aye 1
healthfacility	Ode-Aye Basic Health Centre	Ode-Aye Basic Health Centre	Okitipupa	Ode-Aye 2
healthfacility	other	other	Okitipupa	Ode-Aye 2
healthfacility	Adaja Basic Health Centre	Adaja Basic Health Centre	Odigbo	Odigbo
healthfacility	Akinfolarin Basic Health Centre	Akinfolarin Basic Health Centre	Odigbo	Odigbo
healthfacility	Odigbo Basic Health Centre	Odigbo Basic Health Centre	Odigbo	Odigbo
healthfacility	Omifon Basic Health Centre	Omifon Basic Health Centre	Odigbo	Odigbo
healthfacility	Orita Ojo Basic Health Centre	Orita Ojo Basic Health Centre	Odigbo	Odigbo
healthfacility	other	other	Odigbo	Odigbo
healthfacility	Oba's Palace Basic Health Centre	Oba's Palace Basic Health Centre	Akure North	Odo Oja
healthfacility	other	other	Akure North	Odo Oja
healthfacility	Ejidu Health Post	Ejidu Health Post	Akoko North West	Odo-Irun/Oyinmo
healthfacility	Odo-Irun Basic Health Clinic	Odo-Irun Basic Health Clinic	Akoko North West	Odo-Irun/Oyinmo
healthfacility	other	other	Akoko North West	Odo-Irun/Oyinmo
healthfacility	CMDSSHA	CMDSSHA	Akure South	Odopetu
healthfacility	other	other	Akure South	Odopetu
healthfacility	COfosun National Primary Health Care	COfosun National Primary Health Care	Idanre	Ofosu/Onisere
healthfacility	other	other	Idanre	Ofosu/Onisere
healthfacility	Algon Basic Health Centre	Algon Basic Health Centre	Akoko North West	Ogbagi
healthfacility	Ogbagi Basic Health Clinic	Ogbagi Basic Health Clinic	Akoko North West	Ogbagi
healthfacility	Ogbagi Comprehensive Health Centre	Ogbagi Comprehensive Health Centre	Akoko North West	Ogbagi
healthfacility	Ogbagi Model Primary Health Care Centre	Ogbagi Model Primary Health Care Centre	Akoko North West	Ogbagi
healthfacility	other	other	Akoko North West	Ogbagi
healthfacility	Agunla Basic Health Centre	Agunla Basic Health Centre	Akure North	Ogbese
healthfacility	Alayere Basic Health Centre	Alayere Basic Health Centre	Akure North	Ogbese
healthfacility	Boolorunduro Basic Health Centre	Boolorunduro Basic Health Centre	Akure North	Ogbese
healthfacility	Ogbese Basic Health Centre	Ogbese Basic Health Centre	Akure North	Ogbese
healthfacility	other	other	Akure North	Ogbese
healthfacility	Ayeyemi Basic Health Clinic	Ayeyemi Basic Health Clinic	Ondo West	Oka
healthfacility	M.M.M Hospital	M.M.M Hospital	Ondo West	Oka
healthfacility	Oka Basic Health Clinic	Oka Basic Health Clinic	Ondo West	Oka
healthfacility	other	other	Ondo West	Oka
healthfacility	Oka-Odo Primary Health Care Clinic	Oka-Odo Primary Health Care Clinic	Akoko South West	Oka-Odo
healthfacility	other	other	Akoko South West	Oka-Odo
healthfacility	Oke Afa Basic Health Centre	Oke Afa Basic Health Centre	Akure North	Oke-Afa
healthfacility	other	other	Akure North	Oke-Afa
healthfacility	Adofure Basic Health Centre	Adofure Basic Health Centre	Akure South	Oke-Aro
healthfacility	Familusi Basic Health Centre	Familusi Basic Health Centre	Akure South	Oke-Aro
healthfacility	Gaga Basic Health Centre	Gaga Basic Health Centre	Akure South	Oke-Aro
healthfacility	Mother And Child Hospital (Akure)	Mother And Child Hospital (Akure)	Akure South	Oke-Aro
healthfacility	Oke-Aro Basic Health Centre	Oke-Aro Basic Health Centre	Akure South	Oke-Aro
healthfacility	other	other	Akure South	Oke-Aro
healthfacility	Oloruntele Basic Health Centre	Oloruntele Basic Health Centre	Ileoluji Okeigbo	Oke-Igbo 2
healthfacility	Popoola Basic Health Centre	Popoola Basic Health Centre	Ileoluji Okeigbo	Oke-Igbo 2
healthfacility	other	other	Ileoluji Okeigbo	Oke-Igbo 2
healthfacility	Okeigbo Basic Health Centre	Okeigbo Basic Health Centre	Ileoluji Okeigbo	Oke-Igbo 1
healthfacility	Okeigbo Comprehensive Health Centre	Okeigbo Comprehensive Health Centre	Ileoluji Okeigbo	Oke-Igbo 1
healthfacility	other	other	Ileoluji Okeigbo	Oke-Igbo 1
healthfacility	Araromi Fasawe Basic Health Centre	Araromi Fasawe Basic Health Centre	Ileoluji Okeigbo	Oke-Igbo 3
healthfacility	Balagbe Basic Health Centre	Balagbe Basic Health Centre	Ileoluji Okeigbo	Oke-Igbo 3
healthfacility	Idiroko Basic Health Centre	Idiroko Basic Health Centre	Ileoluji Okeigbo	Oke-Igbo 3
healthfacility	Olojo Fagunwa Basic Health Centre	Olojo Fagunwa Basic Health Centre	Ileoluji Okeigbo	Oke-Igbo 3
healthfacility	other	other	Ileoluji Okeigbo	Oke-Igbo 3
healthfacility	Asana Basic Health Centre	Asana Basic Health Centre	Ileoluji Okeigbo	Oke-Igbo 4
healthfacility	Awopeju Basic Health Centre	Awopeju Basic Health Centre	Ileoluji Okeigbo	Oke-Igbo 4
healthfacility	Igbo Olodumare Basic Health Centre	Igbo Olodumare Basic Health Centre	Ileoluji Okeigbo	Oke-Igbo 4
healthfacility	Kajola Arepa Basic Health Centre	Kajola Arepa Basic Health Centre	Ileoluji Okeigbo	Oke-Igbo 4
healthfacility	Oke Alafia Basic Health Centre	Oke Alafia Basic Health Centre	Ileoluji Okeigbo	Oke-Igbo 4
healthfacility	Olorunkemi Basic Health Centre	Olorunkemi Basic Health Centre	Ileoluji Okeigbo	Oke-Igbo 4
healthfacility	Orisunmibare Basic Health Centre	Orisunmibare Basic Health Centre	Ileoluji Okeigbo	Oke-Igbo 4
healthfacility	Ramonu Basic Health Centre	Ramonu Basic Health Centre	Ileoluji Okeigbo	Oke-Igbo 4
healthfacility	Seriki Basic Health Centre	Seriki Basic Health Centre	Ileoluji Okeigbo	Oke-Igbo 4
healthfacility	other	other	Ileoluji Okeigbo	Oke-Igbo 4
healthfacility	Algon Health Centre (Agunla-Iju)	Algon Health Centre (Agunla-Iju)	Akure North	Oke-Iju
healthfacility	Kajola Basic Health Centre (Oke-Iju)	Kajola Basic Health Centre (Oke-Iju)	Akure North	Oke-Iju
healthfacility	Oke-Iju Basic Health Centre	Oke-Iju Basic Health Centre	Akure North	Oke-Iju
healthfacility	other	other	Akure North	Oke-Iju
healthfacility	Oke-Oro Basic Health Centre	Oke-Oro Basic Health Centre	Akoko North West	Oke-Irun/Surulere
healthfacility	Surulere Health Post	Surulere Health Post	Akoko North West	Oke-Irun/Surulere
healthfacility	other	other	Akoko North West	Oke-Irun/Surulere
healthfacility	Better Life Basic Health Clinic	Better Life Basic Health Clinic	Ondo West	Okelisa/Okedoko
healthfacility	Goodness Hospital	Goodness Hospital	Ondo West	Okelisa/Okedoko
healthfacility	Sabo Family Support Clinic	Sabo Family Support Clinic	Ondo West	Okelisa/Okedoko
healthfacility	St Alex Hospital	St Alex Hospital	Ondo West	Okelisa/Okedoko
healthfacility	other	other	Ondo West	Okelisa/Okedoko
healthfacility	Okeluse Basic Health Centre	Okeluse Basic Health Centre	Ose	Okeluse
healthfacility	Okeluse Cottage Hospital	Okeluse Cottage Hospital	Ose	Okeluse
healthfacility	other	other	Ose	Okeluse
healthfacility	Agamo Basic Health Centre	Agamo Basic Health Centre	Akure North	Oke-Ore
healthfacility	Akomowa Basic Health Centre	Akomowa Basic Health Centre	Akure North	Oke-Ore
healthfacility	Christ Love Clinic (Oke-Ore)	Christ Love Clinic (Oke-Ore)	Akure North	Oke-Ore
healthfacility	other	other	Akure North	Oke-Ore
healthfacility	Iroho Primary Health Care Clinic	Iroho Primary Health Care Clinic	Akoko South West	Okia
healthfacility	Korowa Primary Health Care Clinic	Korowa Primary Health Care Clinic	Akoko South West	Okia
healthfacility	Okia Primary Health Care Clinic	Okia Primary Health Care Clinic	Akoko South West	Okia
healthfacility	Simerin Primary Health Care Clinic	Simerin Primary Health Care Clinic	Akoko South West	Okia
healthfacility	Uba Primay Health Care Clinic	Uba Primay Health Care Clinic	Akoko South West	Okia
healthfacility	other	other	Akoko South West	Okia
healthfacility	Abusoro Basic Health Centre	Abusoro Basic Health Centre	Okitipupa	OkitipupaI 2
healthfacility	Farm Settlement Basic Health Centre	Farm Settlement Basic Health Centre	Okitipupa	OkitipupaI 2
healthfacility	Idepe Basic Health Centre	Idepe Basic Health Centre	Okitipupa	OkitipupaI 2
healthfacility	other	other	Okitipupa	OkitipupaI 2
healthfacility	Ebute Health Centre	Ebute Health Centre	Okitipupa	OkitipupaI 1
healthfacility	Family Support Programme Centre (Okitipupa)	Family Support Programme Centre (Okitipupa)	Okitipupa	OkitipupaI 1
healthfacility	Okitipupa Specialist Hospital	Okitipupa Specialist Hospital	Okitipupa	OkitipupaI 1
healthfacility	other	other	Okitipupa	OkitipupaI 1
healthfacility	Olorunsogo Basic Health Centre	Olorunsogo Basic Health Centre	Ondo East	Olorunsogo
healthfacility	Orisunmibare Comprehensive Health Centre	Orisunmibare Comprehensive Health Centre	Ondo East	Olorunsogo
healthfacility	other	other	Ondo East	Olorunsogo
healthfacility	Ajebambo Basic Health Centre	Ajebambo Basic Health Centre	Odigbo	Oniparaga
healthfacility	Ajebamidele Basic Health Centre	Ajebamidele Basic Health Centre	Odigbo	Oniparaga
healthfacility	Imorun Basic Health Centre	Imorun Basic Health Centre	Odigbo	Oniparaga
healthfacility	Kajola Express Basic Health Centre	Kajola Express Basic Health Centre	Odigbo	Oniparaga
healthfacility	Obadore Basic Health Centre	Obadore Basic Health Centre	Odigbo	Oniparaga
healthfacility	Oniparaga Basic Health Centre	Oniparaga Basic Health Centre	Odigbo	Oniparaga
healthfacility	Temidire Basic Health Centre	Temidire Basic Health Centre	Odigbo	Oniparaga
healthfacility	other	other	Odigbo	Oniparaga
healthfacility	Arif Hospital	Arif Hospital	Odigbo	Ore 1
healthfacility	Ayomide Clinic	Ayomide Clinic	Odigbo	Ore 1
healthfacility	Costain Basic Health Centre	Costain Basic Health Centre	Odigbo	Ore 1
healthfacility	Family Support Programme Basic Health Centre (Ore)	Family Support Programme Basic Health Centre (Ore)	Odigbo	Ore 1
healthfacility	Jijola Hospital	Jijola Hospital	Odigbo	Ore 1
healthfacility	Maryland Clinic	Maryland Clinic	Odigbo	Ore 1
healthfacility	Ore Alaba Basic Health Centre	Ore Alaba Basic Health Centre	Odigbo	Ore 1
healthfacility	Ore Comprehensive Health Centre	Ore Comprehensive Health Centre	Odigbo	Ore 1
healthfacility	Ore General Hospital	Ore General Hospital	Odigbo	Ore 1
healthfacility	St. Francis Hospital	St. Francis Hospital	Odigbo	Ore 1
healthfacility	Tawakalitu Hospital	Tawakalitu Hospital	Odigbo	Ore 1
healthfacility	other	other	Odigbo	Ore 1
healthfacility	Asejire Basic Health Centre	Asejire Basic Health Centre	Odigbo	Ore 2
healthfacility	Mile 10 Basic Health Centre	Mile 10 Basic Health Centre	Odigbo	Ore 2
healthfacility	Mile 13 Basic Health Centre	Mile 13 Basic Health Centre	Odigbo	Ore 2
healthfacility	Mile 9 Basic Health Centre	Mile 9 Basic Health Centre	Odigbo	Ore 2
healthfacility	Olorunsogo Basic Health Centre	Olorunsogo Basic Health Centre	Odigbo	Ore 2
healthfacility	other	other	Odigbo	Ore 2
healthfacility	Okoja Basic Health Centre	Okoja Basic Health Centre	Akoko North East	Orun 1
healthfacility	other	other	Akoko North East	Orun 1
healthfacility	Okeruwa Basic Health Centre	Okeruwa Basic Health Centre	Akoko North East	Orun 2
healthfacility	other	other	Akoko North East	Orun 2
healthfacility	Isolo Comprehensive Health Centre	Isolo Comprehensive Health Centre	Akure South	Oshodi/Isolo
healthfacility	Kajola Basic Health Centre	Kajola Basic Health Centre	Akure South	Oshodi/Isolo
healthfacility	Millenium Basic Health Centre	Millenium Basic Health Centre	Akure South	Oshodi/Isolo
healthfacility	Sckye Hospital	Sckye Hospital	Akure South	Oshodi/Isolo
healthfacility	Shagari Basic Health Centre	Shagari Basic Health Centre	Akure South	Oshodi/Isolo
healthfacility	Toluwani Hospital	Toluwani Hospital	Akure South	Oshodi/Isolo
healthfacility	other	other	Akure South	Oshodi/Isolo
healthfacility	Igoba Basic Health Centre	Igoba Basic Health Centre	Akure North	Osi/Igoba
healthfacility	Isinigbo Basic Health Centre	Isinigbo Basic Health Centre	Akure North	Osi/Igoba
healthfacility	Orojuda Basic Health Centre	Orojuda Basic Health Centre	Akure North	Osi/Igoba
healthfacility	Osi Basic Health Centre	Osi Basic Health Centre	Akure North	Osi/Igoba
healthfacility	Ugele Basic Health Centre	Ugele Basic Health Centre	Akure North	Osi/Igoba
healthfacility	other	other	Akure North	Osi/Igoba
healthfacility	Ayepe Health Post	Ayepe Health Post	Akoko South West	Owalusi
healthfacility	Iwaro-Oka General Hospital	Iwaro-Oka General Hospital	Akoko South West	Owalusi
healthfacility	Owa-lusi Primary Health Care Centre	Owa-lusi Primary Health Care Centre	Akoko South West	Owalusi
healthfacility	other	other	Akoko South West	Owalusi
healthfacility	Apurere Basic Health Centre	Apurere Basic Health Centre	Ondo East	Owena
healthfacility	Owena Bridge Basic Health Centre	Owena Bridge Basic Health Centre	Ondo East	Owena
healthfacility	Sasere Basic Health Centre	Sasere Basic Health Centre	Ondo East	Owena
healthfacility	other	other	Ondo East	Owena
healthfacility	Aponmu Basic Health Centre	Aponmu Basic Health Centre	Idanre	Owena/Aponmu
healthfacility	Olokuta Basic Health Centre	Olokuta Basic Health Centre	Idanre	Owena/Aponmu
healthfacility	Onikokodiya Basic Health Centre	Onikokodiya Basic Health Centre	Idanre	Owena/Aponmu
healthfacility	Owena Health Centre	Owena Health Centre	Idanre	Owena/Aponmu
healthfacility	other	other	Idanre	Owena/Aponmu
healthfacility	Adegbola Basic Health Centre	Adegbola Basic Health Centre	Akure South	Owode Imuagun
healthfacility	Ilere Basic Health Centre	Ilere Basic Health Centre	Akure South	Owode Imuagun
healthfacility	Ipinsa Basic Health Centre	Ipinsa Basic Health Centre	Akure South	Owode Imuagun
healthfacility	Orita-Obele Basic Health Centre	Orita-Obele Basic Health Centre	Akure South	Owode Imuagun
healthfacility	RCCG Redemption Court	RCCG Redemption Court	Akure South	Owode Imuagun
healthfacility	other	other	Akure South	Owode Imuagun
healthfacility	Oge Basic Health Centre	Oge Basic Health Centre	Akoko North West	Oyin/Oge
healthfacility	Oyin Basic Health Clinic	Oyin Basic Health Clinic	Akoko North West	Oyin/Oge
healthfacility	other	other	Akoko North West	Oyin/Oge
healthfacility	Oyinmo Basic Health Centre	Oyinmo Basic Health Centre	Akoko North East	Oyinmo
healthfacility	other	other	Akoko North East	Oyinmo
healthfacility	Sosan Isale Basic Health Centre	Sosan Isale Basic Health Centre	Akoko South East	Sosan
healthfacility	Sosan-Oke Basic Health Centre	Sosan-Oke Basic Health Centre	Akoko South East	Sosan
healthfacility	other	other	Akoko South East	Sosan
healthfacility	Eti-Oro Primary Health Care Clinic	Eti-Oro Primary Health Care Clinic	Akoko South West	Supare 1
healthfacility	Idofin-Supare Primary Health Care Clinic	Idofin-Supare Primary Health Care Clinic	Akoko South West	Supare 1
healthfacility	Oke Afaa-Supare Primary Health Care Clinic	Oke Afaa-Supare Primary Health Care Clinic	Akoko South West	Supare 1
healthfacility	Okelisa-Supare Primary Health Care Centre	Okelisa-Supare Primary Health Care Centre	Akoko South West	Supare 1
healthfacility	other	other	Akoko South West	Supare 1
healthfacility	Akowonjo Primary Health Care Clinic	Akowonjo Primary Health Care Clinic	Akoko South West	Supare 2
healthfacility	Igbo-Egun Primary Health Care Clinic	Igbo-Egun Primary Health Care Clinic	Akoko South West	Supare 2
healthfacility	other	other	Akoko South West	Supare 2
healthfacility	Surulere Basic Health Clinic	Surulere Basic Health Clinic	Ondo West	Surulere
healthfacility	Yaba Basic Health Centre	Yaba Basic Health Centre	Ondo West	Surulere
healthfacility	other	other	Ondo West	Surulere
healthfacility	Owena Tepo Basic Health Centre	Owena Tepo Basic Health Centre	Ondo East	Tekuile
healthfacility	Tekuile Comprehensive Health Centre	Tekuile Comprehensive Health Centre	Ondo East	Tekuile
healthfacility	other	other	Ondo East	Tekuile
healthfacility	Abetobo Model Health Centre	Abetobo Model Health Centre	Ilaje	Ugbo 1
healthfacility	Lepe Basic Health Centre	Lepe Basic Health Centre	Ilaje	Ugbo 1
healthfacility	other	other	Ilaje	Ugbo 1
healthfacility	Ayotoro Basic Health Centre	Ayotoro Basic Health Centre	Ilaje	Ugbo 2
healthfacility	Idiogba Basic Health Centre	Idiogba Basic Health Centre	Ilaje	Ugbo 2
healthfacility	Ode Ugbo Basic Health Centre	Ode Ugbo Basic Health Centre	Ilaje	Ugbo 2
healthfacility	Ugbonla Basic Health Centre	Ugbonla Basic Health Centre	Ilaje	Ugbo 2
healthfacility	other	other	Ilaje	Ugbo 2
healthfacility	Ilepete Basic Health Centre	Ilepete Basic Health Centre	Ilaje	Ugbo 3
healthfacility	Ilowo Basic Health Centre	Ilowo Basic Health Centre	Ilaje	Ugbo 3
healthfacility	other	other	Ilaje	Ugbo 3
healthfacility	Arenewo Basic Health Centre	Arenewo Basic Health Centre	Ilaje	Ugbo 4
healthfacility	Obenla Basic Health Centre	Obenla Basic Health Centre	Ilaje	Ugbo 4
healthfacility	Oberebimino Basic Health Centre	Oberebimino Basic Health Centre	Ilaje	Ugbo 4
healthfacility	other	other	Ilaje	Ugbo 4
healthfacility	Ikorigho Basic Health Centre	Ikorigho Basic Health Centre	Ilaje	Ugbo 5
healthfacility	Jinrinwo Basic Health Centre	Jinrinwo Basic Health Centre	Ilaje	Ugbo 5
healthfacility	Odofado Basic Health Centre	Odofado Basic Health Centre	Ilaje	Ugbo 5
healthfacility	Odonla Basic Health Centre	Odonla Basic Health Centre	Ilaje	Ugbo 5
healthfacility	other	other	Ilaje	Ugbo 5
healthfacility	Mese Basic Health Centre	Mese Basic Health Centre	Ilaje	Ugbo 6
healthfacility	Molutehin Basic Health Centre	Molutehin Basic Health Centre	Ilaje	Ugbo 6
healthfacility	Odun Oretan Basic Health Centre	Odun Oretan Basic Health Centre	Ilaje	Ugbo 6
healthfacility	other	other	Ilaje	Ugbo 6
healthfacility	Asere Basic Health Centre	Asere Basic Health Centre	Ese Odo	Ukparama 1
healthfacility	Bolowou Basic Health Centre	Bolowou Basic Health Centre	Ese Odo	Ukparama 1
healthfacility	Dababilebu Basic Health Centre	Dababilebu Basic Health Centre	Ese Odo	Ukparama 1
healthfacility	Ukpe Basic Health Centre	Ukpe Basic Health Centre	Ese Odo	Ukparama 1
healthfacility	other	other	Ese Odo	Ukparama 1
healthfacility	Ajapa Basic Health Centre	Ajapa Basic Health Centre	Ese Odo	Ukparama 2
healthfacility	Akpata Basic Health Centre	Akpata Basic Health Centre	Ese Odo	Ukparama 2
healthfacility	Amathibi Basic Health Centre	Amathibi Basic Health Centre	Ese Odo	Ukparama 2
healthfacility	Ojudoama Basic Health Centre	Ojudoama Basic Health Centre	Ese Odo	Ukparama 2
healthfacility	Opuba Basic Health Centre	Opuba Basic Health Centre	Ese Odo	Ukparama 2
healthfacility	other	other	Ese Odo	Ukparama 2
healthfacility	Amurin Basic Health Centre	Amurin Basic Health Centre	Owo	Uso/Emure
healthfacility	Asolo Basic Health Centre	Asolo Basic Health Centre	Owo	Uso/Emure
healthfacility	Basic Health Centre Uso	Basic Health Centre Uso	Owo	Uso/Emure
healthfacility	Basic Health Centre Uso Maternity	Basic Health Centre Uso Maternity	Owo	Uso/Emure
healthfacility	Emure-Ile Comprehensive Health Centre	Emure-Ile Comprehensive Health Centre	Owo	Uso/Emure
healthfacility	Eporo Basic Health Centre	Eporo Basic Health Centre	Owo	Uso/Emure
healthfacility	Oke-Odo Basic Health Centre	Oke-Odo Basic Health Centre	Owo	Uso/Emure
healthfacility	Sajiyan Basic Health Centre	Sajiyan Basic Health Centre	Owo	Uso/Emure
healthfacility	other	other	Owo	Uso/Emure
healthfacility	Arajomoeye Health Post	Arajomoeye Health Post	Ose	Ute
healthfacility	Owajalaiye Health Post	Owajalaiye Health Post	Ose	Ute
healthfacility	Ute Basic Health Centre	Ute Basic Health Centre	Ose	Ute
healthfacility	other	other	Ose	Ute
healthfacility	Akinjagunla Basic Health Clinic	Akinjagunla Basic Health Clinic	Ondo West	Yaba
healthfacility	Jimekun Basic Health Clinic	Jimekun Basic Health Clinic	Ondo West	Yaba
healthfacility	Ndubusi Hospital and Maternity	Ndubusi Hospital and Maternity	Ondo West	Yaba
healthfacility	Prime Hospital	Prime Hospital	Ondo West	Yaba
healthfacility	Wole Ayo Hospital	Wole Ayo Hospital	Ondo West	Yaba
healthfacility	other	other	Ondo West	Yaba

## Sheet: settings
id_string	default_language	version
hf_kap_survey	English	vEuaEuALotgd8PxG78iE22
