# Supplementary material for: Missed opportunities for vaccination among children aged 0–23 months visiting health facilities in a southwest State of Nigeria, December 2019
Source: PLoS One. 2021 Aug 27;16(8):e0252798. doi: 10.1371/journal.pone.0252798 (PMC8396738; doi:10.1371/journal.pone.0252798)
Supplement: S1 File — (ZIP) [file pone.0252798.s001.zip › ONDO_Health_Worker_KAP_Survey_-_all_versions_-_labels_-_2021-02-02-12-58-04.xlsx]

## Sheet: ONDO_Health Worker KAP Survey
classification_health_facility	other_classification_health_facility	level_of_health_facility	other_level_health_facility	note.to.start.background.information.mch	gender.mch	age_years	professional_training	professional.training.others.mch	area.where.hw.predominantly.works.mch	area.where.hw.predominantly.works.other.mch	hw.working.in.this.profession.for.note.mch	years	months	years_month	during.basic.training.trained.on.the.control.of.vaccine.preventable.diseases.mch	basic_training_control_of_vaccine_preventable_disease	since.basic.training.trained.on.control.of.vaccine.preventable.diseases.yes.when.mch	knowledge.of.vaccinations.mch	vaccines.healthy.children.should.have	vaccines.healthy.children.should.have/bcg	vaccines.healthy.children.should.have/measles	vaccines.healthy.children.should.have/pentavalent	vaccines.healthy.children.should.have/oral_polio_vaccine	vaccines.healthy.children.should.have/rotavirus_vaccine	vaccines.healthy.children.should.have/mmr	vaccines.healthy.children.should.have/hbv	vaccines.healthy.children.should.have/pneumo_pcv	vaccines.healthy.children.should.have/i_don't_know	vaccines.healthy.children.should.have/meningitis	contraindications.against.being.vaccinated	contraindications.against.being.vaccinated/local_reaction_to_previous_dose	contraindications.against.being.vaccinated/light_fever	contraindications.against.being.vaccinated/seizures_under_medical_treatment	contraindications.against.being.vaccinated/pneumonia_other_serious_diseases	contraindications.against.being.vaccinated/none_of_the_above	note.explaining.vaccines.with.ages	pentavalent_vaccine	ipv_vaccine	bcg_vaccine	opv_vaccine	measles1_vaccine	measles2_vaccine	MenA_vaccine	vaccine.preventable.diseases.process.of.eradication.mch	vaccine.preventable.diseases.process.of.eradication.mch/tb	vaccine.preventable.diseases.process.of.eradication.mch/polio	vaccine.preventable.diseases.process.of.eradication.mch/measles	vaccine.preventable.diseases.process.of.eradication.mch/diarrhea	vaccine.preventable.diseases.process.of.eradication.mch/none_of_the_above
PUBLIC_GOVERNMENT_SERVICE		Primary health care center			female	35	CHEW		other	Volunteer health worker		2	3		yes	yes	less_than_1 year_ago		bcg hbv pentavalent measles meningitis oral_polio_vaccine pneumo_pcv	1	1	1	1	0	0	1	1	0	1	none_of_the_above	0	0	0	0	1		6_10_14_weeks	14_weeks	at_birth	at_birth_and_6_10_and_14_weeks	9_months	15_month	9_months	none_of_the_above	0	0	0	0	1
PUBLIC_GOVERNMENT_SERVICE		Primary health care center			female	47	CHEW		general_outpatient			22	1		yes	yes	less_than_1 year_ago		bcg oral_polio_vaccine hbv pentavalent pneumo_pcv measles	1	1	1	1	0	0	1	1	0	0	none_of_the_above	0	0	0	0	1		6_10_14_weeks	14_weeks	at_birth	at_birth_and_6_10_and_14_weeks	9_months	15_month	9_months	measles	0	0	1	0	0
PUBLIC_GOVERNMENT_SERVICE		Primary health care center			male	28	Others	Computer science	other	Record		2	9		no	no			bcg measles pentavalent oral_polio_vaccine hbv pneumo_pcv meningitis	1	1	1	1	0	0	1	1	0	1	seizures_under_medical_treatment	0	0	1	0	0		6_10_14_weeks	14_weeks	at_birth	at_birth_and_6_10_and_14_weeks	9_months	15_month	9_months	polio	0	1	0	0	0
PUBLIC_GOVERNMENT_SERVICE		Primary health care center			female	28	Others	Medical lab Technician	other	Laboratory		5	1		no	no			pneumo_pcv bcg pentavalent oral_polio_vaccine hbv meningitis measles	1	1	1	1	0	0	1	1	0	1	none_of_the_above	0	0	0	0	1		Don't_Know	Don't_Know	at_birth	Don't_Know	Don't_Know	Don't_Know	9_months	measles	0	0	1	0	0
PUBLIC_GOVERNMENT_SERVICE		Primary health care center			female	23	JCHEW		immunization_ preventive_medicine_epidemiology			3	0		yes	yes	less_than_1 year_ago		measles bcg oral_polio_vaccine pentavalent hbv pneumo_pcv meningitis	1	1	1	1	0	0	1	1	0	1	pneumonia_other_serious_diseases	0	0	0	1	0		6_10_14_weeks	14_weeks	at_birth	at_birth_and_6_10_and_14_weeks	9_months	15_month	9_months	measles	0	0	1	0	0
PUBLIC_GOVERNMENT_SERVICE		Primary health care center			female	30	Others	HMIS	general_outpatient			5	1		no	yes	less_than_1 year_ago		pneumo_pcv oral_polio_vaccine pentavalent measles hbv bcg meningitis	1	1	1	1	0	0	1	1	0	1	none_of_the_above	0	0	0	0	1		6_10_14_weeks	14_weeks	at_birth	at_birth_and_6_10_and_14_weeks	9_months	15_month	9_months	polio	0	1	0	0	0
PUBLIC_GOVERNMENT_SERVICE		Primary health care center			female	46	CHO		immunization_ preventive_medicine_epidemiology			17	8		yes	yes	less_than_1 year_ago		bcg pentavalent pneumo_pcv oral_polio_vaccine meningitis measles hbv	1	1	1	1	0	0	1	1	0	1	pneumonia_other_serious_diseases	0	0	0	1	0		6_10_14_weeks	14_weeks	at_birth	at_birth_and_6_10_and_14_weeks	9_months	15_month	9_months	measles	0	0	1	0	0
PUBLIC_GOVERNMENT_SERVICE		Primary health care center			female	50	Others	Health assistant	general_outpatient			8	0		no	no			measles bcg pentavalent oral_polio_vaccine hbv pneumo_pcv meningitis	1	1	1	1	0	0	1	1	0	1	none_of_the_above	0	0	0	0	1		at_birth	Don't_Know	Don't_Know	at_birth_and_6_10_and_14_weeks	9_months	15_month	9_months	polio measles diarrhea tb	1	1	1	1	0
PUBLIC_GOVERNMENT_SERVICE		Primary health care center			female	58	Nurse		imci			30	0		yes	yes	less_than_1 year_ago		oral_polio_vaccine hbv pentavalent measles	0	1	1	1	0	0	1	0	0	0	none_of_the_above	0	0	0	0	1		6_10_14_weeks	14_weeks	at_birth	at_birth_and_6_10_and_14_weeks	9_months	15_month	9_months	polio measles tb	1	1	1	0	0
PUBLIC_GOVERNMENT_SERVICE		Primary health care center			female	55	JCHEW		immunization_ preventive_medicine_epidemiology			24	10		yes	yes	less_than_1 year_ago		pentavalent pneumo_pcv measles oral_polio_vaccine bcg hbv	1	1	1	1	0	0	1	1	0		seizures_under_medical_treatment	0	0	1	0	0		6_10_14_weeks	14_weeks	at_birth	at_birth_and_6_10_and_14_weeks				polio measles	0	1	1	0	0
PUBLIC_GOVERNMENT_SERVICE		Primary health care center			female	39	Others		general_outpatient			13	3		yes	yes	less_than_1 year_ago		bcg measles pentavalent oral_polio_vaccine hbv pneumo_pcv	1	1	1	1	0	0	1	1	0		light_fever	0	1	0	0	0		6_10_14_weeks	14_weeks	at_birth	at_birth_and_6_10_and_14_weeks				polio	0	1	0	0	0
PUBLIC_GOVERNMENT_SERVICE		Primary health care center			female	39	Others		general_outpatient			13	3		yes	yes	less_than_1 year_ago		bcg measles pentavalent oral_polio_vaccine mmr hbv pneumo_pcv	1	1	1	1	0	1	1	1	0		light_fever	0	1	0	0	0		6_10_14_weeks	14_weeks	at_birth	at_birth_and_6_10_and_14_weeks				polio	0	1	0	0	0
PUBLIC_GOVERNMENT_SERVICE		Primary health care center			female	48	CHO		immunization_ preventive_medicine_epidemiology			25	0		yes	yes	less_than_1 year_ago		bcg measles pentavalent oral_polio_vaccine hbv pneumo_pcv	1	1	1	1	0	0	1	1	0		local_reaction_to_previous_dose light_fever	1	1	0	0	0		6_10_14_weeks	14_weeks	at_birth	at_birth_and_6_10_and_14_weeks				polio measles	0	1	1	0	0
PUBLIC_GOVERNMENT_SERVICE		Primary health care center			female	30	CHEW		immunization_ preventive_medicine_epidemiology			8	7		yes	yes	less_than_1 year_ago		measles	0	1	0	0	0	0	0	0	0		light_fever	0	1	0	0	0		6_10_14_weeks	14_weeks	at_birth	at_birth_and_6_10_and_14_weeks				tb measles polio	1	1	1	0	0
PUBLIC_GOVERNMENT_SERVICE		Primary health care center			female	27	CHEW		immunization_ preventive_medicine_epidemiology			1	3		yes	yes	less_than_1 year_ago		bcg measles pentavalent oral_polio_vaccine hbv pneumo_pcv mmr	1	1	1	1	0	1	1	1	0		light_fever	0	1	0	0	0		6_10_14_weeks	14_weeks	at_birth_and_6_10_and_14_weeks	at_birth_and_6_10_and_14_weeks				tb polio measles	1	1	1	0	0
PUBLIC_GOVERNMENT_SERVICE		Primary health care center			female	44	CHO		immunization_ preventive_medicine_epidemiology			19	6		yes	yes	1_2_years_ago		bcg measles pentavalent oral_polio_vaccine mmr hbv pneumo_pcv	1	1	1	1	0	1	1	1	0		light_fever	0	1	0	0	0		6_10_14_weeks	14_weeks	at_birth_and_6_10_and_14_weeks	at_birth_and_6_10_and_14_weeks				polio	0	1	0	0	0
PUBLIC_GOVERNMENT_SERVICE		Primary health care center			female	25	CHEW		immunization_ preventive_medicine_epidemiology			1	6		yes	yes	less_than_1 year_ago		pneumo_pcv hbv mmr oral_polio_vaccine bcg pentavalent measles	1	1	1	1	0	1	1	1	0		light_fever	0	1	0	0	0		6_10_14_weeks	14_weeks	at_birth	at_birth_and_6_10_and_14_weeks				polio	0	1	0	0	0
PUBLIC_GOVERNMENT_SERVICE		Primary health care center			female	39	JCHEW		immunization_ preventive_medicine_epidemiology			10	2		yes	yes	1_2_years_ago		pentavalent bcg measles oral_polio_vaccine mmr hbv pneumo_pcv	1	1	1	1	0	1	1	1	0		light_fever	0	1	0	0	0		6_10_14_weeks	14_weeks	at_birth_and_6_10_and_14_weeks	at_birth_and_6_10_and_14_weeks				polio measles	0	1	1	0	0
PUBLIC_GOVERNMENT_SERVICE		Secondary/General hospital			female	50	Nurse		dental/Oral_unit			25	2		yes	yes	2_3_years_ago		measles bcg pentavalent hbv oral_polio_vaccine pneumo_pcv	1	1	1	1	0	0	1	1	0	0	seizures_under_medical_treatment pneumonia_other_serious_diseases local_reaction_to_previous_dose	1	0	1	1	0		6_10_14_weeks	14_weeks	at_birth	at_birth_and_6_10_and_14_weeks	9_months	15_month	9_months	polio measles	0	1	1	0	0
PUBLIC_GOVERNMENT_SERVICE		Primary health care center			female	45	CHEW		general_outpatient			3	0		yes	yes	less_than_1 year_ago		measles meningitis pentavalent hbv bcg oral_polio_vaccine	1	1	1	1	0	0	1	0	0	1	light_fever	0	1	0	0	0		6_10_14_weeks	14_weeks	at_birth	at_birth_and_6_10_and_14_weeks	9_months	15_month	Don't_Know	polio measles	0	1	1	0	0
PUBLIC_GOVERNMENT_SERVICE		Primary health care center			female	44	CHEW		antenatal_clinic			17	5		yes	yes	less_than_1 year_ago		bcg pentavalent oral_polio_vaccine measles hbv pneumo_pcv	1	1	1	1	0	0	1	1	0		local_reaction_to_previous_dose seizures_under_medical_treatment pneumonia_other_serious_diseases	1	0	1	1	0		6_10_14_weeks	14_weeks	at_birth	at_birth_and_6_10_and_14_weeks				tb polio measles	1	1	1	0	0
PUBLIC_GOVERNMENT_SERVICE		Primary health care center			female	38	Nurse		antenatal_clinic			25	0		yes	yes	less_than_1 year_ago		bcg pentavalent measles oral_polio_vaccine hbv pneumo_pcv	1	1	1	1	0	0	1	1	0		seizures_under_medical_treatment pneumonia_other_serious_diseases local_reaction_to_previous_dose	1	0	1	1	0		6_10_14_weeks	14_weeks	at_birth	at_birth_and_6_10_and_14_weeks				tb polio measles	1	1	1	0	0
PUBLIC_GOVERNMENT_SERVICE		Primary health care center			male	36	Nurse		family_planning_sti			12	11		yes	yes	1_2_years_ago		bcg measles pentavalent oral_polio_vaccine rotavirus_vaccine hbv pneumo_pcv	1	1	1	1	1	0	1	1	0		seizures_under_medical_treatment	0	0	1	0	0		6_10_14_weeks	14_weeks	at_birth	at_birth_and_6_10_and_14_weeks				tb polio measles	1	1	1	0	0
PUBLIC_GOVERNMENT_SERVICE		Primary health care center			female	57	CHEW		immunization_ preventive_medicine_epidemiology			22	3		yes	yes	less_than_1 year_ago		bcg pneumo_pcv oral_polio_vaccine pentavalent measles hbv	1	1	1	1	0	0	1	1	0		pneumonia_other_serious_diseases seizures_under_medical_treatment	0	0	1	1	0		6_10_14_weeks	14_weeks	at_birth	at_birth_and_6_10_and_14_weeks				polio tb measles	1	1	1	0	0
PUBLIC_GOVERNMENT_SERVICE		Primary health care center			female	30	Nurse		family_planning_sti			5	0		yes	yes	less_than_1 year_ago		pentavalent oral_polio_vaccine pneumo_pcv bcg measles hbv meningitis	1	1	1	1			1	1	0	1	light_fever	0	1	0	0	0		6_10_14_weeks	14_weeks	at_birth	at_birth_and_6_10_and_14_weeks	9_months	15_month	9_months	polio measles tb	1	1	1	0	0
PUBLIC_GOVERNMENT_SERVICE		Primary health care center			female	50	Others	Chief Pharmacy Technician	other	Pharmacy		24	0		yes	yes	more_than_4_years_ago		bcg oral_polio_vaccine pentavalent measles hbv meningitis	1	1	1	1	0	0	1	0	0	1	none_of_the_above	0	0	0	0	1		Don't_Know	Don't_Know	at_birth	Don't_Know	9_months	Don't_Know	Don't_Know	polio	0	1	0	0	0
PUBLIC_GOVERNMENT_SERVICE		Primary health care center			female	30	Others		other	Health information management		0	10		no	no			bcg oral_polio_vaccine pneumo_pcv measles meningitis	1	1	0	1			0	1	0	1	pneumonia_other_serious_diseases	0	0	0	1	0		6_10_14_weeks	6_10_14_weeks	at_birth	6_10_14_weeks	9_months	9_months	9_months	polio measles	0	1	1	0	0
PUBLIC_GOVERNMENT_SERVICE		Primary health care center			female	38	JCHEW		immunization_ preventive_medicine_epidemiology			1	8		yes	no			bcg hbv pentavalent pneumo_pcv oral_polio_vaccine measles	1	1	1	1			1	1	0	0	pneumonia_other_serious_diseases	0	0	0	1	0		6_10_14_weeks	14_weeks	at_birth	at_birth_and_6_10_and_14_weeks	9_months	15_month	9_months	tb measles	1	0	1	0	0
PUBLIC_GOVERNMENT_SERVICE		Primary health care center			male	35	Others	Lab scientist	other	Laboratory		2	0		yes	no			hbv oral_polio_vaccine	0	0	0	1	0	0	1	0	0	0	none_of_the_above	0	0	0	0	1		Don't_Know	Don't_Know	Don't_Know	Don't_Know	Don't_Know	Don't_Know	Don't_Know	polio	0	1	0	0	0
PUBLIC_GOVERNMENT_SERVICE		Primary health care center			female	48	CHEW		immunization_ preventive_medicine_epidemiology			17	0		no	yes	less_than_1 year_ago		bcg oral_polio_vaccine hbv pentavalent pneumo_pcv meningitis measles	1	1	1	1	0	0	1	1	0	1	pneumonia_other_serious_diseases	0	0	0	1	0		14_weeks	14_weeks	at_birth	6_10_14_weeks	9_months	15_month	9_months	polio measles	0	1	1	0	0
PUBLIC_GOVERNMENT_SERVICE		Primary health care center			female	30	Others	Medical Laboratory Technician	other	Laboratory		5	0		yes	no			bcg oral_polio_vaccine hbv measles	1	1	0	1	0	0	1	0	0	0	none_of_the_above	0	0	0	0	1		Don't_Know	Don't_Know	at_birth	Don't_Know	Don't_Know	Don't_Know	Don't_Know	measles	0	0	1	0	0
PUBLIC_GOVERNMENT_SERVICE		Primary health care center			female	45	CHEW		immunization_ preventive_medicine_epidemiology			5	2		yes	yes	less_than_1 year_ago		bcg hbv pentavalent oral_polio_vaccine measles meningitis pneumo_pcv	1	1	1	1	0	0	1	1	0	1	pneumonia_other_serious_diseases	0	0	0	1	0		6_10_14_weeks	14_weeks	at_birth	at_birth_and_6_10_and_14_weeks	9_months	15_month	9_months	measles polio	0	1	1	0	0
PUBLIC_GOVERNMENT_SERVICE		Primary health care center			female	42	Others	Health Information	general_outpatient			17	0		yes	yes	less_than_1 year_ago		bcg pentavalent pneumo_pcv meningitis measles oral_polio_vaccine hbv	1	1	1	1	0	0	1	1	0	1	pneumonia_other_serious_diseases	0	0	0	1	0		6_10_14_weeks	14_weeks	at_birth	at_birth	9_months	15_month	9_months	polio	0	1	0	0	0
PUBLIC_GOVERNMENT_SERVICE		Primary health care center			female	30	Others	BSc Biochemistry (Laboratory)	other	Laboratory		3	7		no	no			oral_polio_vaccine bcg pentavalent measles	1	1	1	1	0	0	0	0	0	0	none_of_the_above	0	0	0	0	1		6_10_14_weeks	6_10_14_weeks	at_birth	6_10_14_weeks	9_months	15_month	Don't_Know	polio	0	1	0	0	0
PUBLIC_GOVERNMENT_SERVICE		Primary health care center			female	40	CHO		immunization_ preventive_medicine_epidemiology			9	10		yes	yes	less_than_1 year_ago		bcg measles pentavalent oral_polio_vaccine hbv pneumo_pcv	1	1	1	1	0	0	1	1	0		local_reaction_to_previous_dose light_fever	1	1	0	0	0		6_10_14_weeks	14_weeks	at_birth	at_birth_and_6_10_and_14_weeks				polio measles	0	1	1	0	0
PUBLIC_GOVERNMENT_SERVICE		Primary health care center			female	30	CHEW		immunization_ preventive_medicine_epidemiology			9	2		yes	yes	less_than_1 year_ago		bcg measles pentavalent oral_polio_vaccine hbv pneumo_pcv	1	1	1	1	0	0	1	1	0		local_reaction_to_previous_dose light_fever	1	1	0	0	0		6_10_14_weeks	14_weeks	at_birth	at_birth_and_6_10_and_14_weeks				polio measles	0	1	1	0	0
PUBLIC_GOVERNMENT_SERVICE		Primary health care center			female	55	Others		immunization_ preventive_medicine_epidemiology			19	0		yes	yes	less_than_1 year_ago		bcg measles pentavalent oral_polio_vaccine hbv pneumo_pcv	1	1	1	1	0	0	1	1	0		light_fever	0	1	0	0	0		6_10_14_weeks	14_weeks	at_birth	at_birth_and_6_10_and_14_weeks				polio	0	1	0	0	0
PUBLIC_GOVERNMENT_SERVICE		Primary health care center			female	20	CHEW		immunization_ preventive_medicine_epidemiology			0	3		yes	yes	less_than_1 year_ago		hbv bcg pentavalent pneumo_pcv meningitis measles oral_polio_vaccine	1	1	1	1			1	1	0	1	none_of_the_above	0	0	0	0	1		6_10_14_weeks	14_weeks	at_birth	at_birth_and_6_10_and_14_weeks	9_months	15_month	9_months	tb measles polio	1	1	1	0	0
PUBLIC_GOVERNMENT_SERVICE		Primary health care center			female	29	Others		other	Record department		2	0		yes	yes	less_than_1 year_ago		bcg oral_polio_vaccine pneumo_pcv pentavalent measles meningitis	1	1	1	1			0	1	0	1	none_of_the_above	0	0	0	0	1		6_10_14_weeks	14_weeks	at_birth	at_birth_and_6_10_and_14_weeks	9_months	15_month	9_months	tb polio measles	1	1	1	0	0
PUBLIC_GOVERNMENT_SERVICE		Primary health care center			female	22	CHEW		general_outpatient			0	5		yes	no			bcg oral_polio_vaccine hbv pentavalent pneumo_pcv measles meningitis	1	1	1	1			1	1	0	1	pneumonia_other_serious_diseases	0	0	0	1	0		6_10_14_weeks	14_weeks	at_birth	at_birth_and_6_10_and_14_weeks	9_months	15_month	9_months	measles tb	1	0	1	0	0
PUBLIC_GOVERNMENT_SERVICE		Primary health care center			female	30	Others	Medical Laboratory Technician	other	Laboratory		0	3		yes	no			pentavalent	0	0	1	0	0	0	0	0	0	0	none_of_the_above	0	0	0	0	1		Don't_Know	Don't_Know	at_birth	Don't_Know	Don't_Know	Don't_Know	Don't_Know	none_of_the_above	0	0	0	0	1
PUBLIC_GOVERNMENT_SERVICE		Primary health care center			female	46	CHEW		immunization_ preventive_medicine_epidemiology			8	0		yes	yes	less_than_1 year_ago		bcg pentavalent oral_polio_vaccine measles meningitis	1	1	1	1	0	0	0	0	0	1	pneumonia_other_serious_diseases	0	0	0	1	0		6_10_14_weeks	14_weeks	at_birth	at_birth_and_6_10_and_14_weeks	9_months	15_month	9_months	tb measles	1	0	1	0	0
PRIVATE_FOR_PROFIT		Primary health care center			female	29	Nurse		general_outpatient			6	5		yes	yes	less_than_1 year_ago		bcg hbv oral_polio_vaccine pneumo_pcv pentavalent measles meningitis	1	1	1	1	0	0	1	1	0	1	light_fever seizures_under_medical_treatment	0	1	1	0	0		6_10_14_weeks	14_weeks	at_birth	at_birth	9_months	15_month	9_months	none_of_the_above	0	0	0	0	1
PRIVATE_FOR_PROFIT		Primary health care center			female	27	Nurse		general_outpatient			2	0		yes	yes	less_than_1 year_ago		bcg hbv oral_polio_vaccine pneumo_pcv pentavalent measles meningitis	1	1	1	1	0	0	1	1	0	1	light_fever	0	1	0	0	0		6_10_14_weeks	6_10_14_weeks	at_birth	at_birth	9_months	15_month	9_months	none_of_the_above	0	0	0	0	1
PRIVATE_FOR_PROFIT		Primary health care center			female	25	Nurse		general_outpatient			2	9		yes	yes	less_than_1 year_ago		bcg hbv oral_polio_vaccine pneumo_pcv pentavalent measles meningitis	1	1	1	1	0	0	1	1	0	1	none_of_the_above	0	0	0	0	1		6_10_14_weeks	14_weeks	at_birth	at_birth	9_months	9_months	9_months	none_of_the_above	0	0	0	0	1
PRIVATE_FOR_PROFIT		Primary health care center			female	27	Nurse		general_outpatient			0	9		yes	yes	1_2_years_ago		bcg hbv oral_polio_vaccine pentavalent pneumo_pcv measles meningitis	1	1	1	1	0	0	1	1	0	1	light_fever	0	1	0	0	0		6_10_14_weeks	6_10_14_weeks	at_birth	at_birth_and_6_10_and_14_weeks	9_months	15_month	Don't_Know	none_of_the_above	0	0	0	0	1
PUBLIC_GOVERNMENT_SERVICE		Primary health care center			female	40	Others	None	general_outpatient			0	11		no	yes	less_than_1 year_ago		bcg measles pentavalent oral_polio_vaccine pneumo_pcv meningitis	1	1	1	1	0	0	0	1	0	1	light_fever	0	1	0	0	0		Don't_Know	Don't_Know	at_birth	Don't_Know	9_months	15_month	Don't_Know	none_of_the_above	0	0	0	0	1
PUBLIC_GOVERNMENT_SERVICE		Primary health care center			female	22	Others	Health Information	other	Health Information Department		0	8		no	yes	less_than_1 year_ago		bcg pentavalent hbv measles oral_polio_vaccine meningitis pneumo_pcv	1	1	1	1	0	0	1	1	0	1	none_of_the_above	0	0	0	0	1		at_birth_and_6_10_and_14_weeks	14_weeks	Don't_Know	at_birth_and_6_10_and_14_weeks	9_months	15_month	9_months	none_of_the_above	0	0	0	0	1
PUBLIC_GOVERNMENT_SERVICE		Primary health care center			female	22	CHEW		immunization_ preventive_medicine_epidemiology			0	3		yes	yes	less_than_1 year_ago		bcg hbv pneumo_pcv pentavalent measles oral_polio_vaccine meningitis	1	1	1	1	0	0	1	1	0	1	none_of_the_above	0	0	0	0	1		6_10_14_weeks	14_weeks	at_birth	at_birth_and_6_10_and_14_weeks	9_months	15_month	9_months	tb	1	0	0	0	0
PUBLIC_GOVERNMENT_SERVICE		Primary health care center			female	38	Nurse		immunization_ preventive_medicine_epidemiology			9	0		yes	yes	less_than_1 year_ago		bcg hbv oral_polio_vaccine measles pneumo_pcv pentavalent meningitis	1	1	1	1	0	0	1	1	0	1	light_fever	0	1	0	0	0		at_birth_and_6_10_and_14_weeks	14_weeks	at_birth	at_birth	9_months	15_month	9_months	polio	0	1	0	0	0
PRIVATE_FOR_PROFIT		Secondary/General hospital			female	27	Nurse		immunization_ preventive_medicine_epidemiology			14	4		yes	yes	less_than_1 year_ago		bcg hbv oral_polio_vaccine pneumo_pcv pentavalent measles meningitis	1	1	1	1			1	1	0	1	local_reaction_to_previous_dose seizures_under_medical_treatment pneumonia_other_serious_diseases	1	0	1	1	0		6_10_14_weeks	14_weeks	at_birth	at_birth_and_6_10_and_14_weeks	9_months	15_month	9_months	measles	0	0	1	0	0
PRIVATE_FOR_PROFIT		Secondary/General hospital			female	47	JCHEW		other	All the unit		10	8		yes	no			bcg hbv measles	1	1	0	0			1	0	0	0	none_of_the_above	0	0	0	0	1		at_birth	at_birth	at_birth	14_weeks	9_months	14_weeks	14_weeks	polio tb diarrhea measles	1	1	1	1	0
PRIVATE_FOR_PROFIT		Secondary/General hospital			male	49	Doctor		other	Family physician		19	0		yes	yes	less_than_1 year_ago		measles hbv oral_polio_vaccine	0	1	0	1			1	0	0	0	local_reaction_to_previous_dose light_fever seizures_under_medical_treatment pneumonia_other_serious_diseases	1	1	1	1	0		at_birth	at_birth	9_months	at_birth	at_birth	at_birth	at_birth	tb polio measles	1	1	1	0	0
PRIVATE_FOR_PROFIT		Secondary/General hospital			male	35	Doctor		other	Consult all form of cases		2	6		yes	no			measles bcg pentavalent	1	1	1	0			0	0	0	0	seizures_under_medical_treatment	0	0	1	0	0		14_weeks	14_weeks	at_birth	at_birth_and_6_10_and_14_weeks	at_birth	at_birth	14_weeks	polio	0	1	0	0	0
PUBLIC_GOVERNMENT_SERVICE		Primary health care center			female	49	Nurse		immunization_ preventive_medicine_epidemiology			9	0		yes	yes	less_than_1 year_ago		bcg oral_polio_vaccine hbv meningitis measles pentavalent pneumo_pcv	1	1	1	1	0	0	1	1	0	1	light_fever	0	1	0	0	0		6_10_14_weeks	14_weeks	at_birth	at_birth	9_months	15_month	9_months	polio	0	1	0	0	0
PUBLIC_GOVERNMENT_SERVICE		Primary health care center			female	47	Others	Health records	other	Health records		4	11		yes	yes	less_than_1 year_ago		bcg oral_polio_vaccine hbv pentavalent pneumo_pcv measles meningitis	1	1	1	1	0	0	1	1	0	1	light_fever	0	1	0	0	0		6_10_14_weeks	14_weeks	at_birth	at_birth	9_months	15_month	9_months	none_of_the_above	0	0	0	0	1
PUBLIC_GOVERNMENT_SERVICE		Primary health care center			female	48	Others	Dental Surgery Technician	dental/Oral_unit			14	3		yes	yes	less_than_1 year_ago		bcg oral_polio_vaccine pentavalent measles pneumo_pcv meningitis	1	1	1	1	0	0	0	1	0	1	light_fever	0	1	0	0	0		6_10_14_weeks	14_weeks	at_birth	at_birth	9_months	15_month	9_months	polio	0	1	0	0	0
PUBLIC_GOVERNMENT_SERVICE		Primary health care center			female	54	Others	Health Records	other	Health records		12	11		yes	no			bcg oral_polio_vaccine hbv pentavalent measles meningitis	1	1	1	1	0	0	1	0	0	1	light_fever	0	1	0	0	0		6_10_14_weeks	14_weeks	at_birth	at_birth	9_months	15_month	9_months	polio	0	1	0	0	0
PUBLIC_GOVERNMENT_SERVICE		Primary health care center			female	55	Nurse		immunization_ preventive_medicine_epidemiology			32	0		yes	yes	less_than_1 year_ago		oral_polio_vaccine hbv pentavalent bcg measles meningitis	1	1	1	1	0	0	1	0	0	1	light_fever	0	1	0	0	0		6_10_14_weeks	14_weeks	at_birth	at_birth	9_months	15_month	9_months	polio	0	1	0	0	0
PUBLIC_GOVERNMENT_SERVICE		Primary health care center			female	42	Others	Dental Surgeon Technician	dental/Oral_unit			12	0		yes	yes	1_2_years_ago		bcg oral_polio_vaccine hbv pentavalent pneumo_pcv	1	0	1	1	0	0	1	1	0	0	light_fever	0	1	0	0	0		6_10_14_weeks	14_weeks	at_birth	at_birth	9_months	15_month	9_months	polio	0	1	0	0	0
PUBLIC_GOVERNMENT_SERVICE		Primary health care center			female	55	CHEW		in_patient_department			20	0		yes	yes	less_than_1 year_ago		meningitis oral_polio_vaccine bcg hbv pentavalent measles	1	1	1	1	0	0	1	0	0	1	pneumonia_other_serious_diseases	0	0	0	1	0		Don't_Know	14_weeks	at_birth	at_birth_and_6_10_and_14_weeks	9_months	15_month	Don't_Know	measles	0	0	1	0	0
PUBLIC_GOVERNMENT_SERVICE		Primary health care center			female	27	Others	Health Assistance	general_outpatient			4	5		no	no			bcg oral_polio_vaccine pentavalent measles	1	1	1	1	0	0	0	0	0	0	none_of_the_above	0	0	0	0	1		Don't_Know	Don't_Know	at_birth	at_birth	9_months	15_month	Don't_Know	polio measles	0	1	1	0	0
PUBLIC_GOVERNMENT_SERVICE		Primary health care center			female	44	CHEW		in_patient_department			17	0		yes	no			bcg oral_polio_vaccine pentavalent measles hbv	1	1	1	1	0	0	1	0	0	0	pneumonia_other_serious_diseases	0	0	0	1	0		6_10_14_weeks	6_10_14_weeks	at_birth	at_birth	9_months	15_month	Don't_Know	polio tb measles	1	1	1	0	0
PUBLIC_GOVERNMENT_SERVICE		Primary health care center			female	48	Others	Medical laboratory technician	other	Laboratory		13	0		no	yes	less_than_1 year_ago		bcg oral_polio_vaccine measles meningitis pneumo_pcv	1	1	0	1	0	0	0	1	0	1	light_fever	0	1	0	0	0		Don't_Know	Don't_Know	at_birth	at_birth	9_months	15_month	9_months	tb measles polio	1	1	1	0	0
PUBLIC_GOVERNMENT_SERVICE		Primary health care center			female	49	Others	Dental Surgery Technician	other	Pharmacy		6	0		no	yes	less_than_1 year_ago		bcg oral_polio_vaccine measles meningitis	1	1	0	1	0	0	0	0	0	1	light_fever	0	1	0	0	0		Don't_Know	Don't_Know	at_birth	at_birth	9_months	Don't_Know	Don't_Know	measles polio	0	1	1	0	0
PUBLIC_GOVERNMENT_SERVICE		Primary health care center			female	48	Others	Laboratory Technologist	other	Health center laboratory		12	6		no	no			pentavalent bcg meningitis measles	1	1	1	0	0	0	0	0	0	1	light_fever	0	1	0	0	0		Don't_Know	Don't_Know	at_birth	6_10_14_weeks	9_months	Don't_Know	Don't_Know	measles polio	0	1	1	0	0
PUBLIC_GOVERNMENT_SERVICE		Primary health care center			female	28	Others	Environmental health Technologist	other	Pharmacy		2	8		yes	yes	1_2_years_ago		measles bcg hbv	1	1	0	0	0	0	1	0	0	0	light_fever local_reaction_to_previous_dose	1	1	0	0	0		Don't_Know	Don't_Know	at_birth	Don't_Know	Don't_Know	14_weeks	14_weeks	polio measles	0	1	1	0	0
PUBLIC_GOVERNMENT_SERVICE		Primary health care center			female	44	CHEW		general_outpatient			5	2		yes	no			measles pentavalent oral_polio_vaccine hbv meningitis pneumo_pcv bcg	1	1	1	1	0	0	1	1	0	1	pneumonia_other_serious_diseases	0	0	0	1	0		6_10_14_weeks	14_weeks	at_birth_and_6_10_and_14_weeks	at_birth_and_6_10_and_14_weeks	9_months	15_month	9_months	tb polio measles	1	1	1	0	0
PUBLIC_GOVERNMENT_SERVICE		Primary health care center			female	43	CHEW		in_patient_department			4	0		yes	no			bcg hbv measles pentavalent oral_polio_vaccine	1	1	1	1			1	0	0	0	seizures_under_medical_treatment local_reaction_to_previous_dose	1	0	1	0	0		at_birth_and_6_10_and_14_weeks	9_months	at_birth	at_birth	9_months	9_months	9_months	polio tb	1	1	0	0	0
PUBLIC_GOVERNMENT_SERVICE		Primary health care center			female	45	CHEW		immunization_ preventive_medicine_epidemiology			12	0		yes	yes	less_than_1 year_ago		bcg measles pentavalent hbv meningitis oral_polio_vaccine pneumo_pcv	1	1	1	1			1	1	0	1	pneumonia_other_serious_diseases	0	0	0	1	0		at_birth_and_6_10_and_14_weeks	at_birth_and_6_10_and_14_weeks	at_birth	at_birth_and_6_10_and_14_weeks	9_months	15_month	9_months	polio tb	1	1	0	0	0
PUBLIC_GOVERNMENT_SERVICE		Primary health care center			female	57	Nurse		other	All of the units		30	3		yes	yes	less_than_1 year_ago		oral_polio_vaccine hbv pneumo_pcv measles pentavalent meningitis bcg	1	1	1	1			1	1	0	1	none_of_the_above	0	0	0	0	1		6_10_14_weeks	14_weeks	at_birth	at_birth_and_6_10_and_14_weeks	9_months	15_month	9_months	polio	0	1	0	0	0
PUBLIC_GOVERNMENT_SERVICE		Primary health care center			female	44	CHEW		immunization_ preventive_medicine_epidemiology			16	8		yes	yes	less_than_1 year_ago		bcg pneumo_pcv pentavalent measles oral_polio_vaccine meningitis	1	1	1	1			0	1	0	1	pneumonia_other_serious_diseases seizures_under_medical_treatment	0	0	1	1	0		6_10_14_weeks	14_weeks	at_birth	at_birth_and_6_10_and_14_weeks	9_months	15_month	9_months	tb polio measles	1	1	1	0	0
PRIVATE_FOR_PROFIT		Secondary/General hospital			female	31	Nurse		general_outpatient			4	3		yes	yes	more_than_4_years_ago		bcg oral_polio_vaccine	1	0	0	1			0	0	0	0	none_of_the_above	0	0	0	0	1		at_birth	at_birth	9_months	14_weeks	9_months	15_month	9_months	tb measles	1	0	1	0	0
PUBLIC_GOVERNMENT_SERVICE		Primary health care center			female	28	CHEW		immunization_ preventive_medicine_epidemiology			4	0		yes	yes	less_than_1 year_ago		bcg measles pentavalent oral_polio_vaccine hbv	1	1	1	1			1	0	0	0	seizures_under_medical_treatment	0	0	1	0	0		6_10_14_weeks	14_weeks	at_birth	at_birth_and_6_10_and_14_weeks	9_months	15_month	9_months	tb polio	1	1	0	0	0
PUBLIC_GOVERNMENT_SERVICE		Primary health care center			female	42	CHEW		immunization_ preventive_medicine_epidemiology			15	0		yes	yes	less_than_1 year_ago		bcg measles pentavalent oral_polio_vaccine pneumo_pcv meningitis	1	1	1	1			0	1	0	1	none_of_the_above	0	0	0	0	1		6_10_14_weeks	14_weeks	at_birth	at_birth_and_6_10_and_14_weeks	9_months	15_month	9_months	none_of_the_above	0	0	0	0	1
PUBLIC_GOVERNMENT_SERVICE		Primary health care center			female	30	CHEW		immunization_ preventive_medicine_epidemiology			3	3		yes	yes	less_than_1 year_ago		bcg measles pentavalent oral_polio_vaccine hbv pneumo_pcv meningitis	1	1	1	1			1	1	0	1	none_of_the_above	0	0	0	0	1		6_10_14_weeks	14_weeks	at_birth_and_6_10_and_14_weeks	at_birth_and_6_10_and_14_weeks	9_months	15_month	9_months	none_of_the_above	0	0	0	0	1
PUBLIC_GOVERNMENT_SERVICE		Primary health care center			male	37	CHEW		immunization_ preventive_medicine_epidemiology			12	0		yes	yes	less_than_1 year_ago		bcg hbv oral_polio_vaccine pentavalent pneumo_pcv measles meningitis	1	1	1	1	0	0	1	1	0	1	none_of_the_above	0	0	0	0	1		6_10_14_weeks	14_weeks	at_birth	at_birth_and_6_10_and_14_weeks	9_months	15_month	9_months	tb polio measles diarrhea	1	1	1	1	0
PUBLIC_GOVERNMENT_SERVICE		Primary health care center			female	25	CHEW		immunization_ preventive_medicine_epidemiology			5	4		yes	yes	less_than_1 year_ago		bcg oral_polio_vaccine hbv pentavalent pneumo_pcv meningitis measles	1	1	1	1	0	0	1	1	0	1	none_of_the_above	0	0	0	0	1		6_10_14_weeks	14_weeks	at_birth	at_birth_and_6_10_and_14_weeks	9_months	15_month	9_months	polio	0	1	0	0	0
PUBLIC_GOVERNMENT_SERVICE		Primary health care center			male	63	CHEW		immunization_ preventive_medicine_epidemiology			29	0		yes	yes	2_3_years_ago		bcg hbv oral_polio_vaccine pentavalent pneumo_pcv meningitis measles	1	1	1	1	0	0	1	1	0	1	none_of_the_above	0	0	0	0	1		6_10_14_weeks	6_10_14_weeks	at_birth	at_birth_and_6_10_and_14_weeks	9_months	15_month	9_months	polio	0	1	0	0	0
PUBLIC_GOVERNMENT_SERVICE		Primary health care center			female	26	Others	Dental Nurse	other	Adhoc staff (attend to general services except immunizations)		0	10		no	yes	more_than_4_years_ago		bcg pentavalent pneumo_pcv oral_polio_vaccine measles hbv	1	1	1	1	0	0	1	1	0	0	none_of_the_above	0	0	0	0	1		6_10_14_weeks	14_weeks	at_birth	at_birth_and_6_10_and_14_weeks	9_months	Don't_Know	9_months	measles polio tb	1	1	1	0	0
PUBLIC_GOVERNMENT_SERVICE		Primary health care center			male	50	CHO		other	Officer-In-Charge Basic Health Centre		3	4		yes	yes	less_than_1 year_ago		bcg oral_polio_vaccine hbv measles pneumo_pcv pentavalent	1	1	1	1	0	0	1	1	0	0	pneumonia_other_serious_diseases	0	0	0	1	0		6_10_14_weeks	14_weeks	at_birth	at_birth_and_6_10_and_14_weeks	9_months	15_month	9_months	polio measles tb	1	1	1	0	0
PUBLIC_GOVERNMENT_SERVICE		Secondary/General hospital			female	54	Others	Health information management officer	other	Administration /Pharmacy		18	7		yes	no			oral_polio_vaccine measles meningitis	0	1	0	1	0	0	0	0	0	1	pneumonia_other_serious_diseases	0	0	0	1	0		Don't_Know	Don't_Know	at_birth	Don't_Know	9_months	Don't_Know	Don't_Know	polio measles	0	1	1	0	0
PUBLIC_GOVERNMENT_SERVICE		Secondary/General hospital			female	29	Others	SSCE	other	Administration /Health assistant		11	1		no	no			bcg oral_polio_vaccine hbv pentavalent measles meningitis	1	1	1	1	0	0	1	0	0	1	none_of_the_above	0	0	0	0	1		at_birth_and_6_10_and_14_weeks	14_weeks	at_birth	at_birth_and_6_10_and_14_weeks	9_months	15_month	Don't_Know	none_of_the_above	0	0	0	0	1
PUBLIC_GOVERNMENT_SERVICE		Secondary/General hospital			female	36	Nurse		immunization_ preventive_medicine_epidemiology			18	3		yes	yes	less_than_1 year_ago		bcg hbv oral_polio_vaccine pentavalent pneumo_pcv measles meningitis	1	1	1	1	0	0	1	1	0	1	light_fever	0	1	0	0	0		Don't_Know	14_weeks	at_birth	Don't_Know	9_months	15_month	9_months	tb polio measles	1	1	1	0	0
PRIVATE_NON_PROFIT		Primary health care center			female	42	Others	Mission Midwife	antenatal_clinic			12	4		yes	yes	less_than_1 year_ago		bcg oral_polio_vaccine pneumo_pcv measles pentavalent hbv meningitis	1	1	1	1	0	0	1	1	0	1	none_of_the_above	0	0	0	0	1		6_10_14_weeks	Don't_Know	at_birth	at_birth_and_6_10_and_14_weeks	9_months	15_month	Don't_Know	measles polio	0	1	1	0	0
PRIVATE_NON_PROFIT		Primary health care center			female	36	Others	Midwife	antenatal_clinic			1	11		no	no			i_don't_know	0	0	0	0	0	0	0	0	1	0	none_of_the_above	0	0	0	0	1		Don't_Know	Don't_Know	Don't_Know	Don't_Know	Don't_Know	Don't_Know	Don't_Know	polio	0	1	0	0	0
PUBLIC_GOVERNMENT_SERVICE		Secondary/General hospital			female	31	Others	Health Assistant	general_outpatient			5	11		no	no			i_don't_know	0	0	0	0	0	0	0	0	1	0	none_of_the_above	0	0	0	0	1		Don't_Know	Don't_Know	Don't_Know	Don't_Know	Don't_Know	Don't_Know	Don't_Know	none_of_the_above	0	0	0	0	1
PUBLIC_GOVERNMENT_SERVICE		Primary health care center			female	28	CHEW		general_outpatient			1	0		yes	yes	less_than_1 year_ago		measles oral_polio_vaccine pentavalent bcg hbv pneumo_pcv meningitis	1	1	1	1	0	0	1	1	0	1	pneumonia_other_serious_diseases	0	0	0	1	0		6_10_14_weeks	14_weeks	at_birth	at_birth_and_6_10_and_14_weeks	9_months	Don't_Know	9_months	polio tb measles	1	1	1	0	0
PUBLIC_GOVERNMENT_SERVICE		Secondary/General hospital			female	52	Others	CHT	immunization_ preventive_medicine_epidemiology			14	0		yes	yes	less_than_1 year_ago		bcg oral_polio_vaccine hbv pentavalent pneumo_pcv measles meningitis	1	1	1	1	0	0	1	1	0	1	pneumonia_other_serious_diseases	0	0	0	1	0		6_10_14_weeks	14_weeks	at_birth	at_birth_and_6_10_and_14_weeks	9_months	15_month	9_months	polio	0	1	0	0	0
PUBLIC_GOVERNMENT_SERVICE		Primary health care center			female	27	CHEW		immunization_ preventive_medicine_epidemiology			0	11		yes	yes	1_2_years_ago		oral_polio_vaccine hbv pentavalent pneumo_pcv measles bcg meningitis	1	1	1	1			1	1	0	1	light_fever	0	1	0	0	0		at_birth_and_6_10_and_14_weeks	14_weeks	at_birth	at_birth_and_6_10_and_14_weeks	9_months	15_month	9_months	polio tb measles	1	1	1	0	0
PUBLIC_GOVERNMENT_SERVICE		Primary health care center			female	31	Others		other	Assist with various laboratory test when required		2	9		no	no			oral_polio_vaccine hbv bcg pentavalent pneumo_pcv	1	0	1	1			1	1	0	0	none_of_the_above	0	0	0	0	1		6_10_14_weeks	14_weeks	at_birth_and_6_10_and_14_weeks	at_birth	9_months	6_10_14_weeks	at_birth_and_6_10_and_14_weeks	tb polio measles	1	1	1	0	0
PUBLIC_GOVERNMENT_SERVICE		Primary health care center			female	35	CHEW		immunization_ preventive_medicine_epidemiology			1	1		yes	no			bcg pentavalent pneumo_pcv oral_polio_vaccine hbv measles meningitis	1	1	1	1			1	1	0	1	pneumonia_other_serious_diseases	0	0	0	1	0		6_10_14_weeks	14_weeks	at_birth	at_birth_and_6_10_and_14_weeks	9_months	15_month	9_months	tb	1	0	0	0	0
PUBLIC_GOVERNMENT_SERVICE		Secondary/General hospital			female	40	CHEW		immunization_ preventive_medicine_epidemiology			10	0		yes	no			bcg hbv oral_polio_vaccine pentavalent pneumo_pcv measles meningitis	1	1	1	1			1	1	0	1	light_fever seizures_under_medical_treatment	0	1	1	0	0		6_10_14_weeks	14_weeks	at_birth	at_birth_and_6_10_and_14_weeks	9_months	15_month	9_months	polio measles	0	1	1	0	0
PUBLIC_GOVERNMENT_SERVICE		Secondary/General hospital			female	42	CHEW		immunization_ preventive_medicine_epidemiology			12	0		yes	yes	more_than_4_years_ago		bcg hbv oral_polio_vaccine pentavalent pneumo_pcv measles meningitis	1	1	1	1			1	1	0	1	seizures_under_medical_treatment	0	0	1	0	0		6_10_14_weeks	14_weeks	at_birth	at_birth	9_months	15_month	9_months	tb polio measles	1	1	1	0	0
PUBLIC_GOVERNMENT_SERVICE		Primary health care center			female	42	Others	HEALTH RECORD MANAGEMENT	other	RECORD DEPARTMENT		2	0		yes	yes	less_than_1 year_ago		bcg pentavalent hbv pneumo_pcv measles	1	1	1	0	0	0	1	1	0	0	light_fever	0	1	0	0	0		at_birth	Don't_Know	at_birth_and_6_10_and_14_weeks	at_birth	9_months	15_month	Don't_Know	polio tb measles	1	1	1	0	0
PUBLIC_GOVERNMENT_SERVICE		Secondary/General hospital			male	30	Doctor		other	Paediatric		1	1		yes	yes	less_than_1 year_ago		bcg measles pentavalent hbv oral_polio_vaccine pneumo_pcv meningitis	1	1	1	1			1	1	0	1	none_of_the_above	0	0	0	0	1		6_10_14_weeks	at_birth	at_birth	at_birth	9_months	15_month	6_10_14_weeks	polio tb	1	1	0	0	0
PUBLIC_GOVERNMENT_SERVICE		Secondary/General hospital			female	37	Nurse		other	Paediatric		10	0		yes	no			bcg measles oral_polio_vaccine hbv pneumo_pcv	1	1	0	1			1	1	0	0	seizures_under_medical_treatment pneumonia_other_serious_diseases local_reaction_to_previous_dose	1	0	1	1	0		6_10_14_weeks	6_10_14_weeks	at_birth	at_birth	9_months	15_month	9_months	polio tb measles	1	1	1	0	0
PUBLIC_GOVERNMENT_SERVICE		Secondary/General hospital			female	32	Nurse		other	Paediatric Unit		12	0		yes	no			bcg hbv pneumo_pcv measles oral_polio_vaccine	1	1	0	1			1	1	0	0	pneumonia_other_serious_diseases seizures_under_medical_treatment	0	0	1	1	0		6_10_14_weeks	14_weeks	at_birth	at_birth_and_6_10_and_14_weeks	9_months	9_months	at_birth	polio tb measles	1	1	1	0	0
PUBLIC_GOVERNMENT_SERVICE		Primary health care center			female	40	JCHEW		immunization_ preventive_medicine_epidemiology			2	2		yes	yes	less_than_1 year_ago		hbv bcg pentavalent meningitis measles oral_polio_vaccine pneumo_pcv	1	1	1	1	0	0	1	1	0	1	pneumonia_other_serious_diseases	0	0	0	1	0		at_birth_and_6_10_and_14_weeks	14_weeks	9_months	at_birth_and_6_10_and_14_weeks	9_months	15_month	9_months	measles polio	0	1	1	0	0
PUBLIC_GOVERNMENT_SERVICE		Primary health care center			female	33	Nurse		family_planning_sti			9	0		yes	no			bcg measles pentavalent oral_polio_vaccine hbv pneumo_pcv meningitis	1	1	1	1	0	0	1	1	0	1	pneumonia_other_serious_diseases	0	0	0	1	0		6_10_14_weeks	6_10_14_weeks	at_birth	at_birth_and_6_10_and_14_weeks	9_months	Don't_Know	9_months	polio measles	0	1	1	0	0
PUBLIC_GOVERNMENT_SERVICE		Primary health care center			female	28	CHEW		general_outpatient			0	11		yes	yes	less_than_1 year_ago		bcg oral_polio_vaccine pentavalent pneumo_pcv measles	1	1	1	1	0	0	0	1	0	0	light_fever	0	1	0	0	0		6_10_14_weeks	14_weeks	at_birth	at_birth_and_6_10_and_14_weeks	9_months	Don't_Know	Don't_Know	tb measles	1	0	1	0	0
PUBLIC_GOVERNMENT_SERVICE		Primary health care center			female	34	Others	Nutrition and Dietetics	antenatal_clinic			1	4		no	yes	less_than_1 year_ago		pentavalent bcg oral_polio_vaccine measles meningitis pneumo_pcv	1	1	1	1	0	0	0	1	0	1	none_of_the_above	0	0	0	0	1		at_birth_and_6_10_and_14_weeks	at_birth_and_6_10_and_14_weeks	at_birth_and_6_10_and_14_weeks	at_birth_and_6_10_and_14_weeks	9_months	15_month	9_months	tb measles	1	0	1	0	0
PUBLIC_GOVERNMENT_SERVICE		Primary health care center			female	52	CHO		immunization_ preventive_medicine_epidemiology			27	0		yes	yes	less_than_1 year_ago		bcg oral_polio_vaccine measles pentavalent pneumo_pcv meningitis hbv	1	1	1	1	0	0	1	1	0	1	pneumonia_other_serious_diseases	0	0	0	1	0		6_10_14_weeks	at_birth_and_6_10_and_14_weeks	at_birth_and_6_10_and_14_weeks	at_birth_and_6_10_and_14_weeks	9_months	15_month	9_months	polio measles	0	1	1	0	0
PRIVATE_FOR_PROFIT		Secondary/General hospital			female	27	CHEW		immunization_ preventive_medicine_epidemiology			3	5		yes	yes	less_than_1 year_ago		oral_polio_vaccine hbv bcg pentavalent pneumo_pcv measles meningitis	1	1	1	1	0	0	1	1	0	1	pneumonia_other_serious_diseases seizures_under_medical_treatment	0	0	1	1	0		at_birth_and_6_10_and_14_weeks	14_weeks	at_birth	at_birth_and_6_10_and_14_weeks	9_months	15_month	9_months	measles polio	0	1	1	0	0
PRIVATE_FOR_PROFIT		Secondary/General hospital			female	59	Others	PHARMACIST ASSISTANT	general_outpatient			21	2		no	yes	1_2_years_ago		measles oral_polio_vaccine bcg	1	1	0	1	0	0	0	0	0	0	none_of_the_above	0	0	0	0	1		Don't_Know	Don't_Know	at_birth	Don't_Know	Don't_Know	Don't_Know	Don't_Know	polio measles	0	1	1	0	0
PRIVATE_FOR_PROFIT		Secondary/General hospital			female	34	CHEW		immunization_ preventive_medicine_epidemiology			10	5		yes	yes	less_than_1 year_ago		oral_polio_vaccine bcg pneumo_pcv pentavalent measles meningitis hbv	1	1	1	1	0	0	1	1	0	1	seizures_under_medical_treatment pneumonia_other_serious_diseases	0	0	1	1	0		6_10_14_weeks	14_weeks	at_birth	at_birth	9_months	15_month	9_months	tb polio measles	1	1	1	0	0
PRIVATE_FOR_PROFIT		Secondary/General hospital			female	27	Others	MIDWIFE	in_patient_department			0	2		yes	yes	less_than_1 year_ago		bcg measles hbv oral_polio_vaccine pneumo_pcv pentavalent	1	1	1	1	0	0	1	1	0	0	none_of_the_above	0	0	0	0	1		6_10_14_weeks	6_10_14_weeks	at_birth	at_birth_and_6_10_and_14_weeks	9_months	15_month	9_months	measles tb polio	1	1	1	0	0
PRIVATE_FOR_PROFIT		Secondary/General hospital			male	32	Doctor		general_outpatient			5	6		yes	no			bcg measles pentavalent oral_polio_vaccine hbv pneumo_pcv meningitis	1	1	1	1	0	0	1	1	0	1	local_reaction_to_previous_dose seizures_under_medical_treatment	1	0	1	0	0		6_10_14_weeks	at_birth_and_6_10_and_14_weeks	at_birth	at_birth_and_6_10_and_14_weeks	9_months	15_month	9_months	polio tb measles	1	1	1	0	0
PRIVATE_NON_PROFIT		Primary health care center			female	39	Others	Midwife	antenatal_clinic			3	0		no	no			measles oral_polio_vaccine	0	1	0	1	0	0	0	0	0	0	none_of_the_above	0	0	0	0	1		6_10_14_weeks	Don't_Know	at_birth	at_birth_and_6_10_and_14_weeks	Don't_Know	Don't_Know	Don't_Know	polio	0	1	0	0	0
PUBLIC_GOVERNMENT_SERVICE		Secondary/General hospital			female	48	Others	Community Health Technician	immunization_ preventive_medicine_epidemiology			15	0		yes	yes	less_than_1 year_ago		bcg measles oral_polio_vaccine hbv pentavalent meningitis pneumo_pcv	1	1	1	1	0	0	1	1	0	1	pneumonia_other_serious_diseases	0	0	0	1	0		6_10_14_weeks	14_weeks	at_birth	at_birth_and_6_10_and_14_weeks	9_months	15_month	9_months	polio measles tb	1	1	1	0	0
PUBLIC_GOVERNMENT_SERVICE		Tertiary Health facility			female	39	CHEW		immunization_ preventive_medicine_epidemiology			3	11		yes	yes	less_than_1 year_ago		bcg measles pentavalent oral_polio_vaccine hbv pneumo_pcv meningitis	1	1	1	1	0	0	1	1	0	1	none_of_the_above	0	0	0	0	1		at_birth_and_6_10_and_14_weeks	14_weeks	at_birth	at_birth_and_6_10_and_14_weeks	9_months	15_month	9_months	measles polio	0	1	1	0	0
PUBLIC_GOVERNMENT_SERVICE		Tertiary Health facility			female	50	CHEW		immunization_ preventive_medicine_epidemiology			7	11		yes	yes	less_than_1 year_ago		bcg measles pentavalent oral_polio_vaccine hbv pneumo_pcv meningitis	1	1	1	1	0	0	1	1	0	1	seizures_under_medical_treatment	0	0	1	0	0		at_birth	14_weeks	at_birth	at_birth_and_6_10_and_14_weeks	9_months	15_month	9_months	polio measles tb diarrhea	1	1	1	1	0
PUBLIC_GOVERNMENT_SERVICE		Secondary/General hospital			female	44	CHO		immunization_ preventive_medicine_epidemiology			14	0		yes	yes	less_than_1 year_ago		bcg measles pentavalent oral_polio_vaccine pneumo_pcv hbv meningitis	1	1	1	1	0	0	1	1	0	1	none_of_the_above	0	0	0	0	1		6_10_14_weeks	14_weeks	at_birth	at_birth_and_6_10_and_14_weeks	9_months	15_month	14_weeks	polio measles	0	1	1	0	0
PUBLIC_GOVERNMENT_SERVICE		Secondary/General hospital			male	36	Nurse		general_outpatient			3	11		yes	no			bcg measles pentavalent oral_polio_vaccine hbv pneumo_pcv meningitis	1	1	1	1	0	0	1	1	0	1	pneumonia_other_serious_diseases	0	0	0	1	0		6_10_14_weeks	Don't_Know	at_birth	at_birth_and_6_10_and_14_weeks	Don't_Know	Don't_Know	Don't_Know	polio measles tb	1	1	1	0	0
PUBLIC_GOVERNMENT_SERVICE		Primary health care center			female	45	CHEW		immunization_ preventive_medicine_epidemiology			8	11		yes	yes	1_2_years_ago		bcg pneumo_pcv oral_polio_vaccine pentavalent measles hbv meningitis	1	1	1	1	0	0	1	1	0	1	none_of_the_above	0	0	0	0	1		6_10_14_weeks	Don't_Know	at_birth	at_birth_and_6_10_and_14_weeks	9_months	Don't_Know	9_months	measles polio	0	1	1	0	0
PUBLIC_GOVERNMENT_SERVICE		Primary health care center			female	25	CHEW		immunization_ preventive_medicine_epidemiology			2	3		yes	yes	less_than_1 year_ago		pentavalent oral_polio_vaccine measles bcg pneumo_pcv meningitis	1	1	1	1	0	0	0	1	0	1	local_reaction_to_previous_dose	1	0	0	0	0		6_10_14_weeks	14_weeks	at_birth	at_birth_and_6_10_and_14_weeks	9_months	15_month	9_months	tb polio measles diarrhea	1	1	1	1	0
PUBLIC_GOVERNMENT_SERVICE		Primary health care center			female	47	Others	Health assistant	immunization_ preventive_medicine_epidemiology			6	0		yes	no			pneumo_pcv meningitis	0	0	0	0	0	0	0	1	0	1	none_of_the_above	0	0	0	0	1		Don't_Know	Don't_Know	14_weeks	9_months	9_months	15_month	9_months	polio	0	1	0	0	0
PUBLIC_GOVERNMENT_SERVICE		Primary health care center			female	48	Others	HIM	in_patient_department			5	8		yes	yes	less_than_1 year_ago		bcg oral_polio_vaccine measles pentavalent hbv	1	1	1	1	0	0	1	0	0	0	local_reaction_to_previous_dose light_fever	1	1	0	0	0		at_birth_and_6_10_and_14_weeks	6_10_14_weeks	at_birth_and_6_10_and_14_weeks	at_birth_and_6_10_and_14_weeks	9_months	15_month	Don't_Know	tb polio measles	1	1	1	0	0
PUBLIC_GOVERNMENT_SERVICE		Primary health care center			female	35	Others		family_planning_sti			7	0		yes	yes	2_3_years_ago		bcg	1	0	0	0			0	0	0	0	none_of_the_above	0	0	0	0	1		at_birth	14_weeks	at_birth	at_birth	9_months	14_weeks	at_birth_and_6_10_and_14_weeks	measles	0	0	1	0	0
PUBLIC_GOVERNMENT_SERVICE		Primary health care center			female	55	CHEW		immunization_ preventive_medicine_epidemiology			28	0		yes	yes	less_than_1 year_ago		bcg oral_polio_vaccine pentavalent measles pneumo_pcv meningitis	1	1	1	1			0	1	0	1	none_of_the_above	0	0	0	0	1		6_10_14_weeks	14_weeks	at_birth	at_birth	9_months	15_month	9_months	tb measles	1	0	1	0	0
PUBLIC_GOVERNMENT_SERVICE		Primary health care center			female	43	Others		general_outpatient			8	0		no	no			bcg pentavalent oral_polio_vaccine hbv	1	0	1	1			1	0	0	0	pneumonia_other_serious_diseases	0	0	0	1	0		6_10_14_weeks	at_birth	at_birth	at_birth	9_months	9_months	14_weeks	polio tb	1	1	0	0	0
PUBLIC_GOVERNMENT_SERVICE		Primary health care center			female	25	CHEW		immunization_ preventive_medicine_epidemiology			6	3		yes	yes	less_than_1 year_ago		bcg measles pentavalent oral_polio_vaccine hbv pneumo_pcv meningitis	1	1	1	1			1	1	0	1	light_fever seizures_under_medical_treatment	0	1	1	0	0		at_birth_and_6_10_and_14_weeks	14_weeks	at_birth	at_birth_and_6_10_and_14_weeks	9_months	15_month	9_months	polio measles tb	1	1	1	0	0
PUBLIC_GOVERNMENT_SERVICE		Primary health care center			female	56	CHEW		nutrition			13	0		yes	no			bcg measles pentavalent oral_polio_vaccine hbv pneumo_pcv meningitis	1	1	1	1			1	1	0	1	none_of_the_above	0	0	0	0	1		6_10_14_weeks	14_weeks	at_birth	at_birth	9_months	15_month	9_months	polio measles	0	1	1	0	0
PUBLIC_GOVERNMENT_SERVICE		Primary health care center			female	37	CHEW		immunization_ preventive_medicine_epidemiology			7	0		yes	yes	less_than_1 year_ago		measles bcg pentavalent oral_polio_vaccine pneumo_pcv hbv meningitis	1	1	1	1			1	1	0	1	local_reaction_to_previous_dose seizures_under_medical_treatment pneumonia_other_serious_diseases	1	0	1	1	0		6_10_14_weeks	14_weeks	at_birth	at_birth_and_6_10_and_14_weeks	9_months	15_month	9_months	tb polio measles	1	1	1	0	0
PUBLIC_GOVERNMENT_SERVICE		Primary health care center			female	35	CHEW		immunization_ preventive_medicine_epidemiology			6	0		yes	yes	less_than_1 year_ago		bcg measles pentavalent oral_polio_vaccine hbv pneumo_pcv meningitis	1	1	1	1			1	1	0	1	pneumonia_other_serious_diseases	0	0	0	1	0		at_birth_and_6_10_and_14_weeks	14_weeks	at_birth	at_birth_and_6_10_and_14_weeks	9_months	15_month	9_months	polio measles	0	1	1	0	0
PUBLIC_GOVERNMENT_SERVICE		Primary health care center			female	44	Others		general_outpatient			9	0		yes	yes	less_than_1 year_ago		bcg hbv oral_polio_vaccine pentavalent pneumo_pcv measles	1	1	1	1			1	1	0	0	pneumonia_other_serious_diseases	0	0	0	1	0		6_10_14_weeks	14_weeks	at_birth	at_birth_and_6_10_and_14_weeks	9_months	15_month	9_months	none_of_the_above	0	0	0	0	1
PUBLIC_GOVERNMENT_SERVICE		Primary health care center			female	50	CHEW		immunization_ preventive_medicine_epidemiology			22	0		yes	yes	less_than_1 year_ago		bcg oral_polio_vaccine hbv pentavalent pneumo_pcv measles meningitis	1	1	1	1			1	1	0	1	light_fever seizures_under_medical_treatment	0	1	1	0	0		6_10_14_weeks	14_weeks	at_birth	at_birth_and_6_10_and_14_weeks	9_months	15_month	9_months	diarrhea	0	0	0	1	0
PUBLIC_GOVERNMENT_SERVICE		Primary health care center			female	46	CHEW		in_patient_department			10	3		yes	yes	less_than_1 year_ago		bcg measles pentavalent oral_polio_vaccine hbv pneumo_pcv meningitis	1	1	1	1			1	1	0	1	none_of_the_above	0	0	0	0	1		6_10_14_weeks	14_weeks	at_birth	at_birth_and_6_10_and_14_weeks	9_months	15_month	9_months	measles polio	0	1	1	0	0
PUBLIC_GOVERNMENT_SERVICE		Primary health care center			female	47	Others		general_outpatient			26	0		yes	no			bcg measles pentavalent oral_polio_vaccine hbv pneumo_pcv meningitis	1	1	1	1			1	1	0	1	none_of_the_above	0	0	0	0	1		14_weeks	14_weeks	at_birth	at_birth_and_6_10_and_14_weeks	9_months	14_weeks	14_weeks	measles polio	0	1	1	0	0
PUBLIC_GOVERNMENT_SERVICE		Primary health care center			female	35	CHEW		other	Antiretroviral (ART) Department		8	0		yes	yes	less_than_1 year_ago		measles bcg oral_polio_vaccine	1	1	0	1			0	0	0	0	none_of_the_above	0	0	0	0	1		14_weeks	at_birth_and_6_10_and_14_weeks	at_birth	at_birth_and_6_10_and_14_weeks	9_months	15_month	9_months	polio measles tb	1	1	1	0	0
PUBLIC_GOVERNMENT_SERVICE		Primary health care center			female	48	Nurse		antenatal_clinic			20	0		yes	yes	more_than_4_years_ago		bcg hbv measles meningitis pneumo_pcv	1	1	0	0			1	1	0	1	none_of_the_above	0	0	0	0	1		6_10_14_weeks	6_10_14_weeks	at_birth	at_birth	9_months	15_month	9_months	polio tb	1	1	0	0	0
PUBLIC_GOVERNMENT_SERVICE		Primary health care center			female	44	CHEW		immunization_ preventive_medicine_epidemiology			17	7		yes	yes	less_than_1 year_ago		hbv bcg pentavalent oral_polio_vaccine pneumo_pcv meningitis measles	1	1	1	1			1	1	0	1	pneumonia_other_serious_diseases	0	0	0	1	0		6_10_14_weeks	6_10_14_weeks	at_birth_and_6_10_and_14_weeks	at_birth_and_6_10_and_14_weeks	9_months	15_month	9_months	polio tb measles	1	1	1	0	0
PUBLIC_GOVERNMENT_SERVICE		Secondary/General hospital			female	28	Others	Laboratory scientist	other	Laboratory		1	9		no	no			i_don't_know	0	0	0	0	0	0	0	0	1	0	none_of_the_above	0	0	0	0	1		Don't_Know	Don't_Know	Don't_Know	Don't_Know	Don't_Know	Don't_Know	Don't_Know	none_of_the_above	0	0	0	0	1
PUBLIC_GOVERNMENT_SERVICE		Primary health care center			female	33	Others	Dental surgery technician	dental/Oral_unit			2	9		no	yes	less_than_1 year_ago		i_don't_know	0	0	0	0	0	0	0	0	1	0	none_of_the_above	0	0	0	0	1		Don't_Know	Don't_Know	Don't_Know	Don't_Know	Don't_Know	Don't_Know	Don't_Know	tb polio	1	1	0	0	0
PUBLIC_GOVERNMENT_SERVICE		Primary health care center			female	34	CHEW		family_planning_sti			2	0		yes	yes	less_than_1 year_ago		bcg hbv pentavalent oral_polio_vaccine measles meningitis	1	1	1	1	0	0	1	0	0	1	light_fever local_reaction_to_previous_dose	1	1	0	0	0		at_birth_and_6_10_and_14_weeks	Don't_Know	at_birth	Don't_Know	9_months	Don't_Know	Don't_Know	tb	1	0	0	0	0
PRIVATE_NON_PROFIT		Others	Maternity centre		female	44	Others	Midwife	other	Antenatal and immunization		8	3		yes	yes	less_than_1 year_ago		bcg pentavalent oral_polio_vaccine hbv pneumo_pcv measles meningitis	1	1	1	1	0	0	1	1	0	1	light_fever	0	1	0	0	0		6_10_14_weeks	14_weeks	at_birth	at_birth_and_6_10_and_14_weeks	9_months	15_month	9_months	tb polio measles	1	1	1	0	0
PUBLIC_GOVERNMENT_SERVICE		Primary health care center			female	26	JCHEW		immunization_ preventive_medicine_epidemiology			2	0		yes	yes	less_than_1 year_ago		oral_polio_vaccine bcg pentavalent pneumo_pcv meningitis measles	1	1	1	1	0	0	0	1	0	1	none_of_the_above	0	0	0	0	1		6_10_14_weeks	14_weeks	at_birth	at_birth_and_6_10_and_14_weeks	9_months	15_month	9_months	polio measles tb	1	1	1	0	0
PUBLIC_GOVERNMENT_SERVICE		Primary health care center			female	47	Others	Dental technician	dental/Oral_unit			23	0		yes	yes	less_than_1 year_ago		bcg oral_polio_vaccine pneumo_pcv measles pentavalent	1	1	1	1	0	0	0	1	0	0	light_fever local_reaction_to_previous_dose	1	1	0	0	0		at_birth_and_6_10_and_14_weeks	at_birth	at_birth	at_birth_and_6_10_and_14_weeks	9_months	15_month	Don't_Know	polio measles tb	1	1	1	0	0
PUBLIC_GOVERNMENT_SERVICE		Primary health care center			female	46	CHEW		immunization_ preventive_medicine_epidemiology			26	2		yes	yes	less_than_1 year_ago		bcg hbv oral_polio_vaccine pentavalent pneumo_pcv measles meningitis	1	1	1	1	0	0	1	1	0	1	light_fever	0	1	0	0	0		at_birth_and_6_10_and_14_weeks	14_weeks	at_birth	at_birth_and_6_10_and_14_weeks	9_months	15_month	9_months	tb measles polio	1	1	1	0	0
PUBLIC_GOVERNMENT_SERVICE		Primary health care center			female	33	Others	Dental technician	dental/Oral_unit			4	5		yes	yes	less_than_1 year_ago		bcg pentavalent measles	1	1	1	0	0	0	0	0	0	0	light_fever	0	1	0	0	0		Don't_Know	Don't_Know	at_birth	Don't_Know	9_months	15_month	Don't_Know	measles	0	0	1	0	0
PUBLIC_GOVERNMENT_SERVICE		Primary health care center			female	26	CHEW		immunization_ preventive_medicine_epidemiology			1	2		yes	yes	1_2_years_ago		bcg oral_polio_vaccine pentavalent hbv measles meningitis pneumo_pcv	1	1	1	1	0	0	1	1	0	1	light_fever	0	1	0	0	0		at_birth_and_6_10_and_14_weeks	9_months	at_birth	Don't_Know	9_months	15_month	9_months	polio measles	0	1	1	0	0
PUBLIC_GOVERNMENT_SERVICE		Primary health care center			female	46	CHEW		in_patient_department			2014	72		yes	yes	less_than_1 year_ago		bcg pentavalent hbv oral_polio_vaccine pneumo_pcv measles meningitis	1	1	1	1	0	0	1	1	0	1	light_fever	0	1	0	0	0		6_10_14_weeks	14_weeks	at_birth_and_6_10_and_14_weeks	at_birth_and_6_10_and_14_weeks	9_months	15_month	14_weeks	tb polio	1	1	0	0	0
PUBLIC_GOVERNMENT_SERVICE		Primary health care center			female	25	Others	Medical Record	general_outpatient			3	36		no	yes	less_than_1 year_ago		bcg pentavalent oral_polio_vaccine pneumo_pcv measles meningitis	1	1	1	1	0	0	0	1	0	1	light_fever	0	1	0	0	0		6_10_14_weeks	14_weeks	at_birth	at_birth_and_6_10_and_14_weeks	9_months	15_month	9_months	tb measles	1	0	1	0	0
PUBLIC_GOVERNMENT_SERVICE		Primary health care center			female	44	CHEW		immunization_ preventive_medicine_epidemiology			13	156		yes	yes	1_2_years_ago		measles pentavalent pneumo_pcv bcg hbv meningitis oral_polio_vaccine	1	1	1	1	0	0	1	1	0	1	light_fever pneumonia_other_serious_diseases	0	1	0	1	0		at_birth_and_6_10_and_14_weeks	14_weeks	at_birth	at_birth_and_6_10_and_14_weeks	9_months	15_month	9_months	measles polio	0	1	1	0	0
PUBLIC_GOVERNMENT_SERVICE		Primary health care center			female	22	Others	MEDICAL RECORD	general_outpatient			3	40		yes	no			bcg hbv pentavalent oral_polio_vaccine measles meningitis	1	1	1	1	0	0	1	0	0	1	light_fever	0	1	0	0	0		6_10_14_weeks	14_weeks	at_birth	6_10_14_weeks	9_months	15_month	9_months	none_of_the_above	0	0	0	0	1
PUBLIC_GOVERNMENT_SERVICE		Primary health care center			female	41	CHEW		immunization_ preventive_medicine_epidemiology			12	144		yes	yes	less_than_1 year_ago		oral_polio_vaccine bcg pneumo_pcv hbv pentavalent measles meningitis	1	1	1	1	0	0	1	1	0	1	pneumonia_other_serious_diseases	0	0	0	1	0		6_10_14_weeks	9_months	at_birth	at_birth_and_6_10_and_14_weeks	9_months	Don't_Know	9_months	polio measles tb	1	1	1	0	0
PUBLIC_GOVERNMENT_SERVICE		Primary health care center			female	27	JCHEW		immunization_ preventive_medicine_epidemiology			1	8		yes	no			bcg hbv oral_polio_vaccine pentavalent pneumo_pcv meningitis measles	1	1	1	1	0	0	1	1	0	1	light_fever	0	1	0	0	0		6_10_14_weeks	14_weeks	at_birth	at_birth_and_6_10_and_14_weeks	9_months	15_month	9_months	measles polio	0	1	1	0	0
PUBLIC_GOVERNMENT_SERVICE		Primary health care center			female	27	CHEW		immunization_ preventive_medicine_epidemiology			1	4		yes	no			bcg pentavalent pneumo_pcv oral_polio_vaccine meningitis measles	1	1	1	1	0	0	0	1	0	1	light_fever	0	1	0	0	0		6_10_14_weeks	14_weeks	at_birth	at_birth_and_6_10_and_14_weeks	9_months	15_month	9_months	polio measles	0	1	1	0	0
PUBLIC_GOVERNMENT_SERVICE		Primary health care center			female	43	Others	Health educator	imci			3	8		no	yes	2_3_years_ago		bcg hbv oral_polio_vaccine pentavalent pneumo_pcv measles meningitis	1	1	1	1	0	0	1	1	0	1	light_fever	0	1	0	0	0		6_10_14_weeks	14_weeks	at_birth	at_birth_and_6_10_and_14_weeks	9_months	15_month	Don't_Know	polio measles tb	1	1	1	0	0
PUBLIC_GOVERNMENT_SERVICE		Primary health care center			female	30	Others	Environmental health officer	family_planning_sti			2	8		yes	no			bcg oral_polio_vaccine pentavalent pneumo_pcv meningitis measles hbv	1	1	1	1	0	0	1	1	0	1	none_of_the_above	0	0	0	0	1		6_10_14_weeks	14_weeks	at_birth	at_birth_and_6_10_and_14_weeks	9_months	15_month	Don't_Know	polio	0	1	0	0	0
PUBLIC_GOVERNMENT_SERVICE		Primary health care center			female	24	Nurse		in_patient_department			3	0		yes	yes	2_3_years_ago		bcg measles pentavalent oral_polio_vaccine hbv pneumo_pcv meningitis	1	1	1	1			1	1	0	1	pneumonia_other_serious_diseases	0	0	0	1	0		at_birth_and_6_10_and_14_weeks	14_weeks	at_birth	at_birth_and_6_10_and_14_weeks	9_months	15_month	9_months	measles	0	0	1	0	0
PUBLIC_GOVERNMENT_SERVICE		Primary health care center			female	56	Others	Health information technician	other	Record		23	2		no	no			oral_polio_vaccine bcg pentavalent meningitis measles	1	1	1	1	0	0	0	0	0	1	light_fever	0	1	0	0	0		Don't_Know	Don't_Know	at_birth	at_birth_and_6_10_and_14_weeks	9_months	15_month	9_months	tb polio measles diarrhea	1	1	1	1	0
PUBLIC_GOVERNMENT_SERVICE		Primary health care center			male	46	Others	Medical Lab technologist	other	Laboratory		11	0		no	no			hbv	0	0	0	0	0	0	1	0	0	0	none_of_the_above	0	0	0	0	1		Don't_Know	Don't_Know	Don't_Know	Don't_Know	9_months	Don't_Know	Don't_Know	tb measles polio	1	1	1	0	0
PUBLIC_GOVERNMENT_SERVICE		Primary health care center			female	42	CHO		immunization_ preventive_medicine_epidemiology			5	1		yes	yes	1_2_years_ago		hbv bcg oral_polio_vaccine pentavalent measles pneumo_pcv meningitis	1	1	1	1	0	0	1	1	0	1	light_fever	0	1	0	0	0		6_10_14_weeks	14_weeks	at_birth_and_6_10_and_14_weeks	at_birth_and_6_10_and_14_weeks	9_months	Don't_Know	14_weeks	polio measles	0	1	1	0	0
PUBLIC_GOVERNMENT_SERVICE		Primary health care center			female	27	CHEW		immunization_ preventive_medicine_epidemiology			2	2		yes	yes	less_than_1 year_ago		bcg hbv oral_polio_vaccine pentavalent pneumo_pcv measles	1	1	1	1	0	0	1	1	0	0	seizures_under_medical_treatment	0	0	1	0	0		6_10_14_weeks	14_weeks	at_birth_and_6_10_and_14_weeks	at_birth_and_6_10_and_14_weeks	9_months	15_month	Don't_Know	polio	0	1	0	0	0
PUBLIC_GOVERNMENT_SERVICE		Primary health care center			female	44	CHO		immunization_ preventive_medicine_epidemiology			19	7		yes	yes	more_than_4_years_ago		bcg pentavalent oral_polio_vaccine pneumo_pcv measles hbv meningitis	1	1	1	1	0	0	1	1	0	1	light_fever	0	1	0	0	0		6_10_14_weeks	14_weeks	at_birth	at_birth_and_6_10_and_14_weeks	9_months	15_month	9_months	tb measles	1	0	1	0	0
PUBLIC_GOVERNMENT_SERVICE		Primary health care center			male	50	CHEW		general_outpatient			10	0		yes	yes	less_than_1 year_ago		bcg oral_polio_vaccine hbv	1	0	0	1	0	0	1	0	0	0	none_of_the_above	0	0	0	0	1		Don't_Know	Don't_Know	at_birth	at_birth_and_6_10_and_14_weeks	9_months	Don't_Know	Don't_Know	polio measles	0	1	1	0	0
PUBLIC_GOVERNMENT_SERVICE		Primary health care center			female	57	Nurse		general_outpatient			30	10		yes	yes	less_than_1 year_ago		bcg oral_polio_vaccine measles	1	1	0	1	0	0	0	0	0	0	none_of_the_above	0	0	0	0	1		6_10_14_weeks	6_10_14_weeks	at_birth_and_6_10_and_14_weeks	at_birth_and_6_10_and_14_weeks	9_months	15_month	6_10_14_weeks	measles polio tb	1	1	1	0	0
PUBLIC_GOVERNMENT_SERVICE		Primary health care center			female	27	JCHEW		family_planning_sti			0	9		yes	yes	less_than_1 year_ago		bcg hbv oral_polio_vaccine pentavalent meningitis pneumo_pcv measles	1	1	1	1	0	0	1	1	0	1	light_fever seizures_under_medical_treatment pneumonia_other_serious_diseases	0	1	1	1	0		6_10_14_weeks	14_weeks	at_birth	at_birth_and_6_10_and_14_weeks	9_months	15_month	9_months	tb polio measles diarrhea	1	1	1	1	0
PUBLIC_GOVERNMENT_SERVICE		Primary health care center			female	56	CHEW		immunization_ preventive_medicine_epidemiology			32	2		yes	yes	less_than_1 year_ago		bcg hbv oral_polio_vaccine pentavalent pneumo_pcv meningitis measles	1	1	1	1	0	0	1	1	0	1	light_fever local_reaction_to_previous_dose	1	1	0	0	0		6_10_14_weeks	14_weeks	at_birth	at_birth_and_6_10_and_14_weeks	9_months	15_month	9_months	polio measles tb	1	1	1	0	0
PUBLIC_GOVERNMENT_SERVICE		Primary health care center			female	39	Others	HMIS	general_outpatient			12	6		yes	yes	less_than_1 year_ago		bcg pentavalent oral_polio_vaccine	1	0	1	1	0	0	0	0	0	0	none_of_the_above	0	0	0	0	1		6_10_14_weeks	9_months	at_birth	at_birth_and_6_10_and_14_weeks	9_months	15_month	9_months	polio measles tb diarrhea	1	1	1	1	0
PUBLIC_GOVERNMENT_SERVICE		Primary health care center			female	24	Others	Mid-Wife	family_planning_sti			0	6		yes	no			bcg hbv measles oral_polio_vaccine	1	1	0	1	0	0	1	0	0	0	seizures_under_medical_treatment	0	0	1	0	0		at_birth_and_6_10_and_14_weeks	6_10_14_weeks	at_birth	at_birth_and_6_10_and_14_weeks	at_birth_and_6_10_and_14_weeks	9_months	9_months	polio measles	0	1	1	0	0
PUBLIC_GOVERNMENT_SERVICE		Primary health care center			female	26	JCHEW		general_outpatient			0	9		yes	yes	less_than_1 year_ago		bcg measles pentavalent oral_polio_vaccine hbv pneumo_pcv meningitis	1	1	1	1	0	0	1	1	0	1	light_fever seizures_under_medical_treatment pneumonia_other_serious_diseases	0	1	1	1	0		6_10_14_weeks	6_10_14_weeks	at_birth	at_birth_and_6_10_and_14_weeks	9_months	15_month	9_months	polio measles	0	1	1	0	0
PUBLIC_GOVERNMENT_SERVICE		Primary health care center			female	38	Others	Medical records	other	Records		6	0		no	no			bcg oral_polio_vaccine hbv pentavalent pneumo_pcv measles meningitis	1	1	1	1	0	0	1	1	0	1	none_of_the_above	0	0	0	0	1		Don't_Know	Don't_Know	Don't_Know	Don't_Know	9_months	15_month	9_months	polio tb	1	1	0	0	0
PUBLIC_GOVERNMENT_SERVICE		Primary health care center			female	43	Others	Health Assistant	other	Cleaner and to make sure everything is in ordee		18	3		yes	no			bcg oral_polio_vaccine pentavalent	1	0	1	1	0	0	0	0	0	0	pneumonia_other_serious_diseases	0	0	0	1	0		Don't_Know	Don't_Know	at_birth	at_birth	9_months	Don't_Know	9_months	tb polio	1	1	0	0	0
PUBLIC_GOVERNMENT_SERVICE		Primary health care center			female	35	Others	Health Assistant	other	Ward maid		2	4		no	no			bcg hbv meningitis oral_polio_vaccine pentavalent	1	0	1	1	0	0	1	0	0	1	light_fever	0	1	0	0	0		Don't_Know	Don't_Know	at_birth	Don't_Know	Don't_Know	15_month	Don't_Know	measles	0	0	1	0	0
PUBLIC_GOVERNMENT_SERVICE		Primary health care center			female	45	CHEW		general_outpatient			20	0		yes	yes	1_2_years_ago		bcg hbv oral_polio_vaccine pneumo_pcv pentavalent meningitis measles	1	1	1	1	0	0	1	1	0	1	pneumonia_other_serious_diseases	0	0	0	1	0		6_10_14_weeks	6_10_14_weeks	at_birth_and_6_10_and_14_weeks	at_birth_and_6_10_and_14_weeks	9_months	15_month	Don't_Know	tb measles	1	0	1	0	0
PUBLIC_GOVERNMENT_SERVICE		Primary health care center			female	56	Nurse		general_outpatient			29	4		no	no			bcg hbv oral_polio_vaccine pentavalent measles meningitis pneumo_pcv	1	1	1	1	0	0	1	1	0	1	pneumonia_other_serious_diseases	0	0	0	1	0		6_10_14_weeks	6_10_14_weeks	at_birth	at_birth	9_months	15_month	9_months	measles polio	0	1	1	0	0
PUBLIC_GOVERNMENT_SERVICE		Primary health care center			male	26	Others	Medical record	general_outpatient			2	8		no	no			bcg hbv pentavalent measles oral_polio_vaccine	1	1	1	1	0	0	1	0	0	0	none_of_the_above	0	0	0	0	1		Don't_Know	Don't_Know	Don't_Know	Don't_Know	Don't_Know	Don't_Know	Don't_Know	polio measles	0	1	1	0	0
PUBLIC_GOVERNMENT_SERVICE		Primary health care center			female	28	Nurse		general_outpatient			1	6		yes	no			oral_polio_vaccine bcg pentavalent measles meningitis hbv pneumo_pcv	1	1	1	1	0	0	1	1	0	1	pneumonia_other_serious_diseases	0	0	0	1	0		6_10_14_weeks	14_weeks	at_birth	at_birth_and_6_10_and_14_weeks	9_months	15_month	9_months	polio tb	1	1	0	0	0
PUBLIC_GOVERNMENT_SERVICE		Primary health care center			female	49	Others	Pharmacy technician	other	Essential pharmacy drug unit		3	5		no	no			bcg hbv pneumo_pcv oral_polio_vaccine pentavalent measles meningitis	1	1	1	1	0	0	1	1	0	1	seizures_under_medical_treatment	0	0	1	0	0		Don't_Know	14_weeks	at_birth	at_birth	9_months	15_month	9_months	measles polio	0	1	1	0	0
PUBLIC_GOVERNMENT_SERVICE		Primary health care center			female	55	JCHEW		immunization_ preventive_medicine_epidemiology			20	0		yes	yes	more_than_4_years_ago		bcg oral_polio_vaccine hbv pentavalent pneumo_pcv measles meningitis	1	1	1	1	0	0	1	1	0	1	none_of_the_above	0	0	0	0	1		6_10_14_weeks	14_weeks	at_birth	at_birth	9_months	15_month	9_months	measles	0	0	1	0	0
PUBLIC_GOVERNMENT_SERVICE		Primary health care center			female	44	Others	Health attendant	immunization_ preventive_medicine_epidemiology			8	10		no	no			bcg hbv oral_polio_vaccine pentavalent pneumo_pcv measles meningitis	1	1	1	1	0	0	1	1	0	1	light_fever seizures_under_medical_treatment	0	1	1	0	0		14_weeks	6_10_14_weeks	at_birth	at_birth	9_months	15_month	14_weeks	measles tb	1	0	1	0	0
PUBLIC_GOVERNMENT_SERVICE		Primary health care center			female	37	Others	Health assistant.	general_outpatient			3	2		no	no			bcg oral_polio_vaccine	1	0	0	1	0	0	0	0	0	0	light_fever seizures_under_medical_treatment	0	1	1	0	0		6_10_14_weeks	Don't_Know	at_birth	6_10_14_weeks	9_months	15_month	9_months	polio measles tb	1	1	1	0	0
PRIVATE_FOR_PROFIT		Secondary/General hospital			female	24	Nurse		in_patient_department			3	3		yes	yes	less_than_1 year_ago		bcg oral_polio_vaccine pentavalent measles	1	1	1	1	0	0	0	0	0	0	seizures_under_medical_treatment local_reaction_to_previous_dose pneumonia_other_serious_diseases	1	0	1	1	0		9_months	Don't_Know	at_birth	6_10_14_weeks	9_months	Don't_Know	Don't_Know	polio measles	0	1	1	0	0
PUBLIC_GOVERNMENT_SERVICE		Primary health care center			female	37	Nurse		family_planning_sti			10	0		yes	yes	less_than_1 year_ago		oral_polio_vaccine pneumo_pcv hbv measles pentavalent meningitis	0	1	1	1	0	0	1	1	0	1	none_of_the_above	0	0	0	0	1		6_10_14_weeks	14_weeks	at_birth	at_birth_and_6_10_and_14_weeks	9_months	15_month	Don't_Know	polio	0	1	0	0	0
PRIVATE_FOR_PROFIT		Secondary/General hospital			female	36	CHEW		in_patient_department			6	11		yes	yes	less_than_1 year_ago		measles hbv oral_polio_vaccine pneumo_pcv pentavalent	0	1	1	1	0	0	1	1	0	0	pneumonia_other_serious_diseases seizures_under_medical_treatment	0	0	1	1	0		6_10_14_weeks	14_weeks	at_birth	at_birth_and_6_10_and_14_weeks	9_months	15_month	Don't_Know	tb polio measles	1	1	1	0	0
PUBLIC_GOVERNMENT_SERVICE		Primary health care center			female	31	Nurse		antenatal_clinic			5	0		yes	yes	1_2_years_ago		bcg hbv pneumo_pcv oral_polio_vaccine measles pentavalent meningitis	1	1	1	1	0	0	1	1	0	1	none_of_the_above	0	0	0	0	1		6_10_14_weeks	14_weeks	at_birth	at_birth_and_6_10_and_14_weeks	9_months	15_month	9_months	measles tb polio	1	1	1	0	0
PUBLIC_GOVERNMENT_SERVICE		Primary health care center			female	27	CHEW		immunization_ preventive_medicine_epidemiology			3	0		yes	yes	less_than_1 year_ago		bcg oral_polio_vaccine hbv pentavalent pneumo_pcv measles meningitis	1	1	1	1	0	0	1	1	0	1	light_fever pneumonia_other_serious_diseases	0	1	0	1	0		6_10_14_weeks	14_weeks	at_birth	at_birth_and_6_10_and_14_weeks	9_months	15_month	9_months	polio tb	1	1	0	0	0
PUBLIC_GOVERNMENT_SERVICE		Primary health care center			female	39	CHO		general_outpatient			20	6		yes	yes	less_than_1 year_ago		bcg oral_polio_vaccine measles pentavalent pneumo_pcv	1	1	1	1	0	0	0	1	0	0	pneumonia_other_serious_diseases	0	0	0	1	0		6_10_14_weeks	14_weeks	at_birth	at_birth	9_months	15_month	9_months	measles	0	0	1	0	0
PUBLIC_GOVERNMENT_SERVICE		Primary health care center			female	26	Others	Pharmacy technician	general_outpatient			2	0		no	yes	1_2_years_ago		pentavalent oral_polio_vaccine meningitis measles	0	1	1	1	0	0	0	0	0	1	seizures_under_medical_treatment light_fever	0	1	1	0	0		Don't_Know	Don't_Know	at_birth	Don't_Know	Don't_Know	Don't_Know	Don't_Know	polio measles	0	1	1	0	0
PUBLIC_GOVERNMENT_SERVICE		Primary health care center			female	31	Others	NUTRITIONIST/DIETICIAN	nutrition			1	4		yes	yes	less_than_1 year_ago		pentavalent bcg meningitis measles hbv oral_polio_vaccine	1	1	1	1	0	0	1	0	0	1	none_of_the_above	0	0	0	0	1		6_10_14_weeks	14_weeks	at_birth	at_birth_and_6_10_and_14_weeks	9_months	15_month	Don't_Know	polio measles tb	1	1	1	0	0
PUBLIC_GOVERNMENT_SERVICE		Primary health care center			female	34	CHEW		immunization_ preventive_medicine_epidemiology			4	2		yes	yes	less_than_1 year_ago		bcg hbv oral_polio_vaccine pentavalent measles pneumo_pcv meningitis	1	1	1	1	0	0	1	1	0	1	seizures_under_medical_treatment	0	0	1	0	0		6_10_14_weeks	14_weeks	at_birth	at_birth_and_6_10_and_14_weeks	9_months	15_month	9_months	tb measles polio	1	1	1	0	0
PUBLIC_GOVERNMENT_SERVICE		Primary health care center			female	25	CHEW		immunization_ preventive_medicine_epidemiology			0	1		yes	no			bcg pentavalent pneumo_pcv hbv oral_polio_vaccine measles meningitis	1	1	1	1	0	0	1	1	0	1	pneumonia_other_serious_diseases	0	0	0	1	0		6_10_14_weeks	14_weeks	at_birth	at_birth_and_6_10_and_14_weeks	9_months	15_month	9_months	polio measles tb	1	1	1	0	0
PUBLIC_GOVERNMENT_SERVICE		Primary health care center			female	37	Others	LABORATORY TECHNICIAN	other	LABORATORY		12	7		no	yes	less_than_1 year_ago		bcg hbv pentavalent oral_polio_vaccine	1	0	1	1	0	0	1	0	0	0	local_reaction_to_previous_dose	1	0	0	0	0		6_10_14_weeks	14_weeks	at_birth	at_birth	9_months	15_month	9_months	tb polio	1	1	0	0	0
PRIVATE_FOR_PROFIT		Secondary/General hospital			female	28	Others	PHARMACY TECHNICIAN	other	PHARMACY		2	0		no	yes	less_than_1 year_ago		oral_polio_vaccine bcg	1	0	0	1	0	0	0	0	0	0	light_fever	0	1	0	0	0		Don't_Know	Don't_Know	Don't_Know	Don't_Know	9_months	Don't_Know	Don't_Know	polio	0	1	0	0	0
PRIVATE_FOR_PROFIT		Secondary/General hospital			male	35	Doctor		general_outpatient			4	5		no	no			measles oral_polio_vaccine	0	1	0	1	0	0	0	0	0	0	none_of_the_above	0	0	0	0	1		Don't_Know	Don't_Know	Don't_Know	Don't_Know	Don't_Know	Don't_Know	Don't_Know	polio	0	1	0	0	0
PRIVATE_FOR_PROFIT		Secondary/General hospital			male	26	Doctor		general_outpatient			1	0		yes	yes	less_than_1 year_ago		measles oral_polio_vaccine pneumo_pcv meningitis	0	1	0	1	0	0	0	1	0	1	local_reaction_to_previous_dose seizures_under_medical_treatment	1	0	1	0	0		at_birth	6_10_14_weeks	6_10_14_weeks	9_months	6_10_14_weeks	9_months	9_months	measles	0	0	1	0	0
PRIVATE_FOR_PROFIT		Secondary/General hospital			male	36	Doctor		in_patient_department			7	3		yes	no			bcg measles oral_polio_vaccine hbv pentavalent	1	1	1	1	0	0	1	0	0	0	local_reaction_to_previous_dose seizures_under_medical_treatment	1	0	1	0	0		at_birth_and_6_10_and_14_weeks	14_weeks	at_birth_and_6_10_and_14_weeks	at_birth_and_6_10_and_14_weeks	9_months	15_month	14_weeks	polio tb measles	1	1	1	0	0
PUBLIC_GOVERNMENT_SERVICE		Primary health care center			female	48	CHEW		general_outpatient			27	0		yes	yes	less_than_1 year_ago		oral_polio_vaccine bcg pentavalent pneumo_pcv meningitis hbv measles	1	1	1	1	0	0	1	1	0	1	none_of_the_above	0	0	0	0	1		6_10_14_weeks	14_weeks	at_birth	at_birth_and_6_10_and_14_weeks	9_months	15_month	9_months	tb measles polio	1	1	1	0	0
PUBLIC_GOVERNMENT_SERVICE		Primary health care center			female	40	CHEW		immunization_ preventive_medicine_epidemiology			6	0		yes	yes	less_than_1 year_ago		bcg measles hbv oral_polio_vaccine pentavalent pneumo_pcv meningitis	1	1	1	1	0	0	1	1	0	1	light_fever	0	1	0	0	0		6_10_14_weeks	14_weeks	at_birth	at_birth_and_6_10_and_14_weeks	9_months	15_month	9_months	polio	0	1	0	0	0
PUBLIC_GOVERNMENT_SERVICE		Primary health care center			female	40	Nurse		family_planning_sti			8	0		yes	yes	less_than_1 year_ago		pentavalent oral_polio_vaccine pneumo_pcv meningitis measles bcg hbv	1	1	1	1	0	0	1	1	0	1	light_fever	0	1	0	0	0		6_10_14_weeks	14_weeks	at_birth	at_birth_and_6_10_and_14_weeks	9_months	15_month	9_months	polio	0	1	0	0	0
PUBLIC_GOVERNMENT_SERVICE		Primary health care center			female	45	CHEW		general_outpatient			19	0		yes	yes	less_than_1 year_ago		measles bcg oral_polio_vaccine pentavalent pneumo_pcv hbv meningitis	1	1	1	1	0	0	1	1	0	1	none_of_the_above	0	0	0	0	1		6_10_14_weeks	14_weeks	at_birth	at_birth_and_6_10_and_14_weeks	9_months	15_month	9_months	measles	0	0	1	0	0
PUBLIC_GOVERNMENT_SERVICE		Primary health care center			female	23	CHEW		general_outpatient			3	0		yes	yes	less_than_1 year_ago		bcg measles pneumo_pcv pentavalent oral_polio_vaccine hbv meningitis	1	1	1	1	0	0	1	1	0	1	none_of_the_above	0	0	0	0	1		6_10_14_weeks	14_weeks	at_birth	6_10_14_weeks	9_months	15_month	9_months	tb measles	1	0	1	0	0
PUBLIC_GOVERNMENT_SERVICE		Primary health care center			female	25	JCHEW		immunization_ preventive_medicine_epidemiology			0	8		yes	yes	less_than_1 year_ago		oral_polio_vaccine hbv pentavalent bcg pneumo_pcv meningitis measles	1	1	1	1	0	0	1	1	0	1	light_fever	0	1	0	0	0		6_10_14_weeks	14_weeks	at_birth	at_birth_and_6_10_and_14_weeks	9_months	15_month	9_months	tb polio measles	1	1	1	0	0
PUBLIC_GOVERNMENT_SERVICE		Secondary/General hospital			female	45	CHO		immunization_ preventive_medicine_epidemiology			18	5		yes	yes	less_than_1 year_ago		measles meningitis hbv bcg pentavalent pneumo_pcv oral_polio_vaccine	1	1	1	1	0	0	1	1	0	1	local_reaction_to_previous_dose seizures_under_medical_treatment	1	0	1	0	0		at_birth_and_6_10_and_14_weeks	14_weeks	at_birth	at_birth_and_6_10_and_14_weeks	9_months	15_month	9_months	polio	0	1	0	0	0
PUBLIC_GOVERNMENT_SERVICE		Primary health care center			female	37	Others	DENTAL NURSE	antenatal_clinic			11	7		no	yes	more_than_4_years_ago		bcg pentavalent measles oral_polio_vaccine pneumo_pcv meningitis	1	1	1	1	0	0	0	1	0	1	light_fever	0	1	0	0	0		6_10_14_weeks	14_weeks	at_birth	at_birth_and_6_10_and_14_weeks	9_months	15_month	9_months	polio	0	1	0	0	0
PUBLIC_GOVERNMENT_SERVICE		Primary health care center			female	28	JCHEW		immunization_ preventive_medicine_epidemiology			1	0		yes	no			bcg hbv oral_polio_vaccine measles pentavalent pneumo_pcv meningitis	1	1	1	1	0	0	1	1	0	1	pneumonia_other_serious_diseases	0	0	0	1	0		6_10_14_weeks	14_weeks	at_birth	at_birth_and_6_10_and_14_weeks	9_months	15_month	9_months	tb polio	1	1	0	0	0
PUBLIC_GOVERNMENT_SERVICE		Secondary/General hospital			female	57	Nurse		family_planning_sti			30	0		yes	no			bcg measles oral_polio_vaccine hbv pneumo_pcv	1	1	0	1			1	1	0	0	light_fever seizures_under_medical_treatment pneumonia_other_serious_diseases local_reaction_to_previous_dose	1	1	1	1	0		14_weeks	14_weeks	at_birth	6_10_14_weeks	9_months	9_months	9_months	polio tb measles	1	1	1	0	0
PUBLIC_GOVERNMENT_SERVICE		Primary health care center			female	44	CHO		family_planning_sti			18	0		yes	yes	less_than_1 year_ago		bcg oral_polio_vaccine pneumo_pcv pentavalent measles hbv meningitis	1	1	1	1	0	0	1	1	0	1	none_of_the_above	0	0	0	0	1		6_10_14_weeks	14_weeks	at_birth	at_birth	9_months	15_month	9_months	tb polio	1	1	0	0	0
PUBLIC_GOVERNMENT_SERVICE		Primary health care center			female	49	CHO		immunization_ preventive_medicine_epidemiology			23	2		yes	yes	less_than_1 year_ago		bcg oral_polio_vaccine pentavalent measles pneumo_pcv hbv meningitis	1	1	1	1	0	0	1	1	0	1	seizures_under_medical_treatment	0	0	1	0	0		6_10_14_weeks	14_weeks	at_birth	at_birth_and_6_10_and_14_weeks	9_months	15_month	9_months	polio	0	1	0	0	0
PUBLIC_GOVERNMENT_SERVICE		Primary health care center			female	29	Others	Health Attendant	immunization_ preventive_medicine_epidemiology			5	7		yes	yes	less_than_1 year_ago		bcg pentavalent measles oral_polio_vaccine pneumo_pcv	1	1	1	1	0	0	0	1	0	0	light_fever	0	1	0	0	0		Don't_Know	Don't_Know	at_birth	Don't_Know	9_months	Don't_Know	9_months	tb measles polio	1	1	1	0	0
PUBLIC_GOVERNMENT_SERVICE		Primary health care center			female	47	CHO		immunization_ preventive_medicine_epidemiology			2	6		yes	yes	less_than_1 year_ago		measles bcg hbv meningitis pneumo_pcv pentavalent oral_polio_vaccine	1	1	1	1	0	0	1	1	0	1	seizures_under_medical_treatment	0	0	1	0	0		6_10_14_weeks	14_weeks	at_birth	at_birth_and_6_10_and_14_weeks	9_months	15_month	14_weeks	measles polio diarrhea	0	1	1	1	0
PUBLIC_GOVERNMENT_SERVICE		Primary health care center			female	52	CHEW		immunization_ preventive_medicine_epidemiology			10	0		yes	yes	less_than_1 year_ago		bcg hbv oral_polio_vaccine pentavalent measles pneumo_pcv meningitis	1	1	1	1	0	0	1	1	0	1	none_of_the_above	0	0	0	0	1		at_birth_and_6_10_and_14_weeks	14_weeks	at_birth	at_birth_and_6_10_and_14_weeks	9_months	15_month	9_months	polio measles	0	1	1	0	0
PUBLIC_GOVERNMENT_SERVICE		Primary health care center			female	24	Others	Medical laboratory technician	other	Haematology		2	0		no	yes	less_than_1 year_ago		bcg oral_polio_vaccine pentavalent pneumo_pcv hbv measles	1	1	1	1	0	0	1	1	0	0	local_reaction_to_previous_dose	1	0	0	0	0		at_birth_and_6_10_and_14_weeks	9_months	at_birth_and_6_10_and_14_weeks	14_weeks	9_months	15_month	9_months	polio	0	1	0	0	0
PUBLIC_GOVERNMENT_SERVICE		Primary health care center			female	23	CHEW		immunization_ preventive_medicine_epidemiology			2	2		yes	yes	less_than_1 year_ago		bcg hbv oral_polio_vaccine pentavalent measles pneumo_pcv meningitis	1	1	1	1	0	0	1	1	0	1	seizures_under_medical_treatment	0	0	1	0	0		6_10_14_weeks	14_weeks	at_birth	at_birth_and_6_10_and_14_weeks	9_months	15_month	9_months	polio	0	1	0	0	0
PUBLIC_GOVERNMENT_SERVICE		Primary health care center			female	43	Others	Health Assistant	other	Assisting in all areas where medical assistant is needed		19	0		yes	yes	less_than_1 year_ago		bcg hbv measles meningitis oral_polio_vaccine	1	1	0	1	0	0	1	0	0	1	none_of_the_above	0	0	0	0	1		6_10_14_weeks	Don't_Know	at_birth	at_birth_and_6_10_and_14_weeks	9_months	15_month	9_months	polio	0	1	0	0	0
PUBLIC_GOVERNMENT_SERVICE		Primary health care center			male	27	CHEW		immunization_ preventive_medicine_epidemiology			0	5		yes	yes	less_than_1 year_ago		bcg hbv oral_polio_vaccine pentavalent pneumo_pcv measles meningitis	1	1	1	1	0	0	1	1	0	1	none_of_the_above	0	0	0	0	1		Don't_Know	Don't_Know	at_birth	at_birth_and_6_10_and_14_weeks	9_months	15_month	9_months	polio tb measles	1	1	1	0	0
PUBLIC_GOVERNMENT_SERVICE		Primary health care center			female	43	Others	Dental technician	dental/Oral_unit			22	0		no	yes	1_2_years_ago		bcg oral_polio_vaccine pentavalent hbv meningitis measles	1	1	1	1	0	0	1	0	0	1	none_of_the_above	0	0	0	0	1		Don't_Know	Don't_Know	at_birth	at_birth	9_months	Don't_Know	9_months	tb	1	0	0	0	0
PUBLIC_GOVERNMENT_SERVICE		Primary health care center			female	35	Nurse		other	General Nursing		10	5		yes	yes	more_than_4_years_ago		bcg hbv pentavalent pneumo_pcv meningitis measles	1	1	1	0	0	0	1	1	0	1	pneumonia_other_serious_diseases	0	0	0	1	0		6_10_14_weeks	14_weeks	at_birth	at_birth_and_6_10_and_14_weeks	9_months	15_month	9_months	tb measles	1	0	1	0	0
PUBLIC_GOVERNMENT_SERVICE		Primary health care center			female	48	Others	Health Information	general_outpatient			9	2		yes	yes	less_than_1 year_ago		bcg measles oral_polio_vaccine pentavalent meningitis	1	1	1	1	0	0	0	0	0	1	none_of_the_above	0	0	0	0	1		Don't_Know	Don't_Know	at_birth	Don't_Know	9_months	15_month	Don't_Know	polio measles tb	1	1	1	0	0
PUBLIC_GOVERNMENT_SERVICE		Primary health care center			female	49	CHEW		immunization_ preventive_medicine_epidemiology			15	0		yes	yes	less_than_1 year_ago		bcg oral_polio_vaccine hbv pentavalent pneumo_pcv meningitis measles	1	1	1	1	0	0	1	1	0	1	seizures_under_medical_treatment	0	0	1	0	0		6_10_14_weeks	14_weeks	at_birth	at_birth_and_6_10_and_14_weeks	9_months	9_months	9_months	measles polio	0	1	1	0	0
PUBLIC_GOVERNMENT_SERVICE		Primary health care center			female	25	CHEW		immunization_ preventive_medicine_epidemiology			2	0		yes	yes	less_than_1 year_ago		bcg oral_polio_vaccine hbv pentavalent pneumo_pcv measles meningitis	1	1	1	1	0	0	1	1	0	1	none_of_the_above	0	0	0	0	1		6_10_14_weeks	14_weeks	at_birth	at_birth_and_6_10_and_14_weeks	9_months	15_month	9_months	polio measles	0	1	1	0	0
PUBLIC_GOVERNMENT_SERVICE		Primary health care center			female	42	CHEW		immunization_ preventive_medicine_epidemiology			12	0		yes	yes	less_than_1 year_ago		bcg hbv oral_polio_vaccine pentavalent pneumo_pcv measles	1	1	1	1	0	0	1	1	0	0	seizures_under_medical_treatment pneumonia_other_serious_diseases	0	0	1	1	0		6_10_14_weeks	6_10_14_weeks	at_birth	at_birth_and_6_10_and_14_weeks	9_months	15_month	9_months	none_of_the_above	0	0	0	0	1
PUBLIC_GOVERNMENT_SERVICE		Primary health care center			male	57	Nurse		immunization_ preventive_medicine_epidemiology			29	8		no	yes	less_than_1 year_ago		oral_polio_vaccine bcg hbv pentavalent pneumo_pcv measles meningitis	1	1	1	1	0	0	1	1	0	1	light_fever	0	1	0	0	0		6_10_14_weeks	14_weeks	at_birth_and_6_10_and_14_weeks	at_birth_and_6_10_and_14_weeks	9_months	15_month	9_months	polio measles tb diarrhea	1	1	1	1	0
PUBLIC_GOVERNMENT_SERVICE		Primary health care center			female	23	JCHEW		immunization_ preventive_medicine_epidemiology			2	3		yes	yes	less_than_1 year_ago		bcg measles oral_polio_vaccine hbv pentavalent pneumo_pcv meningitis	1	1	1	1	0	0	1	1	0	1	seizures_under_medical_treatment light_fever pneumonia_other_serious_diseases	0	1	1	1	0		6_10_14_weeks	14_weeks	at_birth	at_birth_and_6_10_and_14_weeks	9_months	15_month	9_months	polio measles tb	1	1	1	0	0
PUBLIC_GOVERNMENT_SERVICE		Primary health care center			female	22	JCHEW		immunization_ preventive_medicine_epidemiology			0	7		yes	yes	less_than_1 year_ago		bcg measles pentavalent oral_polio_vaccine hbv pneumo_pcv meningitis	1	1	1	1	0	0	1	1	0	1	pneumonia_other_serious_diseases	0	0	0	1	0		6_10_14_weeks	14_weeks	at_birth	at_birth_and_6_10_and_14_weeks	9_months	15_month	9_months	polio	0	1	0	0	0
PUBLIC_GOVERNMENT_SERVICE		Primary health care center			female	45	Others	HIMS	general_outpatient			22	0		yes	yes	less_than_1 year_ago		bcg measles pentavalent oral_polio_vaccine hbv meningitis pneumo_pcv	1	1	1	1	0	0	1	1	0	1	light_fever seizures_under_medical_treatment pneumonia_other_serious_diseases	0	1	1	1	0		6_10_14_weeks	14_weeks	at_birth	at_birth_and_6_10_and_14_weeks	9_months	15_month	Don't_Know	tb polio measles diarrhea	1	1	1	1	0
PUBLIC_GOVERNMENT_SERVICE		Primary health care center			female	40	CHEW		immunization_ preventive_medicine_epidemiology			3	0		yes	yes	less_than_1 year_ago		bcg measles pentavalent oral_polio_vaccine hbv pneumo_pcv meningitis	1	1	1	1	0	0	1	1	0	1	pneumonia_other_serious_diseases seizures_under_medical_treatment	0	0	1	1	0		6_10_14_weeks	14_weeks	at_birth	at_birth_and_6_10_and_14_weeks	9_months	15_month	9_months	tb polio measles	1	1	1	0	0
PUBLIC_GOVERNMENT_SERVICE		Primary health care center			male	47	CHEW		other	PHARMACY		2	8		yes	yes	less_than_1 year_ago		bcg measles pentavalent oral_polio_vaccine hbv pneumo_pcv meningitis	1	1	1	1	0	0	1	1	0	1	seizures_under_medical_treatment pneumonia_other_serious_diseases local_reaction_to_previous_dose	1	0	1	1	0		6_10_14_weeks	14_weeks	at_birth	at_birth_and_6_10_and_14_weeks	9_months	15_month	14_weeks	tb polio	1	1	0	0	0
PUBLIC_GOVERNMENT_SERVICE		Primary health care center			female	34	Others	Health record officer	other	Pharmacy		3	6		no	no			oral_polio_vaccine pneumo_pcv measles meningitis	0	1	0	1	0	0	0	1	0	1	light_fever local_reaction_to_previous_dose	1	1	0	0	0		6_10_14_weeks	Don't_Know	at_birth	Don't_Know	9_months	15_month	9_months	none_of_the_above	0	0	0	0	1
PUBLIC_GOVERNMENT_SERVICE		Primary health care center			female	45	Others	Health assistant	in_patient_department			2	11		no	no			oral_polio_vaccine pentavalent meningitis measles	0	1	1	1	0	0	0	0	0	1	light_fever	0	1	0	0	0		6_10_14_weeks	Don't_Know	at_birth	Don't_Know	9_months	15_month	Don't_Know	tb polio measles	1	1	1	0	0
PUBLIC_GOVERNMENT_SERVICE		Primary health care center			female	57	CHEW		in_patient_department			32	3		yes	yes	less_than_1 year_ago		bcg oral_polio_vaccine hbv measles pentavalent pneumo_pcv meningitis	1	1	1	1	0	0	1	1	0	1	local_reaction_to_previous_dose light_fever seizures_under_medical_treatment	1	1	1	0	0		6_10_14_weeks	14_weeks	at_birth	at_birth_and_6_10_and_14_weeks	9_months	15_month	9_months	tb polio measles diarrhea	1	1	1	1	0
PUBLIC_GOVERNMENT_SERVICE		Primary health care center			female	38	JCHEW		immunization_ preventive_medicine_epidemiology			3	11		yes	yes	less_than_1 year_ago		bcg oral_polio_vaccine hbv pneumo_pcv pentavalent measles	1	1	1	1	0	0	1	1	0	0	pneumonia_other_serious_diseases	0	0	0	1	0		6_10_14_weeks	14_weeks	at_birth	6_10_14_weeks	9_months	15_month	9_months	polio	0	1	0	0	0
PUBLIC_GOVERNMENT_SERVICE		Primary health care center			female	38	CHEW		immunization_ preventive_medicine_epidemiology			4	0		yes	yes	less_than_1 year_ago		bcg measles pentavalent oral_polio_vaccine hbv meningitis pneumo_pcv	1	1	1	1	0	0	1	1	0	1	light_fever seizures_under_medical_treatment pneumonia_other_serious_diseases	0	1	1	1	0		6_10_14_weeks	14_weeks	at_birth	at_birth_and_6_10_and_14_weeks	9_months	15_month	9_months	tb polio measles	1	1	1	0	0
PUBLIC_GOVERNMENT_SERVICE		Primary health care center			female	34	JCHEW		immunization_ preventive_medicine_epidemiology			1	2		yes	yes	less_than_1 year_ago		bcg hbv oral_polio_vaccine pentavalent pneumo_pcv measles meningitis	1	1	1	1	0	0	1	1	0	1	none_of_the_above	0	0	0	0	1		6_10_14_weeks	14_weeks	at_birth	at_birth_and_6_10_and_14_weeks	9_months	15_month	9_months	measles polio tb	1	1	1	0	0
PUBLIC_GOVERNMENT_SERVICE		Primary health care center			female	49	Others	Medical record	other	Health information management		8	0		no	no			bcg hbv oral_polio_vaccine pentavalent pneumo_pcv measles meningitis	1	1	1	1	0	0	1	1	0	1	none_of_the_above	0	0	0	0	1		6_10_14_weeks	Don't_Know	at_birth	at_birth	9_months	15_month	Don't_Know	measles	0	0	1	0	0
PUBLIC_GOVERNMENT_SERVICE		Primary health care center			female	30	CHEW		immunization_ preventive_medicine_epidemiology			4	0		yes	yes	1_2_years_ago		bcg hbv pentavalent oral_polio_vaccine measles meningitis pneumo_pcv	1	1	1	1			1	1	0	1	pneumonia_other_serious_diseases	0	0	0	1	0		6_10_14_weeks	6_10_14_weeks	at_birth	at_birth_and_6_10_and_14_weeks	9_months	15_month	9_months	tb polio measles	1	1	1	0	0
PUBLIC_GOVERNMENT_SERVICE		Primary health care center			female	27	CHEW		immunization_ preventive_medicine_epidemiology			0	7		yes	yes	less_than_1 year_ago		bcg oral_polio_vaccine pentavalent hbv pneumo_pcv measles	1	1	1	1			1	1	0	0	pneumonia_other_serious_diseases	0	0	0	1	0		9_months	at_birth	at_birth_and_6_10_and_14_weeks	at_birth	9_months	15_month	at_birth	tb polio measles	1	1	1	0	0
PUBLIC_GOVERNMENT_SERVICE		Primary health care center			male	32	CHEW		immunization_ preventive_medicine_epidemiology			5	0		yes	yes	less_than_1 year_ago		bcg measles pentavalent oral_polio_vaccine hbv pneumo_pcv meningitis	1	1	1	1			1	1	0	1	local_reaction_to_previous_dose light_fever pneumonia_other_serious_diseases	1	1	0	1	0		at_birth_and_6_10_and_14_weeks	14_weeks	at_birth	at_birth_and_6_10_and_14_weeks	9_months	15_month	9_months	polio measles	0	1	1	0	0
PUBLIC_GOVERNMENT_SERVICE		Primary health care center			female	31	Nurse		antenatal_clinic			10	0		yes	yes	2_3_years_ago		bcg hbv oral_polio_vaccine pentavalent pneumo_pcv measles meningitis	1	1	1	1			1	1	0	1	none_of_the_above	0	0	0	0	1		6_10_14_weeks	14_weeks	at_birth	at_birth_and_6_10_and_14_weeks	9_months	9_months	9_months	tb measles polio	1	1	1	0	0
PUBLIC_GOVERNMENT_SERVICE		Primary health care center			male	35	CHO		immunization_ preventive_medicine_epidemiology			8	0		yes	yes	less_than_1 year_ago		bcg measles pentavalent oral_polio_vaccine hbv pneumo_pcv meningitis	1	1	1	1			1	1	0	1	pneumonia_other_serious_diseases	0	0	0	1	0		6_10_14_weeks	6_10_14_weeks	at_birth	at_birth_and_6_10_and_14_weeks	9_months	15_month	9_months	measles polio	0	1	1	0	0
PUBLIC_GOVERNMENT_SERVICE		Primary health care center			female	35	JCHEW		immunization_ preventive_medicine_epidemiology			5	6		yes	yes	less_than_1 year_ago		hbv pentavalent measles meningitis oral_polio_vaccine bcg pneumo_pcv	1	1	1	1	0	0	1	1	0	1	light_fever	0	1	0	0	0		6_10_14_weeks	14_weeks	at_birth	6_10_14_weeks	9_months	15_month	9_months	measles tb polio	1	1	1	0	0
PUBLIC_GOVERNMENT_SERVICE		Primary health care center			female	37	CHEW		immunization_ preventive_medicine_epidemiology			6	8		yes	yes	less_than_1 year_ago		hbv oral_polio_vaccine pentavalent bcg pneumo_pcv measles meningitis	1	1	1	1	0	0	1	1	0	1	light_fever	0	1	0	0	0		6_10_14_weeks	14_weeks	at_birth	at_birth_and_6_10_and_14_weeks	9_months	15_month	9_months	polio measles	0	1	1	0	0
PUBLIC_GOVERNMENT_SERVICE		Primary health care center			female	35	JCHEW		immunization_ preventive_medicine_epidemiology			15	5		yes	yes	1_2_years_ago		hbv oral_polio_vaccine bcg measles meningitis pentavalent	1	1	1	1	0	0	1	0	0	1	pneumonia_other_serious_diseases	0	0	0	1	0		6_10_14_weeks	Don't_Know	at_birth	at_birth_and_6_10_and_14_weeks	9_months	15_month	Don't_Know	polio measles	0	1	1	0	0
PUBLIC_GOVERNMENT_SERVICE		Primary health care center			female	26	JCHEW		immunization_ preventive_medicine_epidemiology			5	3		yes	yes	less_than_1 year_ago		bcg oral_polio_vaccine hbv pentavalent pneumo_pcv measles	1	1	1	1	0	0	1	1	0	0	none_of_the_above	0	0	0	0	1		6_10_14_weeks	14_weeks	at_birth	at_birth_and_6_10_and_14_weeks	9_months	15_month	9_months	polio	0	1	0	0	0
PUBLIC_GOVERNMENT_SERVICE		Secondary/General hospital			male	26	Doctor		general_outpatient			1	7		yes	yes	1_2_years_ago		bcg oral_polio_vaccine hbv measles meningitis pneumo_pcv	1	1	0	1	0	0	1	1	0	1	pneumonia_other_serious_diseases	0	0	0	1	0		Don't_Know	6_10_14_weeks	at_birth	Don't_Know	9_months	15_month	Don't_Know	tb polio	1	1	0	0	0
PUBLIC_GOVERNMENT_SERVICE		Primary health care center			female	40	Others	Health Assistant	general_outpatient			14	4		yes	yes	less_than_1 year_ago		bcg oral_polio_vaccine pentavalent pneumo_pcv measles	1	1	1	1	0	0	0	1	0	0	light_fever	0	1	0	0	0		6_10_14_weeks	14_weeks	at_birth	at_birth_and_6_10_and_14_weeks	at_birth	15_month	9_months	none_of_the_above	0	0	0	0	1
PUBLIC_GOVERNMENT_SERVICE		Secondary/General hospital			female	25	CHEW		immunization_ preventive_medicine_epidemiology			0	3		yes	no			bcg measles oral_polio_vaccine pentavalent	1	1	1	1	0	0	0	0	0	0	pneumonia_other_serious_diseases	0	0	0	1	0		6_10_14_weeks	14_weeks	at_birth	at_birth_and_6_10_and_14_weeks	9_months	15_month	9_months	polio tb	1	1	0	0	0
PUBLIC_GOVERNMENT_SERVICE		Secondary/General hospital			male	35	Doctor		general_outpatient			5	2		yes	no			oral_polio_vaccine bcg hbv pentavalent measles	1	1	1	1	0	0	1	0	0	0	pneumonia_other_serious_diseases	0	0	0	1	0		6_10_14_weeks	Don't_Know	at_birth	at_birth	9_months	Don't_Know	Don't_Know	polio	0	1	0	0	0
PUBLIC_GOVERNMENT_SERVICE		Primary health care center			female	40	CHEW		immunization_ preventive_medicine_epidemiology			12	0		yes	yes	less_than_1 year_ago		bcg hbv oral_polio_vaccine pentavalent pneumo_pcv measles meningitis	1	1	1	1	0	0	1	1	0	1	light_fever	0	1	0	0	0		6_10_14_weeks	14_weeks	at_birth	at_birth_and_6_10_and_14_weeks	9_months	15_month	9_months	polio	0	1	0	0	0
PUBLIC_GOVERNMENT_SERVICE		Primary health care center			female	33	Others	Adhoc Auxillary Nurse	antenatal_clinic			0	6		no	yes	less_than_1 year_ago		bcg hbv oral_polio_vaccine pneumo_pcv pentavalent measles meningitis	1	1	1	1	0	0	1	1	0	1	pneumonia_other_serious_diseases	0	0	0	1	0		6_10_14_weeks	9_months	at_birth	at_birth_and_6_10_and_14_weeks	9_months	15_month	9_months	polio	0	1	0	0	0
PUBLIC_GOVERNMENT_SERVICE		Primary health care center			female	50	CHEW		general_outpatient			29	3		yes	yes	less_than_1 year_ago		bcg hbv oral_polio_vaccine pentavalent measles pneumo_pcv meningitis	1	1	1	1	0	0	1	1	0	1	pneumonia_other_serious_diseases	0	0	0	1	0		6_10_14_weeks	14_weeks	at_birth	at_birth_and_6_10_and_14_weeks	9_months	15_month	9_months	none_of_the_above	0	0	0	0	1
PUBLIC_GOVERNMENT_SERVICE		Primary health care center			female	59	Nurse		general_outpatient			27	10		yes	yes	less_than_1 year_ago		bcg oral_polio_vaccine hbv pentavalent measles pneumo_pcv meningitis	1	1	1	1	0	0	1	1	0	1	pneumonia_other_serious_diseases	0	0	0	1	0		6_10_14_weeks	14_weeks	at_birth	6_10_14_weeks	9_months	15_month	9_months	none_of_the_above	0	0	0	0	1
PUBLIC_GOVERNMENT_SERVICE		Primary health care center			male	34	JCHEW		general_outpatient			1	8		yes	yes	less_than_1 year_ago		bcg hbv pneumo_pcv pentavalent oral_polio_vaccine measles meningitis	1	1	1	1	0	0	1	1	0	1	pneumonia_other_serious_diseases	0	0	0	1	0		6_10_14_weeks	14_weeks	at_birth	at_birth_and_6_10_and_14_weeks	9_months	15_month	9_months	none_of_the_above	0	0	0	0	1
PUBLIC_GOVERNMENT_SERVICE		Primary health care center			female	49	Nurse		family_planning_sti			25	0		yes	yes	more_than_4_years_ago		bcg measles pentavalent oral_polio_vaccine hbv pneumo_pcv meningitis	1	1	1	1			1	1	0	1	seizures_under_medical_treatment pneumonia_other_serious_diseases	0	0	1	1	0		6_10_14_weeks	14_weeks	at_birth	at_birth_and_6_10_and_14_weeks	9_months	15_month	9_months	tb polio measles	1	1	1	0	0
PUBLIC_GOVERNMENT_SERVICE		Primary health care center			female	44	CHEW		immunization_ preventive_medicine_epidemiology			9	0		yes	yes	more_than_4_years_ago		bcg measles pentavalent oral_polio_vaccine hbv pneumo_pcv meningitis	1	1	1	1			1	1	0	1	seizures_under_medical_treatment	0	0	1	0	0		6_10_14_weeks	14_weeks	at_birth	at_birth_and_6_10_and_14_weeks	9_months	15_month	9_months	tb polio measles	1	1	1	0	0
PUBLIC_GOVERNMENT_SERVICE		Primary health care center			male	42	CHEW		immunization_ preventive_medicine_epidemiology			5	6		yes	yes	less_than_1 year_ago		bcg measles pentavalent oral_polio_vaccine hbv pneumo_pcv meningitis	1	1	1	1			1	1	0	1	pneumonia_other_serious_diseases	0	0	0	1	0		6_10_14_weeks	14_weeks	at_birth	at_birth_and_6_10_and_14_weeks	9_months	15_month	14_weeks	polio measles	0	1	1	0	0
PUBLIC_GOVERNMENT_SERVICE		Primary health care center			female	39	CHEW		immunization_ preventive_medicine_epidemiology			10	0		yes	yes	less_than_1 year_ago		measles bcg pentavalent oral_polio_vaccine hbv pneumo_pcv meningitis	1	1	1	1			1	1	0	1	none_of_the_above	0	0	0	0	1		6_10_14_weeks	14_weeks	at_birth	at_birth_and_6_10_and_14_weeks	9_months	15_month	9_months	polio measles tb	1	1	1	0	0
PUBLIC_GOVERNMENT_SERVICE		Primary health care center			female	48	Others		in_patient_department			27	10		yes	yes	less_than_1 year_ago		bcg measles pentavalent oral_polio_vaccine hbv pneumo_pcv meningitis	1	1	1	1			1	1	0	1	local_reaction_to_previous_dose light_fever seizures_under_medical_treatment pneumonia_other_serious_diseases	1	1	1	1	0		6_10_14_weeks	9_months	at_birth	at_birth_and_6_10_and_14_weeks	9_months	15_month	14_weeks	polio measles	0	1	1	0	0
PUBLIC_GOVERNMENT_SERVICE		Primary health care center			female	32	CHEW		immunization_ preventive_medicine_epidemiology			3	3		yes	yes	less_than_1 year_ago		meningitis pneumo_pcv hbv oral_polio_vaccine pentavalent measles bcg	1	1	1	1			1	1	0	1	seizures_under_medical_treatment	0	0	1	0	0		6_10_14_weeks	14_weeks	at_birth	at_birth_and_6_10_and_14_weeks	9_months	15_month	9_months	diarrhea	0	0	0	1	0
PRIVATE_FOR_PROFIT		Primary health care center			female	32	CHEW		immunization_ preventive_medicine_epidemiology			7	0		yes	yes	less_than_1 year_ago		bcg measles oral_polio_vaccine hbv pneumo_pcv meningitis pentavalent	1	1	1	1	0	0	1	1	0	1	none_of_the_above	0	0	0	0	1		6_10_14_weeks	14_weeks	at_birth	at_birth_and_6_10_and_14_weeks	9_months	Don't_Know	9_months	measles	0	0	1	0	0
PUBLIC_GOVERNMENT_SERVICE		Primary health care center			female	34	Others	Laboratory technician	other	Laboratory Department		3	0		yes	yes	more_than_4_years_ago		bcg measles meningitis	1	1	0	0	0	0	0	0	0	1	none_of_the_above	0	0	0	0	1		Don't_Know	Don't_Know	Don't_Know	Don't_Know	Don't_Know	Don't_Know	Don't_Know	measles polio tb	1	1	1	0	0
PUBLIC_GOVERNMENT_SERVICE		Primary health care center			female	43	Others	Laboratory technician	other	Medical laboratory		16	3		no	yes	more_than_4_years_ago		measles bcg oral_polio_vaccine hbv	1	1	0	1	0	0	1	0	0	0	light_fever	0	1	0	0	0		14_weeks	Don't_Know	Don't_Know	Don't_Know	9_months	Don't_Know	Don't_Know	tb measles polio	1	1	1	0	0
PUBLIC_GOVERNMENT_SERVICE		Primary health care center			male	27	Others	Microbiologist	other	Laboratory		3	0		yes	no			pentavalent bcg measles oral_polio_vaccine hbv pneumo_pcv meningitis	1	1	1	1	0	0	1	1	0	1	none_of_the_above	0	0	0	0	1		at_birth_and_6_10_and_14_weeks	at_birth_and_6_10_and_14_weeks	at_birth_and_6_10_and_14_weeks	at_birth	9_months	Don't_Know	Don't_Know	measles tb polio	1	1	1	0	0
PUBLIC_GOVERNMENT_SERVICE		Primary health care center			female	29	Others	HMIS	general_outpatient			2	1		no	yes	less_than_1 year_ago		bcg	1	0	0	0	0	0	0	0	0	0	pneumonia_other_serious_diseases	0	0	0	1	0		at_birth_and_6_10_and_14_weeks	6_10_14_weeks	6_10_14_weeks	at_birth_and_6_10_and_14_weeks	9_months	15_month	9_months	none_of_the_above	0	0	0	0	1
PUBLIC_GOVERNMENT_SERVICE		Primary health care center			female	42	Others	Health Attendant	general_outpatient			8	0		yes	yes	less_than_1 year_ago		bcg measles oral_polio_vaccine hbv	1	1	0	1	0	0	1	0	0	0	local_reaction_to_previous_dose seizures_under_medical_treatment pneumonia_other_serious_diseases	1	0	1	1	0		at_birth_and_6_10_and_14_weeks	at_birth	at_birth_and_6_10_and_14_weeks	at_birth_and_6_10_and_14_weeks	9_months	15_month	9_months	tb polio	1	1	0	0	0
PUBLIC_GOVERNMENT_SERVICE		Primary health care center			male	26	CHO		general_outpatient			1	2		yes	yes	less_than_1 year_ago		pneumo_pcv pentavalent bcg measles oral_polio_vaccine hbv meningitis	1	1	1	1	0	0	1	1	0	1	light_fever	0	1	0	0	0		6_10_14_weeks	14_weeks	at_birth	at_birth_and_6_10_and_14_weeks	9_months	15_month	9_months	polio measles	0	1	1	0	0
PUBLIC_GOVERNMENT_SERVICE		Primary health care center			female	25	CHEW		immunization_ preventive_medicine_epidemiology			2	2		yes	yes	less_than_1 year_ago		bcg hbv oral_polio_vaccine pentavalent pneumo_pcv measles meningitis	1	1	1	1	0	0	1	1	0	1	light_fever	0	1	0	0	0		6_10_14_weeks	14_weeks	at_birth	at_birth_and_6_10_and_14_weeks	9_months	15_month	9_months	measles	0	0	1	0	0
PUBLIC_GOVERNMENT_SERVICE		Primary health care center			female	23	CHEW		immunization_ preventive_medicine_epidemiology			2	6		yes	yes	less_than_1 year_ago		bcg measles pentavalent pneumo_pcv hbv meningitis oral_polio_vaccine	1	1	1	1	0	0	1	1	0	1	pneumonia_other_serious_diseases	0	0	0	1	0		6_10_14_weeks	14_weeks	at_birth	at_birth_and_6_10_and_14_weeks	9_months	15_month	Don't_Know	tb polio measles	1	1	1	0	0
PUBLIC_GOVERNMENT_SERVICE		Primary health care center			female	42	JCHEW		immunization_ preventive_medicine_epidemiology			8	4		yes	no			bcg oral_polio_vaccine pentavalent pneumo_pcv hbv measles meningitis	1	1	1	1	0	0	1	1	0	1	light_fever	0	1	0	0	0		6_10_14_weeks	at_birth	at_birth	9_months	9_months	15_month	9_months	none_of_the_above	0	0	0	0	1
PUBLIC_GOVERNMENT_SERVICE		Primary health care center			male	36	CHO		antenatal_clinic			10	0		yes	yes	less_than_1 year_ago		bcg oral_polio_vaccine pentavalent measles meningitis	1	1	1	1	0	0	0	0	0	1	light_fever	0	1	0	0	0		6_10_14_weeks	14_weeks	at_birth	at_birth_and_6_10_and_14_weeks	9_months	15_month	9_months	polio measles	0	1	1	0	0
PUBLIC_GOVERNMENT_SERVICE		Primary health care center			female	28	JCHEW		emergency_department			6	2		yes	yes	less_than_1 year_ago		measles bcg pentavalent oral_polio_vaccine hbv pneumo_pcv meningitis	1	1	1	1	0	0	1	1	0	1	local_reaction_to_previous_dose light_fever seizures_under_medical_treatment pneumonia_other_serious_diseases	1	1	1	1	0		6_10_14_weeks	14_weeks	at_birth	at_birth_and_6_10_and_14_weeks	9_months	15_month	9_months	measles	0	0	1	0	0
PUBLIC_GOVERNMENT_SERVICE		Primary health care center			female	52	CHO		immunization_ preventive_medicine_epidemiology			12	1		yes	yes	less_than_1 year_ago		bcg oral_polio_vaccine pentavalent measles pneumo_pcv hbv meningitis	1	1	1	1	0	0	1	1	0	1	light_fever pneumonia_other_serious_diseases	0	1	0	1	0		6_10_14_weeks	14_weeks	at_birth	at_birth_and_6_10_and_14_weeks	9_months	15_month	9_months	polio measles	0	1	1	0	0
PUBLIC_GOVERNMENT_SERVICE		Primary health care center			female	40	JCHEW		nutrition			20	3		yes	no			bcg measles pentavalent pneumo_pcv meningitis	1	1	1	0	0	0	0	1	0	1	none_of_the_above	0	0	0	0	1		6_10_14_weeks	Don't_Know	at_birth	at_birth_and_6_10_and_14_weeks	9_months	15_month	Don't_Know	polio	0	1	0	0	0
PUBLIC_GOVERNMENT_SERVICE		Secondary/General hospital			female	45	CHEW		immunization_ preventive_medicine_epidemiology			10	9		yes	yes	less_than_1 year_ago		measles bcg pentavalent oral_polio_vaccine hbv pneumo_pcv meningitis	1	1	1	1	0	0	1	1	0	1	local_reaction_to_previous_dose light_fever seizures_under_medical_treatment pneumonia_other_serious_diseases	1	1	1	1	0		at_birth_and_6_10_and_14_weeks	14_weeks	at_birth	at_birth_and_6_10_and_14_weeks	9_months	15_month	9_months	measles polio tb	1	1	1	0	0
PUBLIC_GOVERNMENT_SERVICE		Primary health care center			female	38	CHEW		general_outpatient			12	144		yes	yes	less_than_1 year_ago		oral_polio_vaccine pneumo_pcv hbv pentavalent meningitis bcg measles	1	1	1	1	0	0	1	1	0	1	seizures_under_medical_treatment	0	0	1	0	0		6_10_14_weeks	14_weeks	at_birth	at_birth_and_6_10_and_14_weeks	9_months	15_month	9_months	polio measles tb	1	1	1	0	0
PUBLIC_GOVERNMENT_SERVICE		Primary health care center			male	37	Nurse		general_outpatient			3	36		yes	no			bcg oral_polio_vaccine pentavalent measles hbv pneumo_pcv meningitis	1	1	1	1	0	0	1	1	0	1	pneumonia_other_serious_diseases	0	0	0	1	0		Don't_Know	14_weeks	at_birth	at_birth_and_6_10_and_14_weeks	9_months	15_month	9_months	tb polio measles	1	1	1	0	0
PUBLIC_GOVERNMENT_SERVICE		Primary health care center			female	55	CHEW		immunization_ preventive_medicine_epidemiology			19	228		yes	yes	less_than_1 year_ago		bcg measles pentavalent oral_polio_vaccine hbv pneumo_pcv meningitis	1	1	1	1	0	0	1	1	0	1	pneumonia_other_serious_diseases	0	0	0	1	0		6_10_14_weeks	14_weeks	at_birth	at_birth_and_6_10_and_14_weeks	9_months	15_month	9_months	polio measles	0	1	1	0	0
PUBLIC_GOVERNMENT_SERVICE		Primary health care center			female	39	CHEW		general_outpatient			13	156		yes	yes	less_than_1 year_ago		bcg oral_polio_vaccine hbv meningitis pneumo_pcv pentavalent	1	0	1	1	0	0	1	1	0	1	pneumonia_other_serious_diseases	0	0	0	1	0		6_10_14_weeks	Don't_Know	at_birth	at_birth_and_6_10_and_14_weeks	9_months	15_month	9_months	tb polio	1	1	0	0	0
PUBLIC_GOVERNMENT_SERVICE		Primary health care center			female	25	CHEW		immunization_ preventive_medicine_epidemiology			0	6		yes	yes	less_than_1 year_ago		bcg oral_polio_vaccine pentavalent pneumo_pcv measles meningitis hbv	1	1	1	1	0	0	1	1	0	1	none_of_the_above	0	0	0	0	1		6_10_14_weeks	14_weeks	at_birth	at_birth_and_6_10_and_14_weeks	9_months	15_month	9_months	measles	0	0	1	0	0
PUBLIC_GOVERNMENT_SERVICE		Tertiary Health facility			female	44	Nurse		immunization_ preventive_medicine_epidemiology			17	5		yes	yes	less_than_1 year_ago		bcg hbv oral_polio_vaccine pentavalent pneumo_pcv measles meningitis	1	1	1	1	0	0	1	1	0	1	local_reaction_to_previous_dose	1	0	0	0	0		6_10_14_weeks	14_weeks	at_birth	at_birth_and_6_10_and_14_weeks	9_months	15_month	9_months	tb polio measles	1	1	1	0	0
PUBLIC_GOVERNMENT_SERVICE		Tertiary Health facility			female	47	CHEW		immunization_ preventive_medicine_epidemiology			19	8		yes	yes	2_3_years_ago		oral_polio_vaccine pentavalent measles bcg meningitis pneumo_pcv	1	1	1	1	0	0	0	1	0	1	pneumonia_other_serious_diseases	0	0	0	1	0		6_10_14_weeks	14_weeks	at_birth	6_10_14_weeks	9_months	15_month	Don't_Know	polio tb measles	1	1	1	0	0
PUBLIC_GOVERNMENT_SERVICE		Tertiary Health facility			female	52	Nurse		immunization_ preventive_medicine_epidemiology			25	2		yes	yes	1_2_years_ago		bcg oral_polio_vaccine pentavalent pneumo_pcv hbv meningitis measles	1	1	1	1	0	0	1	1	0	1	pneumonia_other_serious_diseases	0	0	0	1	0		6_10_14_weeks	14_weeks	at_birth	at_birth_and_6_10_and_14_weeks	9_months	15_month	9_months	tb polio measles diarrhea	1	1	1	1	0
PUBLIC_GOVERNMENT_SERVICE		Tertiary Health facility			female	52	CHEW		immunization_ preventive_medicine_epidemiology			7	6		yes	yes	less_than_1 year_ago		bcg hbv pentavalent pneumo_pcv oral_polio_vaccine measles meningitis	1	1	1	1	0	0	1	1	0	1	light_fever	0	1	0	0	0		6_10_14_weeks	14_weeks	at_birth	at_birth_and_6_10_and_14_weeks	9_months	15_month	9_months	tb measles polio	1	1	1	0	0
PUBLIC_GOVERNMENT_SERVICE		Primary health care center			female	35	Others	Health Assistant	general_outpatient			3	36		yes	yes	less_than_1 year_ago		bcg measles pentavalent	1	1	1	0	0	0	0	0	0	0	none_of_the_above	0	0	0	0	1		6_10_14_weeks	Don't_Know	at_birth	Don't_Know	9_months	15_month	Don't_Know	tb polio	1	1	0	0	0
PUBLIC_GOVERNMENT_SERVICE		Secondary/General hospital			male	31	Nurse		in_patient_department			3	4		no	no			bcg measles pentavalent oral_polio_vaccine hbv pneumo_pcv meningitis	1	1	1	1	0	0	1	1	0	1	none_of_the_above	0	0	0	0	1		Don't_Know	Don't_Know	Don't_Know	Don't_Know	Don't_Know	Don't_Know	Don't_Know	measles tb polio	1	1	1	0	0
PUBLIC_GOVERNMENT_SERVICE		Secondary/General hospital			female	29	Others	Laboratory Technician	other	Laboratory Dept		1	8		no	no			measles	0	1	0	0	0	0	0	0	0	0	none_of_the_above	0	0	0	0	1		Don't_Know	Don't_Know	Don't_Know	Don't_Know	Don't_Know	Don't_Know	Don't_Know	measles polio	0	1	1	0	0
PUBLIC_GOVERNMENT_SERVICE		Tertiary Health facility			female	41	Nurse		general_outpatient			9	7		yes	yes	1_2_years_ago		bcg measles pentavalent oral_polio_vaccine hbv pneumo_pcv meningitis	1	1	1	1	0	0	1	1	0	1	pneumonia_other_serious_diseases	0	0	0	1	0		6_10_14_weeks	at_birth_and_6_10_and_14_weeks	at_birth	at_birth_and_6_10_and_14_weeks	9_months	15_month	9_months	tb polio measles diarrhea	1	1	1	1	0
PUBLIC_GOVERNMENT_SERVICE		Primary health care center			female	27	CHEW		immunization_ preventive_medicine_epidemiology			2	2		yes	yes	less_than_1 year_ago		bcg hbv oral_polio_vaccine pentavalent measles meningitis	1	1	1	1	0	0	1	0	0	1	pneumonia_other_serious_diseases	0	0	0	1	0		6_10_14_weeks	14_weeks	at_birth	at_birth_and_6_10_and_14_weeks	9_months	15_month	9_months	measles tb	1	0	1	0	0
PUBLIC_GOVERNMENT_SERVICE		Primary health care center			female	26	CHEW		immunization_ preventive_medicine_epidemiology			1	4		yes	yes	less_than_1 year_ago		measles oral_polio_vaccine hbv pentavalent pneumo_pcv bcg meningitis	1	1	1	1	0	0	1	1	0	1	seizures_under_medical_treatment	0	0	1	0	0		6_10_14_weeks	14_weeks	at_birth	at_birth_and_6_10_and_14_weeks	9_months	15_month	9_months	polio	0	1	0	0	0
PUBLIC_GOVERNMENT_SERVICE		Primary health care center			male	36	CHEW		immunization_ preventive_medicine_epidemiology			9	2		yes	yes	1_2_years_ago		bcg oral_polio_vaccine hbv pentavalent pneumo_pcv measles meningitis	1	1	1	1	0	0	1	1	0	1	pneumonia_other_serious_diseases	0	0	0	1	0		6_10_14_weeks	14_weeks	at_birth	at_birth_and_6_10_and_14_weeks	9_months	15_month	9_months	polio tb measles	1	1	1	0	0
PUBLIC_GOVERNMENT_SERVICE		Primary health care center			female	36	JCHEW		antenatal_clinic			3	3		no	yes	less_than_1 year_ago		oral_polio_vaccine measles bcg	1	1	0	1	0	0	0	0	0	0	none_of_the_above	0	0	0	0	1		Don't_Know	6_10_14_weeks	at_birth_and_6_10_and_14_weeks	at_birth_and_6_10_and_14_weeks	9_months	15_month	Don't_Know	polio tb measles diarrhea	1	1	1	1	0
PUBLIC_GOVERNMENT_SERVICE		Primary health care center			female	32	CHO		other	ACTION AGAINST AIDS		12	8		no	yes	more_than_4_years_ago		bcg hbv pentavalent oral_polio_vaccine measles meningitis pneumo_pcv	1	1	1	1	0	0	1	1	0	1	light_fever	0	1	0	0	0		at_birth_and_6_10_and_14_weeks	at_birth_and_6_10_and_14_weeks	at_birth_and_6_10_and_14_weeks	Don't_Know	9_months	15_month	Don't_Know	tb measles polio diarrhea	1	1	1	1	0
PUBLIC_GOVERNMENT_SERVICE		Primary health care center			female	55	Others	Medical record	other	Health records		29	0		yes	yes	less_than_1 year_ago		oral_polio_vaccine pentavalent measles	0	1	1	1	0	0	0	0	0	0	light_fever seizures_under_medical_treatment pneumonia_other_serious_diseases	0	1	1	1	0		6_10_14_weeks	6_10_14_weeks	at_birth	at_birth_and_6_10_and_14_weeks	9_months	15_month	9_months	measles	0	0	1	0	0
PUBLIC_GOVERNMENT_SERVICE		Primary health care center			female	29	CHEW		antenatal_clinic			5	1		yes	yes	1_2_years_ago		bcg measles oral_polio_vaccine pentavalent hbv meningitis	1	1	1	1	0	0	1	0	0	1	local_reaction_to_previous_dose	1	0	0	0	0		6_10_14_weeks	14_weeks	at_birth	at_birth_and_6_10_and_14_weeks	9_months	15_month	9_months	polio measles	0	1	1	0	0
PUBLIC_GOVERNMENT_SERVICE		Secondary/General hospital			female	43	Nurse		other	NHIS CLINIC		8	2		yes	yes	1_2_years_ago		bcg oral_polio_vaccine measles pneumo_pcv pentavalent	1	1	1	1	0	0	0	1	0	0	none_of_the_above	0	0	0	0	1		Don't_Know	Don't_Know	at_birth	at_birth_and_6_10_and_14_weeks	Don't_Know	Don't_Know	Don't_Know	polio measles	0	1	1	0	0
PUBLIC_GOVERNMENT_SERVICE		Secondary/General hospital			female	46	Nurse		other	NHIS CLINIC		9	2		yes	yes	1_2_years_ago		bcg oral_polio_vaccine pentavalent	1	0	1	1	0	0	0	0	0	0	pneumonia_other_serious_diseases	0	0	0	1	0		Don't_Know	Don't_Know	Don't_Know	Don't_Know	Don't_Know	Don't_Know	Don't_Know	measles	0	0	1	0	0
PUBLIC_GOVERNMENT_SERVICE		Primary health care center			female	30	CHEW		immunization_ preventive_medicine_epidemiology			5	11		yes	yes	less_than_1 year_ago		oral_polio_vaccine hbv pentavalent pneumo_pcv meningitis measles bcg	1	1	1	1	0	0	1	1	0	1	seizures_under_medical_treatment pneumonia_other_serious_diseases	0	0	1	1	0		at_birth_and_6_10_and_14_weeks	14_weeks	at_birth	at_birth_and_6_10_and_14_weeks	9_months	15_month	9_months	tb polio measles	1	1	1	0	0
PUBLIC_GOVERNMENT_SERVICE		Tertiary Health facility			female	40	Nurse		antenatal_clinic			15	7		yes	yes	1_2_years_ago		oral_polio_vaccine measles bcg pentavalent pneumo_pcv	1	1	1	1	0	0	0	1	0	0	pneumonia_other_serious_diseases	0	0	0	1	0		at_birth_and_6_10_and_14_weeks	14_weeks	at_birth	Don't_Know	9_months	15_month	Don't_Know	measles polio tb	1	1	1	0	0
PUBLIC_GOVERNMENT_SERVICE		Tertiary Health facility			female	32	Others	Nutritionist	nutrition			6	10		no	no			i_don't_know	0	0	0	0	0	0	0	0	1	0	none_of_the_above	0	0	0	0	1		Don't_Know	Don't_Know	at_birth	Don't_Know	Don't_Know	Don't_Know	Don't_Know	polio tb	1	1	0	0	0
PUBLIC_GOVERNMENT_SERVICE		Tertiary Health facility			female	42	Nurse		antenatal_clinic			43	4		yes	yes	less_than_1 year_ago		bcg measles oral_polio_vaccine hbv pentavalent pneumo_pcv	1	1	1	1	0	0	1	1	0	0	seizures_under_medical_treatment	0	0	1	0	0		at_birth_and_6_10_and_14_weeks	14_weeks	at_birth	Don't_Know	9_months	15_month	Don't_Know	tb measles polio	1	1	1	0	0
PUBLIC_GOVERNMENT_SERVICE		Secondary/General hospital			male	31	Nurse		general_outpatient			4	0		yes	yes	2_3_years_ago		measles oral_polio_vaccine	0	1	0	1	0	0	0	0	0	0	none_of_the_above	0	0	0	0	1		Don't_Know	Don't_Know	Don't_Know	Don't_Know	Don't_Know	Don't_Know	Don't_Know	polio	0	1	0	0	0
PUBLIC_GOVERNMENT_SERVICE		Primary health care center			female	54	CHEW		immunization_ preventive_medicine_epidemiology			26	9		yes	yes	less_than_1 year_ago		bcg measles pentavalent pneumo_pcv hbv meningitis oral_polio_vaccine	1	1	1	1	0	0	1	1	0	1	local_reaction_to_previous_dose seizures_under_medical_treatment pneumonia_other_serious_diseases	1	0	1	1	0		6_10_14_weeks	14_weeks	at_birth	at_birth_and_6_10_and_14_weeks	9_months	15_month	9_months	tb polio measles	1	1	1	0	0
PUBLIC_GOVERNMENT_SERVICE		Primary health care center			female	32	Others	Pharmacy	other	Pharmacy department		2	11		yes	yes	1_2_years_ago		bcg oral_polio_vaccine hbv measles pentavalent pneumo_pcv meningitis	1	1	1	1	0	0	1	1	0	1	none_of_the_above	0	0	0	0	1		6_10_14_weeks	Don't_Know	at_birth	Don't_Know	9_months	15_month	9_months	none_of_the_above	0	0	0	0	1
PUBLIC_GOVERNMENT_SERVICE		Primary health care center			female	28	JCHEW		other	Records		1	4		yes	yes	less_than_1 year_ago		measles bcg hbv oral_polio_vaccine pneumo_pcv pentavalent	1	1	1	1	0	0	1	1	0	0	none_of_the_above	0	0	0	0	1		6_10_14_weeks	14_weeks	at_birth	6_10_14_weeks	9_months	Don't_Know	9_months	tb polio measles diarrhea	1	1	1	1	0
PUBLIC_GOVERNMENT_SERVICE		Primary health care center			female	26	CHEW		immunization_ preventive_medicine_epidemiology			4	4		yes	yes	1_2_years_ago		oral_polio_vaccine pneumo_pcv meningitis hbv pentavalent measles bcg	1	1	1	1	0	0	1	1	0	1	none_of_the_above	0	0	0	0	1		6_10_14_weeks	14_weeks	at_birth	at_birth_and_6_10_and_14_weeks	9_months	15_month	9_months	polio	0	1	0	0	0
PUBLIC_GOVERNMENT_SERVICE		Primary health care center			female	50	Others	Health information management	general_outpatient			23	7		yes	no			measles	0	1	0	0	0	0	0	0	0	0	none_of_the_above	0	0	0	0	1		Don't_Know	Don't_Know	Don't_Know	Don't_Know	Don't_Know	Don't_Know	Don't_Know	polio	0	1	0	0	0
PUBLIC_GOVERNMENT_SERVICE		Primary health care center			female	23	JCHEW		immunization_ preventive_medicine_epidemiology			1	1		yes	yes	less_than_1 year_ago		oral_polio_vaccine hbv bcg pentavalent pneumo_pcv measles meningitis	1	1	1	1	0	0	1	1	0	1	none_of_the_above	0	0	0	0	1		6_10_14_weeks	14_weeks	at_birth	at_birth_and_6_10_and_14_weeks	9_months	15_month	9_months	tb polio measles	1	1	1	0	0
PUBLIC_GOVERNMENT_SERVICE		Primary health care center			female	50	CHEW		immunization_ preventive_medicine_epidemiology			25	12		yes	yes	less_than_1 year_ago		oral_polio_vaccine hbv bcg pneumo_pcv pentavalent measles	1	1	1	1	0	0	1	1	0	0	pneumonia_other_serious_diseases light_fever	0	1	0	1	0		6_10_14_weeks	14_weeks	at_birth	at_birth_and_6_10_and_14_weeks	9_months	15_month	9_months	tb polio	1	1	0	0	0
PUBLIC_GOVERNMENT_SERVICE		Primary health care center			female	43	CHEW		imci			7	0		yes	yes	less_than_1 year_ago		bcg measles pentavalent oral_polio_vaccine hbv meningitis pneumo_pcv	1	1	1	1	0	0	1	1	0	1	light_fever	0	1	0	0	0		6_10_14_weeks	14_weeks	at_birth	at_birth	9_months	15_month	9_months	polio	0	1	0	0	0
PUBLIC_GOVERNMENT_SERVICE		Primary health care center			female	44	CHEW		imci			10	0		yes	yes	less_than_1 year_ago		oral_polio_vaccine measles bcg pentavalent pneumo_pcv hbv meningitis	1	1	1	1	0	0	1	1	0	1	light_fever	0	1	0	0	0		6_10_14_weeks	14_weeks	at_birth	at_birth	9_months	15_month	9_months	polio	0	1	0	0	0
PUBLIC_GOVERNMENT_SERVICE		Primary health care center			female	45	CHO		imci			5	0		yes	yes	less_than_1 year_ago		bcg measles oral_polio_vaccine pneumo_pcv pentavalent hbv meningitis	1	1	1	1	0	0	1	1	0	1	light_fever	0	1	0	0	0		6_10_14_weeks	14_weeks	at_birth	at_birth	9_months	15_month	9_months	polio	0	1	0	0	0
PUBLIC_GOVERNMENT_SERVICE		Primary health care center			female	55	Others	Dental surgeon technician	dental/Oral_unit			9	0		yes	yes	less_than_1 year_ago		bcg measles pneumo_pcv pentavalent oral_polio_vaccine meningitis	1	1	1	1	0	0	0	1	0	1	light_fever	0	1	0	0	0		6_10_14_weeks	6_10_14_weeks	at_birth	at_birth	9_months	15_month	9_months	polio	0	1	0	0	0
PUBLIC_GOVERNMENT_SERVICE		Primary health care center			female	40	CHEW		imci			11	0		yes	yes	less_than_1 year_ago		hbv pneumo_pcv bcg measles oral_polio_vaccine pentavalent meningitis	1	1	1	1	0	0	1	1	0	1	light_fever	0	1	0	0	0		6_10_14_weeks	14_weeks	at_birth	at_birth	9_months	15_month	9_months	polio	0	1	0	0	0
PUBLIC_GOVERNMENT_SERVICE		Primary health care center			male	42	Others	Record Officer	other	Records		5	6		yes	yes	less_than_1 year_ago		bcg measles pentavalent oral_polio_vaccine pneumo_pcv meningitis hbv	1	1	1	1	0	0	1	1	0	1	light_fever	0	1	0	0	0		6_10_14_weeks	at_birth	at_birth	at_birth	9_months	15_month	9_months	polio	0	1	0	0	0
PUBLIC_GOVERNMENT_SERVICE		Primary health care center			female	41	CHO		imci			10	0		yes	yes	less_than_1 year_ago		bcg pentavalent oral_polio_vaccine hbv pneumo_pcv measles meningitis	1	1	1	1	0	0	1	1	0	1	light_fever	0	1	0	0	0		6_10_14_weeks	14_weeks	at_birth	at_birth	9_months	15_month	9_months	polio	0	1	0	0	0
PUBLIC_GOVERNMENT_SERVICE		Primary health care center			female	39	Others	Record officer	other	Records		7	0		yes	yes	less_than_1 year_ago		bcg measles pentavalent oral_polio_vaccine hbv pneumo_pcv meningitis	1	1	1	1	0	0	1	1	0	1	light_fever	0	1	0	0	0		6_10_14_weeks	6_10_14_weeks	at_birth	at_birth	9_months	15_month	9_months	polio	0	1	0	0	0
PUBLIC_GOVERNMENT_SERVICE		Primary health care center			female	37	CHO		immunization_ preventive_medicine_epidemiology			12	0		yes	yes	less_than_1 year_ago		bcg hbv oral_polio_vaccine pentavalent pneumo_pcv measles meningitis	1	1	1	1	0	0	1	1	0	1	seizures_under_medical_treatment light_fever	0	1	1	0	0		6_10_14_weeks	14_weeks	at_birth	at_birth_and_6_10_and_14_weeks	9_months	15_month	9_months	tb measles polio	1	1	1	0	0
PUBLIC_GOVERNMENT_SERVICE		Primary health care center			female	57	JCHEW		immunization_ preventive_medicine_epidemiology			30	0		yes	yes	less_than_1 year_ago		bcg pentavalent oral_polio_vaccine hbv measles meningitis	1	1	1	1	0	0	1	0	0	1	none_of_the_above	0	0	0	0	1		6_10_14_weeks	14_weeks	at_birth	at_birth_and_6_10_and_14_weeks	9_months	15_month	Don't_Know	tb polio measles	1	1	1	0	0
PUBLIC_GOVERNMENT_SERVICE		Primary health care center			male	35	CHEW		immunization_ preventive_medicine_epidemiology			5	1		yes	yes	less_than_1 year_ago		bcg measles pentavalent oral_polio_vaccine hbv pneumo_pcv meningitis	1	1	1	1	0	0	1	1	0	1	pneumonia_other_serious_diseases	0	0	0	1	0		6_10_14_weeks	14_weeks	at_birth	at_birth_and_6_10_and_14_weeks	9_months	15_month	9_months	tb polio measles diarrhea	1	1	1	1	0
PUBLIC_GOVERNMENT_SERVICE		Primary health care center			female	28	Others	Health/Data Assistant	other	Records		4	2		yes	yes	less_than_1 year_ago		bcg hbv pentavalent pneumo_pcv measles meningitis oral_polio_vaccine	1	1	1	1	0	0	1	1	0	1	none_of_the_above	0	0	0	0	1		at_birth_and_6_10_and_14_weeks	14_weeks	at_birth	at_birth_and_6_10_and_14_weeks	9_months	15_month	9_months	tb polio measles	1	1	1	0	0
PUBLIC_GOVERNMENT_SERVICE		Primary health care center			female	23	Others	Auxiliary nurse	in_patient_department			1	7		no	no			oral_polio_vaccine hbv pentavalent measles meningitis	0	1	1	1	0	0	1	0	0	1	none_of_the_above	0	0	0	0	1		6_10_14_weeks	14_weeks	at_birth	at_birth	9_months	15_month	Don't_Know	none_of_the_above	0	0	0	0	1
PUBLIC_GOVERNMENT_SERVICE		Primary health care center			female	39	JCHEW		immunization_ preventive_medicine_epidemiology			2	11		yes	yes	less_than_1 year_ago		bcg oral_polio_vaccine measles pentavalent pneumo_pcv hbv meningitis	1	1	1	1	0	0	1	1	0	1	light_fever	0	1	0	0	0		6_10_14_weeks	6_10_14_weeks	at_birth	at_birth_and_6_10_and_14_weeks	9_months	15_month	9_months	polio	0	1	0	0	0
PUBLIC_GOVERNMENT_SERVICE		Primary health care center			male	23	CHEW		immunization_ preventive_medicine_epidemiology			1	10		yes	yes	less_than_1 year_ago		bcg hbv oral_polio_vaccine pentavalent pneumo_pcv measles meningitis	1	1	1	1	0	0	1	1	0	1	light_fever	0	1	0	0	0		6_10_14_weeks	6_10_14_weeks	at_birth	at_birth	at_birth	14_weeks	9_months	polio	0	1	0	0	0
PUBLIC_GOVERNMENT_SERVICE		Primary health care center			female	28	CHEW		immunization_ preventive_medicine_epidemiology			1	3		yes	yes	less_than_1 year_ago		bcg measles pentavalent oral_polio_vaccine hbv pneumo_pcv meningitis	1	1	1	1	0	0	1	1	0	1	light_fever	0	1	0	0	0		at_birth_and_6_10_and_14_weeks	6_10_14_weeks	at_birth	6_10_14_weeks	14_weeks	9_months	9_months	polio	0	1	0	0	0
PUBLIC_GOVERNMENT_SERVICE		Primary health care center			female	30	CHEW		immunization_ preventive_medicine_epidemiology			3	1		yes	yes	less_than_1 year_ago		bcg measles oral_polio_vaccine pentavalent pneumo_pcv meningitis	1	1	1	1	0	0	0	1	0	1	none_of_the_above	0	0	0	0	1		at_birth_and_6_10_and_14_weeks	6_10_14_weeks	at_birth	6_10_14_weeks	9_months	15_month	9_months	polio	0	1	0	0	0
PUBLIC_GOVERNMENT_SERVICE		Primary health care center			female	23	CHEW		immunization_ preventive_medicine_epidemiology			2	0		yes	yes	less_than_1 year_ago		bcg oral_polio_vaccine pentavalent hbv measles meningitis pneumo_pcv	1	1	1	1	0	0	1	1	0	1	pneumonia_other_serious_diseases	0	0	0	1	0		6_10_14_weeks	14_weeks	at_birth	at_birth_and_6_10_and_14_weeks	9_months	9_months	9_months	polio	0	1	0	0	0
PUBLIC_GOVERNMENT_SERVICE		Primary health care center			female	28	Others	Auxiliary nurse	immunization_ preventive_medicine_epidemiology			1	8		no	no			measles pentavalent oral_polio_vaccine	0	1	1	1	0	0	0	0	0	0	light_fever	0	1	0	0	0		6_10_14_weeks	6_10_14_weeks	6_10_14_weeks	at_birth	9_months	15_month	at_birth	polio	0	1	0	0	0
PUBLIC_GOVERNMENT_SERVICE		Secondary/General hospital			female	28	Nurse		antenatal_clinic			6	2		yes	yes	less_than_1 year_ago		bcg measles pentavalent meningitis	1	1	1	0	0	0	0	0	0	1	local_reaction_to_previous_dose seizures_under_medical_treatment pneumonia_other_serious_diseases	1	0	1	1	0		at_birth_and_6_10_and_14_weeks	14_weeks	at_birth	at_birth_and_6_10_and_14_weeks	9_months	15_month	9_months	measles tb polio	1	1	1	0	0
PUBLIC_GOVERNMENT_SERVICE		Secondary/General hospital			male	43	CHEW		in_patient_department			12	1		yes	yes	2_3_years_ago		measles oral_polio_vaccine meningitis hbv pentavalent	0	1	1	1	0	0	1	0	0	1	pneumonia_other_serious_diseases seizures_under_medical_treatment light_fever local_reaction_to_previous_dose	1	1	1	1	0		6_10_14_weeks	14_weeks	9_months	9_months	14_weeks	9_months	9_months	measles polio	0	1	1	0	0
PUBLIC_GOVERNMENT_SERVICE		Secondary/General hospital			female	33	Doctor		antenatal_clinic			3	4		yes	yes	less_than_1 year_ago		measles bcg pentavalent oral_polio_vaccine hbv pneumo_pcv meningitis	1	1	1	1	0	0	1	1	0	1	local_reaction_to_previous_dose pneumonia_other_serious_diseases seizures_under_medical_treatment	1	0	1	1	0		6_10_14_weeks	14_weeks	at_birth	at_birth_and_6_10_and_14_weeks	9_months	15_month	9_months	polio measles	0	1	1	0	0
PUBLIC_GOVERNMENT_SERVICE		Primary health care center			female	36	CHEW		immunization_ preventive_medicine_epidemiology			1	2		yes	yes	less_than_1 year_ago		bcg oral_polio_vaccine hbv pentavalent pneumo_pcv measles meningitis	1	1	1	1	0	0	1	1	0	1	seizures_under_medical_treatment	0	0	1	0	0		6_10_14_weeks	14_weeks	at_birth	at_birth_and_6_10_and_14_weeks	9_months	15_month	9_months	tb polio measles diarrhea	1	1	1	1	0
PUBLIC_GOVERNMENT_SERVICE		Primary health care center			female	40	CHEW		immunization_ preventive_medicine_epidemiology			3	4		yes	no			bcg hbv oral_polio_vaccine pneumo_pcv pentavalent measles meningitis	1	1	1	1	0	0	1	1	0	1	none_of_the_above	0	0	0	0	1		6_10_14_weeks	6_10_14_weeks	at_birth	at_birth_and_6_10_and_14_weeks	9_months	15_month	9_months	polio measles	0	1	1	0	0
PUBLIC_GOVERNMENT_SERVICE		Primary health care center			female	45	Others	Ward maid/health assistant yet to be confirmed from the school of health technology.	antenatal_clinic			20	6		yes	no			bcg oral_polio_vaccine hbv pentavalent measles pneumo_pcv	1	1	1	1	0	0	1	1	0	0	light_fever seizures_under_medical_treatment	0	1	1	0	0		6_10_14_weeks	9_months	at_birth	at_birth_and_6_10_and_14_weeks	9_months	15_month	Don't_Know	tb polio measles	1	1	1	0	0
PUBLIC_GOVERNMENT_SERVICE		Primary health care center			female	30	Others	Health Assistant/ still undergoing training in a health technology school.	other	Record		2	7		yes	yes	less_than_1 year_ago		oral_polio_vaccine hbv bcg pentavalent measles pneumo_pcv meningitis	1	1	1	1	0	0	1	1	0	1	light_fever	0	1	0	0	0		6_10_14_weeks	14_weeks	at_birth	at_birth_and_6_10_and_14_weeks	9_months	15_month	9_months	polio tb measles	1	1	1	0	0
PUBLIC_GOVERNMENT_SERVICE		Primary health care center			female	43	CHO		immunization_ preventive_medicine_epidemiology			9	1		yes	yes	less_than_1 year_ago		bcg hbv oral_polio_vaccine pentavalent measles pneumo_pcv meningitis	1	1	1	1	0	0	1	1	0	1	pneumonia_other_serious_diseases	0	0	0	1	0		6_10_14_weeks	14_weeks	at_birth	at_birth_and_6_10_and_14_weeks	9_months	15_month	9_months	polio	0	1	0	0	0
PUBLIC_GOVERNMENT_SERVICE		Primary health care center			female	50	Others	Health educator	other	Health education and records		15	0		no	no			bcg oral_polio_vaccine hbv measles meningitis pentavalent	1	1	1	1	0	0	1	0	0	1	light_fever	0	1	0	0	0		6_10_14_weeks	at_birth_and_6_10_and_14_weeks	at_birth	at_birth_and_6_10_and_14_weeks	9_months	15_month	9_months	polio	0	1	0	0	0
PUBLIC_GOVERNMENT_SERVICE		Primary health care center			female	36	JCHEW		immunization_ preventive_medicine_epidemiology			3	5		yes	yes	less_than_1 year_ago		bcg oral_polio_vaccine hbv pentavalent pneumo_pcv measles meningitis	1	1	1	1	0	0	1	1	0	1	pneumonia_other_serious_diseases	0	0	0	1	0		6_10_14_weeks	14_weeks	at_birth	at_birth_and_6_10_and_14_weeks	9_months	15_month	9_months	diarrhea	0	0	0	1	0
PRIVATE_FOR_PROFIT		Primary health care center			female	25	Nurse		general_outpatient			2	5		yes	yes	less_than_1 year_ago		bcg hbv pentavalent oral_polio_vaccine measles meningitis pneumo_pcv	1	1	1	1	0	0	1	1	0	1	light_fever	0	1	0	0	0		6_10_14_weeks	14_weeks	at_birth	at_birth_and_6_10_and_14_weeks	9_months	15_month	9_months	none_of_the_above	0	0	0	0	1
PRIVATE_FOR_PROFIT		Primary health care center			female	20	Nurse		general_outpatient			2	5		no	no			i_don't_know	0	0	0	0	0	0	0	0	1	0	none_of_the_above	0	0	0	0	1		Don't_Know	Don't_Know	Don't_Know	Don't_Know	Don't_Know	Don't_Know	Don't_Know	none_of_the_above	0	0	0	0	1
PRIVATE_FOR_PROFIT		Primary health care center			female	27	Nurse		general_outpatient			5	2		yes	yes	less_than_1 year_ago		bcg measles pentavalent oral_polio_vaccine hbv pneumo_pcv meningitis	1	1	1	1	0	0	1	1	0	1	light_fever	0	1	0	0	0		at_birth_and_6_10_and_14_weeks	6_10_14_weeks	at_birth	6_10_14_weeks	6_10_14_weeks	9_months	6_10_14_weeks	none_of_the_above	0	0	0	0	1
PRIVATE_FOR_PROFIT		Primary health care center			female	20	Nurse		general_outpatient			1	9		no	no			i_don't_know	0	0	0	0	0	0	0	0	1	0	none_of_the_above	0	0	0	0	1		Don't_Know	Don't_Know	Don't_Know	Don't_Know	Don't_Know	Don't_Know	Don't_Know	none_of_the_above	0	0	0	0	1
PUBLIC_GOVERNMENT_SERVICE		Primary health care center			female	46	CHEW		immunization_ preventive_medicine_epidemiology			22	9		yes	yes	less_than_1 year_ago		bcg measles pentavalent oral_polio_vaccine hbv pneumo_pcv meningitis	1	1	1	1	0	0	1	1	0	1	seizures_under_medical_treatment	0	0	1	0	0		6_10_14_weeks	14_weeks	at_birth	at_birth_and_6_10_and_14_weeks	9_months	15_month	9_months	tb polio measles	1	1	1	0	0
PUBLIC_GOVERNMENT_SERVICE		Primary health care center			female	48	Others	Health Assistant	in_patient_department			26	3		no	yes	less_than_1 year_ago		bcg measles pentavalent oral_polio_vaccine hbv pneumo_pcv meningitis	1	1	1	1	0	0	1	1	0	1	none_of_the_above	0	0	0	0	1		6_10_14_weeks	at_birth	9_months	at_birth_and_6_10_and_14_weeks	9_months	15_month	Don't_Know	tb measles polio	1	1	1	0	0
PUBLIC_GOVERNMENT_SERVICE		Primary health care center			female	41	CHEW		in_patient_department			16	2		yes	yes	less_than_1 year_ago		bcg measles pentavalent oral_polio_vaccine hbv pneumo_pcv meningitis	1	1	1	1	0	0	1	1	0	1	pneumonia_other_serious_diseases	0	0	0	1	0		6_10_14_weeks	14_weeks	at_birth	at_birth_and_6_10_and_14_weeks	9_months	15_month	14_weeks	diarrhea	0	0	0	1	0
PUBLIC_GOVERNMENT_SERVICE		Primary health care center			female	32	JCHEW		general_outpatient			9	1		yes	yes	less_than_1 year_ago		bcg pentavalent oral_polio_vaccine hbv pneumo_pcv meningitis measles	1	1	1	1	0	0	1	1	0	1	pneumonia_other_serious_diseases	0	0	0	1	0		6_10_14_weeks	14_weeks	at_birth	at_birth_and_6_10_and_14_weeks	9_months	15_month	14_weeks	diarrhea	0	0	0	1	0
PUBLIC_GOVERNMENT_SERVICE		Primary health care center			female	39	CHEW		antenatal_clinic			12	8		yes	yes	less_than_1 year_ago		bcg measles pentavalent oral_polio_vaccine hbv meningitis pneumo_pcv	1	1	1	1	0	0	1	1	0	1	pneumonia_other_serious_diseases	0	0	0	1	0		6_10_14_weeks	14_weeks	at_birth	at_birth_and_6_10_and_14_weeks	9_months	15_month	14_weeks	diarrhea	0	0	0	1	0
PUBLIC_GOVERNMENT_SERVICE		Primary health care center			female	43	Others	Record officer	immunization_ preventive_medicine_epidemiology			22	7		no	yes	more_than_4_years_ago		bcg oral_polio_vaccine pentavalent measles pneumo_pcv	1	1	1	1	0	0	0	1	0	0	light_fever	0	1	0	0	0		6_10_14_weeks	6_10_14_weeks	at_birth	at_birth_and_6_10_and_14_weeks	9_months	15_month	9_months	none_of_the_above	0	0	0	0	1
PUBLIC_GOVERNMENT_SERVICE		Primary health care center			female	51	Others	Health recorder	other	Health Information management		8	4		yes	yes	less_than_1 year_ago		bcg oral_polio_vaccine measles	1	1	0	1	0	0	0	0	0	0	light_fever local_reaction_to_previous_dose	1	1	0	0	0		Don't_Know	at_birth	at_birth	Don't_Know	9_months	15_month	Don't_Know	tb polio measles	1	1	1	0	0
PUBLIC_GOVERNMENT_SERVICE		Primary health care center			female	26	Others	Health recorder	other	Health information management		0	5		yes	yes	less_than_1 year_ago		pentavalent measles meningitis oral_polio_vaccine hbv bcg	1	1	1	1	0	0	1	0	0	1	none_of_the_above	0	0	0	0	1		Don't_Know	Don't_Know	at_birth	Don't_Know	9_months	15_month	Don't_Know	tb polio	1	1	0	0	0
PUBLIC_GOVERNMENT_SERVICE		Primary health care center			female	25	Nurse		general_outpatient			1	10		yes	yes	less_than_1 year_ago		oral_polio_vaccine bcg	1	0	0	1	0	0	0	0	0	0	light_fever	0	1	0	0	0		6_10_14_weeks	Don't_Know	9_months	at_birth_and_6_10_and_14_weeks	9_months	15_month	9_months	measles polio	0	1	1	0	0
PUBLIC_GOVERNMENT_SERVICE		Primary health care center			female	35	Nurse		general_outpatient			10	0		yes	yes	less_than_1 year_ago		bcg oral_polio_vaccine pneumo_pcv pentavalent measles meningitis	1	1	1	1	0	0	0	1	0	1	none_of_the_above	0	0	0	0	1		6_10_14_weeks	14_weeks	at_birth	at_birth_and_6_10_and_14_weeks	9_months	15_month	9_months	polio tb measles	1	1	1	0	0
PUBLIC_GOVERNMENT_SERVICE		Primary health care center			female	37	Others	Health Assistant	in_patient_department			3	0		no	yes	less_than_1 year_ago		oral_polio_vaccine measles pneumo_pcv pentavalent	0	1	1	1	0	0	0	1	0	0	none_of_the_above	0	0	0	0	1		6_10_14_weeks	14_weeks	at_birth	at_birth_and_6_10_and_14_weeks	9_months	15_month	9_months	measles polio	0	1	1	0	0
PUBLIC_GOVERNMENT_SERVICE		Tertiary Health facility			female	49	Others	Dental health technician	immunization_ preventive_medicine_epidemiology			2	0		yes	yes	less_than_1 year_ago		bcg oral_polio_vaccine hbv pentavalent pneumo_pcv meningitis measles	1	1	1	1	0	0	1	1	0	1	pneumonia_other_serious_diseases	0	0	0	1	0		6_10_14_weeks	14_weeks	at_birth	at_birth_and_6_10_and_14_weeks	9_months	15_month	9_months	polio	0	1	0	0	0
PUBLIC_GOVERNMENT_SERVICE		Secondary/General hospital			female	48	Others	Medical record	immunization_ preventive_medicine_epidemiology			5	0		yes	yes	less_than_1 year_ago		bcg hbv pentavalent oral_polio_vaccine pneumo_pcv measles meningitis	1	1	1	1	0	0	1	1	0	1	pneumonia_other_serious_diseases	0	0	0	1	0		6_10_14_weeks	14_weeks	at_birth	at_birth_and_6_10_and_14_weeks	9_months	15_month	9_months	tb	1	0	0	0	0
PRIVATE_FOR_PROFIT		Primary health care center			female	30	Others	Auxiliary Nurse	general_outpatient			10	0		no	yes	1_2_years_ago		bcg oral_polio_vaccine pneumo_pcv measles meningitis pentavalent hbv	1	1	1	1	0	0	1	1	0	1	none_of_the_above	0	0	0	0	1		Don't_Know	14_weeks	at_birth	6_10_14_weeks	9_months	Don't_Know	9_months	none_of_the_above	0	0	0	0	1
PRIVATE_FOR_PROFIT		Primary health care center			female	24	Others	Auxiliary nurse	general_outpatient			2	11		no	no			bcg pentavalent oral_polio_vaccine measles meningitis hbv pneumo_pcv	1	1	1	1	0	0	1	1	0	1	none_of_the_above	0	0	0	0	1		Don't_Know	Don't_Know	at_birth	Don't_Know	Don't_Know	Don't_Know	14_weeks	none_of_the_above	0	0	0	0	1
PRIVATE_FOR_PROFIT		Primary health care center			female	20	Others	Auxiliary nurse	other	Pharmacy		1	1		no	yes	less_than_1 year_ago		bcg oral_polio_vaccine pentavalent pneumo_pcv measles	1	1	1	1	0	0	0	1	0	0	none_of_the_above	0	0	0	0	1		Don't_Know	14_weeks	at_birth	Don't_Know	9_months	15_month	9_months	measles polio	0	1	1	0	0
PRIVATE_FOR_PROFIT		Primary health care center			female	32	Others	Student Nurse	general_outpatient			7	0		no	yes	2_3_years_ago		bcg oral_polio_vaccine pentavalent hbv	1	0	1	1	0	0	1	0	0	0	none_of_the_above	0	0	0	0	1		Don't_Know	Don't_Know	at_birth	14_weeks	9_months	Don't_Know	Don't_Know	none_of_the_above	0	0	0	0	1
[truncated: 98 more columns]
